# Supplementary material for: How Effective Are Biodiversity Conservation Payments in Mexico?
Source: PLoS One. 2015 Mar 25;10(3):e0119881. doi: 10.1371/journal.pone.0119881 (PMC4373862; doi:10.1371/journal.pone.0119881)
Supplement: S2 File — (ZIP) [file pone.0119881.s002.zip]

Archive with 48 entries (43 files):
- datapsa.csv
- variable_description.xls
- land use maps/
- land use maps/07/
- land use maps/07/dblbnd.adf
- land use maps/07/hdr.adf
- land use maps/07/log
- land use maps/07/prj.adf
- land use maps/07/sta.adf
- land use maps/07/vat.adf
- land use maps/07/w001001.adf
- land use maps/07/w001001x.adf
- land use maps/07.aux.xml
- land use maps/13/
- land use maps/13/dblbnd.adf
- land use maps/13/hdr.adf
- land use maps/13/log
- land use maps/13/prj.adf
- land use maps/13/sta.adf
- land use maps/13/vat.adf
- land use maps/13/w001001.adf
- land use maps/13/w001001x.adf
- land use maps/13.aux.xml
- land use maps/info/
- land use maps/info/arc.dir
- land use maps/info/arc0000.dat
- land use maps/info/arc0000.nit
- land use maps/info/arc0001.dat
- land use maps/info/arc0001.nit
- land use maps/info/arc0002.dat
- land use maps/info/arc0002.nit
- land use maps/info/arc0003.dat
- land use maps/info/arc0003.nit
- land use maps/info/arc0004.dat
- land use maps/info/arc0004.nit
- land use maps/info/arc0005.dat
- land use maps/info/arc0005.nit
- land use maps/landuseclasses.xls
- land use maps/log
- grid/
- grid/grid10.cpg
- grid/grid10.dbf
- grid/grid10.prj
- grid/grid10.sbn
- grid/grid10.sbx
- grid/grid10.shp
- grid/grid10.shp.xml
- grid/grid10.shx
