# Supplementary material for: How Effective Are Biodiversity Conservation Payments in Mexico?
Source: PLoS One. 2015 Mar 25;10(3):e0119881. doi: 10.1371/journal.pone.0119881 (PMC4373862; doi:10.1371/journal.pone.0119881)
Supplement: S2 File — (ZIP) [file pone.0119881.s002.zip › datapsa.csv]

claveunica	nom_na	cve_loc	mun	nom_mun	loc	nom_loc	grid	areagrid	elevmean	elevstd	slopemean	slopestd	riskmean	riskstd	geo_guat	geo_slope	geo_aluv	geo_stru	geo_eros	geo_riva	geo_area	area07	selva07	agro07	arbu07	herba07	suelo07	agua07	inun07	urb07	nub07	area13	selva13	agro13	arbu13	herba13	suelo13	agua13	urb13	nub13	apsa04	apsa05	apsa07	apsa09	apsa10	apsa11	apesl10	apesl11	apesl12
0714109621663859	ADOLFO LOPEZ MATEOS	071160003	116	Marqués de Comillas	0003	Lic. Adolfo López Mateos	7385	10.000002	147.54546	1.2464826	.81527609	.38059527	.25929999	0	0	0	10	0	0	0	10	10	0	10	0	0	0	0	0	0	0	9.999999	0	3.181818	.63636363	6.1818175	0	0	0	0	0	0	0	0	0	0	0	0	0
0714109621663859	ADOLFO LOPEZ MATEOS	071160003	116	Marqués de Comillas	0003	Lic. Adolfo López Mateos	6222	9.999999	167.58	1.9757531	1.3157425	.3161515	0	0	0	0	10	0	0	0	10	10	1.4999999	7.6999998	.59999996	.19999999	0	0	0	0	0	10	.5	8.3999996	.099999994	1	0	0	0	0	0	0	0	0	0	0	0	0	0
0714109621663859	ADOLFO LOPEZ MATEOS	071160003	116	Marqués de Comillas	0003	Lic. Adolfo López Mateos	6666	9.9999962	210.56363	7.0999708	4.2620325	1.8251339	.044519655	.0072127329	0	1.9354838	0	0	0	8.0645161	10	10	10	0	0	0	0	0	0	0	0	10	10	0	0	0	0	0	0	0	0	0	0	9.6289063	0	0	0	0	0
0714109621663859	ADOLFO LOPEZ MATEOS	071160003	116	Marqués de Comillas	0003	Lic. Adolfo López Mateos	5773	9.999999	180.48181	2.6687818	2.1224682	1.0814737	.026858227	.0010093686	0	0	3.3007815	0	0	6.6992192	10.000001	10	10	0	0	0	0	0	0	0	0	9.999999	9.90909	0	0	.090909086	0	0	0	0	0	0	0	0	0	0	9.9804688	0	0
0714109621663859	ADOLFO LOPEZ MATEOS	071160003	116	Marqués de Comillas	0003	Lic. Adolfo López Mateos	8457	10.000002	193.49091	3.2634211	2.0403686	1.2122451	0	0	0	4.3649192	0	0	0	5.6350808	10	10	8.181818	1.1818181	.63636363	0	0	0	0	0	0	10	9	.63636363	.090909086	.27272725	0	0	0	0	0	0	0	1.5429688	0	0	0	0	0
0714109621663859	ADOLFO LOPEZ MATEOS	071160003	116	Marqués de Comillas	0003	Lic. Adolfo López Mateos	7797	9.999999	200.77686	2.5110915	2.4736843	2.4947875	.27810001	0	0	.3746098	0	0	0	9.625391	10.000001	9.999999	8.4297514	.082644626	1.4876033	0	0	0	0	0	0	10	7.4380164	2.1487601	.082644626	.33057851	0	0	0	0	0	0	0	7.7832031	0	0	1.7089844	0	0
0714109621663859	ADOLFO LOPEZ MATEOS	071160003	116	Marqués de Comillas	0003	Lic. Adolfo López Mateos	6516	10.000002	173.58	5.5157595	3.4893098	1.9367316	.0380667	.012154466	0	0	0	0	0	10	10	10	9.1999998	0	.79999995	0	0	0	0	0	0	10	9.5	0	0	.5	0	0	0	0	0	0	0	.546875	0	0	9.4921875	0	0
0714109621663859	ADOLFO LOPEZ MATEOS	071160003	116	Marqués de Comillas	0003	Lic. Adolfo López Mateos	6228	9.999999	195.67	8.6533871	6.4940062	3.6983082	.029904883	.0039146356	0	3.4277344	0	0	0	6.5722656	10	10	10	0	0	0	0	0	0	0	0	10	10	0	0	0	0	0	0	0	0	0	0	.36132813	0	0	9.4921875	0	0
0714109621663859	ADOLFO LOPEZ MATEOS	071160003	116	Marqués de Comillas	0003	Lic. Adolfo López Mateos	8184	10.000002	182.28181	9.8147678	6.2719908	3.9602287	0	0	0	.55150884	9.4484911	0	0	0	10	9.999999	2.3966942	2.3140495	4.2148757	1.07438	0	0	0	0	0	10	4.628099	2.0661156	.41322312	2.8925619	0	0	0	0	0	0	0	0	0	0	3.5058594	0	0
0714109621663859	ADOLFO LOPEZ MATEOS	071160003	116	Marqués de Comillas	0003	Lic. Adolfo López Mateos	7096	9.999999	147.85454	.69852263	.40259343	.41564327	.044182625	.00041898221	0	0	10	0	0	0	10	9.999999	2.3636363	0	7.636363	0	0	0	0	0	0	10	2.090909	.63636363	1.7272726	5.5454545	0	0	0	0	0	0	0	0	0	0	4.296875	0	0
0714109621663859	ADOLFO LOPEZ MATEOS	071160003	116	Marqués de Comillas	0003	Lic. Adolfo López Mateos	7920	9.999999	154.23	23.016018	11.495975	11.876857	0	0	0	0	10	0	0	0	10	9.999999	0	3.4999998	.099999994	0	0	1.1999999	0	5.1999998	0	10	.59999996	.79999995	.29999998	1.8	0	1.3	5.1999998	0	0	0	0	0	0	0	0	0	0
0714109621663859	ADOLFO LOPEZ MATEOS	071160003	116	Marqués de Comillas	0003	Lic. Adolfo López Mateos	7925	9.999999	188.60001	10.793516	5.3377695	4.1602554	.16962618	.059789766	0	1.9824219	0	0	0	8.0175781	10	10	10	0	0	0	0	0	0	0	0	10.000001	9.9000006	0	.099999994	0	0	0	0	0	0	0	0	9.5605469	0	0	0	0	0
0714109621663859	ADOLFO LOPEZ MATEOS	071160003	116	Marqués de Comillas	0003	Lic. Adolfo López Mateos	8455	9.999999	201.92561	1.4891635	.94570994	1.0279572	0	0	0	9.1155052	0	0	0	.88449538	10.000001	10	3.3057849	.90909082	5.7024794	.082644626	0	0	0	0	0	10	3.4710741	3.8842976	.90909082	1.7355371	0	0	0	0	0	0	0	8.5253906	0	0	0	0	0
0714109621663859	ADOLFO LOPEZ MATEOS	071160003	116	Marqués de Comillas	0003	Lic. Adolfo López Mateos	5772	9.999999	178.31	3.0974021	2.593924	1.1302772	.026234342	.00014816353	0	0	10	0	0	0	10	9.999999	4.8999996	4.1999998	.5	0	.39999998	0	0	0	0	10	5.6999998	2.6999998	0	1.5999999	0	0	0	0	0	0	0	0	0	0	4.0429688	0	0
0714109621663859	ADOLFO LOPEZ MATEOS	071160003	116	Marqués de Comillas	0003	Lic. Adolfo López Mateos	6374	10.000002	183.08182	6.6087155	5.2737064	2.465766	.028855545	.0029170192	0	0	0	0	0	10	10	10	10	0	0	0	0	0	0	0	0	10	10	0	0	0	0	0	0	0	0	0	0	5.9375	0	0	3.6328125	0	0
0714109621663859	ADOLFO LOPEZ MATEOS	071160003	116	Marqués de Comillas	0003	Lic. Adolfo López Mateos	6965	10.000002	180.70909	5.6846609	3.2740824	4.1204739	.047702722	.0044630975	0	0	0	0	0	10	10	9.999999	9.727272	0	.27272725	0	0	0	0	0	0	10	10	0	0	0	0	0	0	0	0	0	0	9.8046875	0	0	.14648438	0	0
0714109621663859	ADOLFO LOPEZ MATEOS	071160003	116	Marqués de Comillas	0003	Lic. Adolfo López Mateos	6226	9.999999	197.49091	3.2634211	1.8799008	.91705704	.029952051	.00075569178	0	0	0	0	0	10	10	10	10	0	0	0	0	0	0	0	0	10	10	0	0	0	0	0	0	0	0	0	0	0	0	0	10	0	0
0714109621663859	ADOLFO LOPEZ MATEOS	071160003	116	Marqués de Comillas	0003	Lic. Adolfo López Mateos	7380	10.000002	143.26447	.80050188	.40491065	.44930685	.17753972	.10068201	0	0	10	0	0	0	10	9.999999	4.7272725	.36363634	4.9090905	0	0	0	0	0	0	9.999999	2.3636363	1.9090908	.45454544	5.272727	0	0	0	0	0	0	0	0	0	0	4.375	0	0
0714109621663859	ADOLFO LOPEZ MATEOS	071160003	116	Marqués de Comillas	0003	Lic. Adolfo López Mateos	7258	9.999999	188.69	6.6342974	3.6477354	2.8657107	.084712893	.014323655	0	0	0	0	0	10	10	9.999999	9.7999992	0	.19999999	0	0	0	0	0	0	10	10	0	0	0	0	0	0	0	0	0	0	0	0	0	10	0	0
0714109621663859	ADOLFO LOPEZ MATEOS	071160003	116	Marqués de Comillas	0003	Lic. Adolfo López Mateos	7105	9.999999	192.71819	2.9546013	2.2200181	1.037302	.15848871	.035781935	0	0	10	0	0	0	10	10	8.090909	.18181817	1.6363636	.090909086	0	0	0	0	0	10	8.090909	.63636363	.72727269	.5454545	0	0	0	0	0	0	0	7.8027344	0	0	0	0	0
0714109621663859	ADOLFO LOPEZ MATEOS	071160003	116	Marqués de Comillas	0003	Lic. Adolfo López Mateos	6371	10.000002	178.70909	3.6639409	2.5051968	.68937296	.028779635	.00044783152	0	0	0	0	0	10	10	10	10	0	0	0	0	0	0	0	0	10	10	0	0	0	0	0	0	0	0	0	0	0	0	0	9.6875	0	0
0714109621663859	ADOLFO LOPEZ MATEOS	071160003	116	Marqués de Comillas	0003	Lic. Adolfo López Mateos	5457	9.9999962	151.17	1.6556268	1.0197712	.41797134	.206376	.11684949	0	0	10	0	0	0	10	9.999999	1.0999999	6.4999995	1.5999999	.69999999	0	0	0	0	.099999994	10	.19999999	8.8999996	.29999998	.5	0	0	0	.099999994	0	0	0	0	0	0	0	0	0
0714109621663859	ADOLFO LOPEZ MATEOS	071160003	116	Marqués de Comillas	0003	Lic. Adolfo López Mateos	7240	9.999999	145.49001	.49989998	.26299495	.38650915	.045891114	.00065400597	0	0	10	0	0	0	10	10	2.9000001	0	6.7999997	.29999998	0	0	0	0	0	10	3.4999998	1	1.3	4	.19999999	0	0	0	0	0	0	0	0	0	6.5429688	0	0
0714109621663859	ADOLFO LOPEZ MATEOS	071160003	116	Marqués de Comillas	0003	Lic. Adolfo López Mateos	7383	10.000002	146.50414	.77271622	.44101471	.43446112	.10331992	.075167701	0	0	10	0	0	0	10	9.999999	.45454544	1.8181818	5.272727	2.4545453	0	0	0	0	0	10	0	9.181818	0	.81818181	0	0	0	0	0	0	0	0	0	0	0	0	0
0714109621663859	ADOLFO LOPEZ MATEOS	071160003	116	Marqués de Comillas	0003	Lic. Adolfo López Mateos	8186	9.999999	195.35454	7.8214002	5.1420593	3.4692161	.11391217	.074986637	0	.77003127	0	0	0	9.229969	10	10	3.8842976	3.1404958	2.8925619	.082644626	0	0	0	0	0	10	6.2809916	2.2314048	.33057851	1.1570247	0	0	0	0	0	0	0	2.6269531	0	0	0	0	0
0714109621663859	ADOLFO LOPEZ MATEOS	071160003	116	Marqués de Comillas	0003	Lic. Adolfo López Mateos	7927	9.9999962	196.23636	4.6356864	4.0798545	2.4675698	.18235508	.081055216	0	0	0	0	0	10	10	10	10	0	0	0	0	0	0	0	0	10	10	0	0	0	0	0	0	0	0	0	0	10	0	0	0	0	0
0714109621663859	ADOLFO LOPEZ MATEOS	071160003	116	Marqués de Comillas	0003	Lic. Adolfo López Mateos	7236	10.000002	140.12	6.7235112	2.6858962	7.9131064	.16060171	.070285209	0	0	10	0	0	0	10	9.999999	2.6999998	2	3.4999998	1.0999999	0	.69999999	0	0	0	10	1.0999999	5.5999999	0	1.8	.59999996	.89999998	0	0	0	0	0	0	0	0	0	0	0
0714109621663859	ADOLFO LOPEZ MATEOS	071160003	116	Marqués de Comillas	0003	Lic. Adolfo López Mateos	6667	9.999999	205.26447	6.7576323	3.8280685	2.0411327	.040390927	.0068525658	0	9.9294357	0	0	0	.070564516	10	10	10	0	0	0	0	0	0	0	0	10	10	0	0	0	0	0	0	0	0	0	0	3.3691406	0	0	6.2304688	0	0
0714109621663859	ADOLFO LOPEZ MATEOS	071160003	116	Marqués de Comillas	0003	Lic. Adolfo López Mateos	7921	9.9999962	168.53	6.1113911	4.5435705	2.38484	0	0	0	0	10	0	0	0	10	9.999999	3.0999999	1.1999999	3.4999998	.29999998	0	0	0	1.8999999	0	10	1.6999999	2.9000001	.19999999	3.1999998	.099999994	0	1.8999999	0	0	0	0	0	0	0	0	0	0
0714109621663859	ADOLFO LOPEZ MATEOS	071160003	116	Marqués de Comillas	0003	Lic. Adolfo López Mateos	7114	9.999999	193.67769	3.7310731	2.2711678	.55838645	.072686188	.0068684709	0	0	0	0	0	10	10	9.999999	9.9173546	0	.082644626	0	0	0	0	0	0	10	9.5867767	.24793388	0	.16528925	0	0	0	0	0	0	0	0	0	0	9.5703125	0	0
0714109621663859	ADOLFO LOPEZ MATEOS	071160003	116	Marqués de Comillas	0003	Lic. Adolfo López Mateos	6084	9.999999	200.92	2.1618512	1.9428498	1.2287465	.035056151	.0010054448	0	5.0195313	0	0	0	4.9804688	10	10	10	0	0	0	0	0	0	0	0	10	9.181818	.72727269	.090909086	0	0	0	0	0	0	0	0	0	0	0	5.9277344	0	0
0714109621663859	ADOLFO LOPEZ MATEOS	071160003	116	Marqués de Comillas	0003	Lic. Adolfo López Mateos	6522	10.000002	201.10909	1.9741302	2.2531874	2.0166461	.032679491	.0045223627	0	9.1796875	0	0	0	.8203125	10	9.999999	9.90909	0	.090909086	0	0	0	0	0	0	9.999999	9.90909	0	0	.090909086	0	0	0	0	0	0	0	9.4824219	0	0	.24414063	0	0
0714109621663859	ADOLFO LOPEZ MATEOS	071160003	116	Marqués de Comillas	0003	Lic. Adolfo López Mateos	6071	10.000002	163.97	1.1954497	.79046041	.28805357	.04720683	.00073882018	0	0	10	0	0	0	10	9.999999	5.181818	.5454545	2.7272725	1.5454544	0	0	0	0	0	9.999999	5	3.9999995	.63636363	.36363634	0	0	0	0	0	0	0	0	0	0	4.6582031	0	0
0714109621663859	ADOLFO LOPEZ MATEOS	071160003	116	Marqués de Comillas	0003	Lic. Adolfo López Mateos	7529	9.999999	191.03636	6.8912687	4.3637609	1.81777	0	0	0	0	10	0	0	0	10	10	1.6528925	1.2396693	3.9669421	2.3140495	0	0	0	.82644624	0	9.999999	3.6363633	1.5702479	3.1404958	.82644624	0	0	.82644624	0	0	0	0	0	0	0	6.1132813	0	0
0714109621663859	ADOLFO LOPEZ MATEOS	071160003	116	Marqués de Comillas	0003	Lic. Adolfo López Mateos	5619	10.000002	179.48761	1.772684	1.6867989	.96721566	.02569082	.00017509403	0	0	9.7265625	0	0	.2734375	10	10	9.1735535	0	.74380165	.082644626	0	0	0	0	0	9.999999	8.3471069	.82644624	.24793388	.57851237	0	0	0	0	0	0	0	0	0	0	8.8769531	0	0
0714109621663859	ADOLFO LOPEZ MATEOS	071160003	116	Marqués de Comillas	0003	Lic. Adolfo López Mateos	6645	9.9999962	144.95868	.67293233	.35345334	.43643209	.28529999	0	0	0	10	0	0	0	10	9.999999	7.636363	0	2.2727273	.090909086	0	0	0	0	0	10	6.5454545	0	.63636363	2.8181818	0	0	0	0	0	0	0	0	0	0	0	0	0
0714109621663859	ADOLFO LOPEZ MATEOS	071160003	116	Marqués de Comillas	0003	Lic. Adolfo López Mateos	5609	10.000002	147.55373	.92665231	.60799766	.43754584	.19657037	.070269994	0	0	10	0	0	0	10	10	8.2644625	0	1.7355371	0	0	0	0	0	0	10	6.363636	.24793388	1.9008263	1.4876033	0	0	0	0	0	0	0	0	0	0	0	0	0
0714109621663859	ADOLFO LOPEZ MATEOS	071160003	116	Marqués de Comillas	0003	Lic. Adolfo López Mateos	6220	9.999999	162.94	.66060579	.43240702	.42323741	.04496688	.0013799404	0	0	10	0	0	0	10	10	4.1999998	0	4.0999999	1.6999999	0	0	0	0	0	10	2.6999998	5.5999999	.19999999	1.4999999	0	0	0	0	0	0	0	0	0	0	2.3046875	0	0
0714109621663859	ADOLFO LOPEZ MATEOS	071160003	116	Marqués de Comillas	0003	Lic. Adolfo López Mateos	7253	10.000002	195.82001	4.8422723	3.274636	1.536527	.042001855	.0015540291	0	9.3359385	0	0	0	.6640625	10.000001	10.000001	9.9000006	0	.099999994	0	0	0	0	0	0	10	10	0	0	0	0	0	0	0	0	0	0	0	0	0	10	0	0
0714109621663859	ADOLFO LOPEZ MATEOS	071160003	116	Marqués de Comillas	0003	Lic. Adolfo López Mateos	6370	9.999999	170.33058	4.4357457	2.7661209	1.3044554	.027944848	.00071589433	0	0	2.8199794	0	0	7.1800213	10.000001	10	10	0	0	0	0	0	0	0	0	9.999999	9.8347101	0	.16528925	0	0	0	0	0	0	0	0	0	0	0	7.8808589	0	0
0714109621663859	ADOLFO LOPEZ MATEOS	071160003	116	Marqués de Comillas	0003	Lic. Adolfo López Mateos	7538	9.999999	200.75999	.44988889	.41647726	.53553849	.057211895	.0012675063	0	10	0	0	0	0	10	10	9.090909	0	.90909088	0	0	0	0	0	0	10	10	0	0	0	0	0	0	0	0	0	0	5.8691406	0	0	3.7109375	0	0
0714109621663859	ADOLFO LOPEZ MATEOS	071160003	116	Marqués de Comillas	0003	Lic. Adolfo López Mateos	8599	10.000002	197.96001	2.9930587	1.976106	1.2423675	.27248195	.070711747	0	3.2910156	0	0	0	6.7089844	10	10	9.6999998	0	.29999998	0	0	0	0	0	0	10.000001	9.4000006	0	0	.59999996	0	0	0	0	0	0	0	9.4726563	0	0	.15625	0	0
0714109621663859	ADOLFO LOPEZ MATEOS	071160003	116	Marqués de Comillas	0003	Lic. Adolfo López Mateos	8451	10.000002	178.91818	4.8563581	3.3838246	2.6553574	0	0	0	0	10	0	0	0	10	10	.18181817	7.9090905	1.6363636	0	0	0	0	0	.27272725	10	0	8.545455	.18181817	.99999988	0	0	0	.27272725	0	0	0	0	0	0	0	0	0
0714109621663859	ADOLFO LOPEZ MATEOS	071160003	116	Marqués de Comillas	0003	Lic. Adolfo López Mateos	7090	9.999999	134.23636	15.662304	6.3472314	11.772915	.061892945	.015197978	0	0	10	0	0	0	10	9.999999	5.8181815	.36363634	1.090909	.090909086	0	2.6363635	0	0	0	10	3.4545453	0	0	1.9999998	0	4.5454545	0	0	0	0	0	0	0	0	3.2714844	0	0
0714109621663859	ADOLFO LOPEZ MATEOS	071160003	116	Marqués de Comillas	0003	Lic. Adolfo López Mateos	6514	10.000002	176.87	4.1609015	2.6726336	.83263212	.10616434	.038418625	0	0	8.7011719	0	0	1.2988282	10	10	.099999994	7.4000001	.69999999	1.8	0	0	0	0	0	9.999999	.099999994	8.5999994	.59999996	.69999999	0	0	0	0	0	0	0	0	0	0	0	0	0
0714109621663859	ADOLFO LOPEZ MATEOS	071160003	116	Marqués de Comillas	0003	Lic. Adolfo López Mateos	6357	10.000002	146.49586	.61823487	.35176805	.41300377	0	0	0	0	10	0	0	0	10	10	.082644626	9.7520657	.16528925	0	0	0	0	0	0	9.999999	0	8.5950403	0	1.4049586	0	0	0	0	0	0	0	0	0	0	0	0	0
0714109621663859	ADOLFO LOPEZ MATEOS	071160003	116	Marqués de Comillas	0003	Lic. Adolfo López Mateos	6076	10.000002	192.81	5.1062608	3.1616912	.62759608	.029531838	.0021587752	0	0	2.2460938	0	0	7.7539063	10	10	10	0	0	0	0	0	0	0	0	10	10	0	0	0	0	0	0	0	0	0	0	0	0	0	10	0	0
0714109621663859	ADOLFO LOPEZ MATEOS	071160003	116	Marqués de Comillas	0003	Lic. Adolfo López Mateos	7519	9.9999962	132.32727	16.877155	6.3058124	11.660671	0	0	0	0	10	0	0	0	10	9.999999	.82644624	2.2314048	3.8016527	1.5702479	.16528925	1.2396693	0	0	.16528925	10	0	5.53719	0	2.8925619	0	1.4049586	0	.16528925	0	0	0	0	0	0	0	0	0
0714109621663859	ADOLFO LOPEZ MATEOS	071160003	116	Marqués de Comillas	0003	Lic. Adolfo López Mateos	6950	10.000002	151.39999	1.0108502	.57896584	.41363332	.044684179	.0014616931	0	0	10	0	0	0	10	10	5	0	4.9090905	.090909086	0	0	0	0	0	10	.18181817	4.7272725	.45454544	4.6363635	0	0	0	0	0	0	0	0	0	0	.17578125	0	0
0714109621663859	ADOLFO LOPEZ MATEOS	071160003	116	Marqués de Comillas	0003	Lic. Adolfo López Mateos	7238	10.000002	143.44	.49638695	.20076719	.37040222	.13308324	.019178577	0	0	10	0	0	0	10	9.999999	5.9999995	1.8	1.8999999	.29999998	0	0	0	0	0	10	5.8000002	1.1999999	0	2.9999998	0	0	0	0	0	0	0	0	0	0	4.3554688	0	0
0714109621663859	ADOLFO LOPEZ MATEOS	071160003	116	Marqués de Comillas	0003	Lic. Adolfo López Mateos	7257	10.000002	203.59091	6.3379025	3.8103218	3.5328929	.063714109	.010584448	0	5.0100803	0	0	0	4.9899192	10	10	9.454545	0	.5454545	0	0	0	0	0	0	10	10	0	0	0	0	0	0	0	0	0	0	0	0	0	9.6386719	0	0
0714109621663859	ADOLFO LOPEZ MATEOS	071160003	116	Marqués de Comillas	0003	Lic. Adolfo López Mateos	8182	10.000002	158.64999	23.484198	10.700285	14.397199	0	0	0	0	10	0	0	0	10	9.999999	3.0909088	2.2727273	2.3636363	1.090909	0	1.1818181	0	0	0	10	0	4.6363635	.18181817	3.3636363	0	1.8181818	0	0	0	0	0	0	0	0	2.7148438	0	0
0714109621663859	ADOLFO LOPEZ MATEOS	071160003	116	Marqués de Comillas	0003	Lic. Adolfo López Mateos	7239	10.000002	144.54546	.4979296	.19687314	.3642731	.10265262	.048103534	0	0	10	0	0	0	10	9.999999	3.9999995	0	5.9090905	.090909086	0	0	0	0	0	9.999999	4.454545	0	1.1818181	4.363636	0	0	0	0	0	0	0	0	0	0	8.8769531	0	0
0714109621663859	ADOLFO LOPEZ MATEOS	071160003	116	Marqués de Comillas	0003	Lic. Adolfo López Mateos	5451	9.9999962	153.14	.34698704	.18023595	.33757672	.21739133	.047614392	0	0	10	0	0	0	10	10	8.3999996	0	1.4	.19999999	0	0	0	0	0	10	0	7.2999997	0	2.6999998	0	0	0	0	0	0	0	.79101563	0	0	0	0	0
0714109621663859	ADOLFO LOPEZ MATEOS	071160003	116	Marqués de Comillas	0003	Lic. Adolfo López Mateos	6231	9.999999	177.27272	4.6376114	3.3754268	2.627629	.030575391	.0020487562	0	0	0	0	0	10	10	9.999999	9.727272	0	.27272725	0	0	0	0	0	0	9.999999	9.90909	0	.090909086	0	0	0	0	0	0	0	0	0	0	0	10	0	0
0714109621663859	ADOLFO LOPEZ MATEOS	071160003	116	Marqués de Comillas	0003	Lic. Adolfo López Mateos	6214	9.999999	146.2	.98903072	.57105559	.39366707	0	0	0	0	10	0	0	0	10	10	1.2727273	7.4545455	.81818181	.45454544	0	0	0	0	0	10	1.7272726	6.090909	.090909086	2.090909	0	0	0	0	0	0	0	0	0	0	0	0	0
0714109621663859	ADOLFO LOPEZ MATEOS	071160003	116	Marqués de Comillas	0003	Lic. Adolfo López Mateos	6079	10.000002	194.74001	6.9708247	6.2955132	3.6259885	.032627344	.0011681793	0	9.6191416	0	0	0	.38085938	10.000001	10	10	0	0	0	0	0	0	0	0	10	10	0	0	0	0	0	0	0	0	0	0	0	0	0	10	0	0
0714109621663859	ADOLFO LOPEZ MATEOS	071160003	116	Marqués de Comillas	0003	Lic. Adolfo López Mateos	6068	10.000002	161.14999	.96306801	.69621843	.48726708	.052965138	.00069520215	0	0	10	0	0	0	10	10	9.090909	0	.90909088	0	0	0	0	0	0	10	.27272725	3.4545453	0	6.272727	0	0	0	0	0	0	0	0	0	0	0	0	0
0714109621663859	ADOLFO LOPEZ MATEOS	071160003	116	Marqués de Comillas	0003	Lic. Adolfo López Mateos	8320	9.999999	191.97	3.5789802	3.2341938	1.7257186	.1626557	.0023956578	0	8.28125	0	0	0	1.71875	10	10	8.8999996	.29999998	.69999999	.099999994	0	0	0	0	0	10	9.1999998	.19999999	0	.59999996	0	0	0	0	0	0	0	0	0	0	5.234375	0	0
0714109621663859	ADOLFO LOPEZ MATEOS	071160003	116	Marqués de Comillas	0003	Lic. Adolfo López Mateos	7666	9.999999	200.58182	.89829957	1.0128306	1.1861582	0	0	0	8.3568544	0	0	0	1.6431451	10	10	9.272727	.36363634	.36363634	0	0	0	0	0	0	9.999999	6.1818175	3.2727273	.27272725	.27272725	0	0	0	0	0	0	0	1.1621094	0	0	7.9882817	0	0
0714109621663859	ADOLFO LOPEZ MATEOS	071160003	116	Marqués de Comillas	0003	Lic. Adolfo López Mateos	6072	9.999999	167.88182	1.2914531	.78039742	.28252468	0	0	0	0	10	0	0	0	10	9.999999	1.983471	4.0495863	2.1487601	1.8181816	0	0	0	0	0	10	1.4876033	3.9669421	.74380165	3.8016527	0	0	0	0	0	0	0	0	0	0	3.203125	0	0
0714109621663859	ADOLFO LOPEZ MATEOS	071160003	116	Marqués de Comillas	0003	Lic. Adolfo López Mateos	8321	9.9999962	196.13637	5.3521061	3.1851802	2.3415093	.1655641	.00034971576	0	0	0	0	0	10	10	10	3.2727273	6.272727	.45454544	0	0	0	0	0	0	10	1.9090908	5.8181815	0	2.2727273	0	0	0	0	0	0	0	0	0	0	0	0	0
0714109621663859	ADOLFO LOPEZ MATEOS	071160003	116	Marqués de Comillas	0003	Lic. Adolfo López Mateos	8458	9.999999	190.59505	1.9522333	1.2068242	.95973462	0	0	0	0	0	0	0	10	10	10	5.8677688	3.0578513	.57851237	.49586776	0	0	0	0	0	10	6.2809916	3.4710741	0	.24793388	0	0	0	0	0	0	0	1.9433594	0	0	0	0	0
0714109621663859	ADOLFO LOPEZ MATEOS	071160003	116	Marqués de Comillas	0003	Lic. Adolfo López Mateos	7247	10.000002	165.99091	3.5713391	2.3912284	.83556253	0	0	0	0	10	0	0	0	10	10	.27272725	8.363636	.81818181	.36363634	0	0	0	0	.18181817	10	.81818181	4.2727275	1.1818181	3.5454543	0	0	0	.18181817	0	0	0	0	0	0	0	0	0
0714109621663859	ADOLFO LOPEZ MATEOS	071160003	116	Marqués de Comillas	0003	Lic. Adolfo López Mateos	6669	9.9999962	184.02727	6.8840513	4.5096936	3.7718132	.03631391	.0027400788	0	0	0	0	0	10	10	10	10	0	0	0	0	0	0	0	0	10	10	0	0	0	0	0	0	0	0	0	0	0	0	0	9.6875	0	0
0714109621663859	ADOLFO LOPEZ MATEOS	071160003	116	Marqués de Comillas	0003	Lic. Adolfo López Mateos	7660	9.999999	169.42999	12.754023	7.0735312	3.56882	0	0	0	0	10	0	0	0	10	9.999999	0	.39999998	0	0	0	0	0	9.5999994	0	9.999999	0	.29999998	0	0	.099999994	0	9.5999994	0	0	0	0	0	0	0	1.5722656	0	0
0714109621663859	ADOLFO LOPEZ MATEOS	071160003	116	Marqués de Comillas	0003	Lic. Adolfo López Mateos	7106	9.999999	198.45454	1.8860077	1.5113168	.72629398	.067643851	.016706645	0	4.344758	5.655242	0	0	0	10	10	8.454545	.90909088	.63636363	0	0	0	0	0	0	9.999999	6.636363	2.3636363	.45454544	.5454545	0	0	0	0	0	0	0	1.3769531	0	0	4.2578125	0	0
0714109621663859	ADOLFO LOPEZ MATEOS	071160003	116	Marqués de Comillas	0003	Lic. Adolfo López Mateos	5454	9.9999962	151.61	1.3106868	.841061	.23403701	.2472149	.11811969	0	0	10	0	0	0	10	10	6.7999997	0	3.0999999	.099999994	0	0	0	0	0	10	.39999998	4	.59999996	5	0	0	0	0	0	0	0	0	0	0	0	0	0
0714109621663859	ADOLFO LOPEZ MATEOS	071160003	116	Marqués de Comillas	0003	Lic. Adolfo López Mateos	7093	9.999999	142.91818	.57416844	.32955495	.40955701	.082545467	.0027349661	0	0	10	0	0	0	10	10	.5454545	4.5454545	3.0909088	1.8181818	0	0	0	0	0	10	.90909088	6.272727	.90909088	1.9090908	0	0	0	0	0	0	0	0	0	0	2.6074219	0	0
0714109621663859	ADOLFO LOPEZ MATEOS	071160003	116	Marqués de Comillas	0003	Lic. Adolfo López Mateos	6668	9.999999	194.77272	6.0131054	5.0374718	2.4888225	.040648494	.003025067	0	5.8584809	0	0	0	4.1415195	10	10	10	0	0	0	0	0	0	0	0	10	10	0	0	0	0	0	0	0	0	0	0	0	0	0	9.3847656	0	0
0714109621663859	ADOLFO LOPEZ MATEOS	071160003	116	Marqués de Comillas	0003	Lic. Adolfo López Mateos	6651	9.9999962	153.42728	1.686627	1.0648447	.14073968	.22292028	.058477692	0	0	10	0	0	0	10	10	1.5999999	.099999994	8	.29999998	0	0	0	0	0	9.999999	0	8.5999994	0	1.4	0	0	0	0	0	0	0	0	0	0	0	0	0
0714109621663859	ADOLFO LOPEZ MATEOS	071160003	116	Marqués de Comillas	0003	Lic. Adolfo López Mateos	6945	9.999999	142.01819	.13360853	.1238341	.30427131	.081725195	.041135915	0	0	10	0	0	0	10	10	5.363636	0	4.5454545	0	0	0	0	0	.090909086	9.999999	2.6363635	.090909086	0	7.0909085	0	.090909086	0	.090909086	0	0	0	0	0	0	0	0	0
0714109621663859	ADOLFO LOPEZ MATEOS	071160003	116	Marqués de Comillas	0003	Lic. Adolfo López Mateos	6227	9.9999962	199.17	4.3059378	2.5890288	2.5819445	.035118144	.0029523284	0	3.1451612	0	0	0	6.8548388	10	10.000001	9.9000006	0	.099999994	0	0	0	0	0	0	10	10	0	0	0	0	0	0	0	0	0	0	0	0	0	9.6875	0	0
0714109621663859	ADOLFO LOPEZ MATEOS	071160003	116	Marqués de Comillas	0003	Lic. Adolfo López Mateos	6966	9.999999	195.78	7.5717635	5.1657162	2.6763403	.055324901	.008523128	0	0	0	0	0	10	10	9.999999	9.7999992	0	.19999999	0	0	0	0	0	0	10.000001	9.9000006	0	0	.099999994	0	0	0	0	0	0	0	1.9726563	0	0	7.9589839	0	0
0714109621663859	ADOLFO LOPEZ MATEOS	071160003	116	Marqués de Comillas	0003	Lic. Adolfo López Mateos	6511	10.000002	170.16	1.8639742	1.2081062	.38125485	.094725676	.04808962	0	0	10	0	0	0	10	10	.099999994	6.0999999	.59999996	3.1999998	0	0	0	0	0	9.999999	0	9.7999992	0	.19999999	0	0	0	0	0	0	0	0	0	0	0	0	0
0714109621663859	ADOLFO LOPEZ MATEOS	071160003	116	Marqués de Comillas	0003	Lic. Adolfo López Mateos	6224	9.9999962	181.35454	1.3657256	1.3858835	.74908346	.027560584	.00015544183	0	0	7.9334674	0	0	2.0665321	10	10	9.545455	.27272725	.18181817	0	0	0	0	0	0	9.999999	9.90909	.090909086	0	0	0	0	0	0	0	0	0	0	0	0	9.2773438	0	0
0714109621663859	ADOLFO LOPEZ MATEOS	071160003	116	Marqués de Comillas	0003	Lic. Adolfo López Mateos	5301	10.000002	149.59	2.3794746	1.741951	1.4680547	.29293543	.08921387	0	0	10	0	0	0	10	9.999999	3.2727273	4.363636	1.7272726	.5454545	0	0	0	0	.090909086	9.999999	3	3.9999995	1.1818181	1.7272726	0	0	0	.090909086	0	0	0	0	0	0	0	0	0
0714109621663859	ADOLFO LOPEZ MATEOS	071160003	116	Marqués de Comillas	0003	Lic. Adolfo López Mateos	8313	9.999999	143.67273	26.179836	10.714729	15.572336	.0242	0	0	0	10	0	0	0	10	10	.63636363	5.6363635	1.4545454	.5454545	0	1.7272726	0	0	0	9.999999	.45454544	.45454544	0	6.1818175	0	2.9090908	0	0	0	0	0	0	0	0	1.0644531	0	0
0714109621663859	ADOLFO LOPEZ MATEOS	071160003	116	Marqués de Comillas	0003	Lic. Adolfo López Mateos	8319	9.999999	200.74001	2.858741	2.9507785	1.9219867	.15128303	.0075684991	0	8.7597656	0	0	0	1.2402344	10	9.999999	1.8999999	5.9999995	1.8999999	.19999999	0	0	0	0	0	9.999999	2.1999998	4.7999997	.29999998	2.6999998	0	0	0	0	0	0	0	0	0	0	.24414063	0	0
0714109621663859	ADOLFO LOPEZ MATEOS	071160003	116	Marqués de Comillas	0003	Lic. Adolfo López Mateos	5760	9.999999	151.58	.4935585	.23778741	.37392798	.2481	0	0	0	10	0	0	0	10	10	0	5.1999998	2.9999998	1.8	0	0	0	0	0	10	0	9	0	1	0	0	0	0	0	0	0	0	0	0	0	0	0
0714109621663859	ADOLFO LOPEZ MATEOS	071160003	116	Marqués de Comillas	0003	Lic. Adolfo López Mateos	6807	9.999999	165.17	1.0493331	.70411026	.33327892	.18396825	.013079111	0	0	10	0	0	0	10	10	0	8.636364	.45454544	.90909088	0	0	0	0	0	10	0	10	0	0	0	0	0	0	0	0	0	0	0	0	0	0	0
0714109621663859	ADOLFO LOPEZ MATEOS	071160003	116	Marqués de Comillas	0003	Lic. Adolfo López Mateos	6373	9.999999	187.24545	7.3820252	4.2866364	1.8426764	.033253588	.0011577411	0	0	0	0	0	10	10	10	10	0	0	0	0	0	0	0	0	10	10	0	0	0	0	0	0	0	0	0	0	0	0	0	9.3847656	0	0
0714109621663859	ADOLFO LOPEZ MATEOS	071160003	116	Marqués de Comillas	0003	Lic. Adolfo López Mateos	6074	10.000002	175.87	1.3011918	.87888986	.31542659	.0273	0	0	0	10	0	0	0	10	10	3.7272727	3.6363635	2.2727273	.36363634	0	0	0	0	0	9.999999	3.7272727	3.9999995	.90909088	1.3636363	0	0	0	0	0	0	0	4.6679688	0	0	0	0	0
0714109621663859	ADOLFO LOPEZ MATEOS	071160003	116	Marqués de Comillas	0003	Lic. Adolfo López Mateos	5142	10.000002	159.45454	1.0523489	.5801785	.40497229	0	0	0	0	10	0	0	0	10	10	5.6363635	.72727269	2.5454545	1.090909	0	0	0	0	0	10	0	8.545455	.27272725	1.1818181	0	0	0	0	0	0	0	0	0	0	0	0	0
0714109621663859	ADOLFO LOPEZ MATEOS	071160003	116	Marqués de Comillas	0003	Lic. Adolfo López Mateos	6376	9.999999	195.97273	5.7909946	3.8252339	2.362699	.032938506	.0014921126	0	0	0	0	0	10	10	9.999999	9.818181	0	.18181817	0	0	0	0	0	0	10	10	0	0	0	0	0	0	0	0	0	0	7.9492192	0	0	1.3476563	0	0
0714109621663859	ADOLFO LOPEZ MATEOS	071160003	116	Marqués de Comillas	0003	Lic. Adolfo López Mateos	8315	9.9999962	180.06	8.782733	5.6957831	3.4073086	0	0	0	0	10	0	0	0	10	9.999999	5.9999995	1	2.5999999	.39999998	0	0	0	0	0	10	1.3	6.7999997	.29999998	1.5999999	0	0	0	0	0	0	0	0	0	0	4.9804688	0	0
0714109621663859	ADOLFO LOPEZ MATEOS	071160003	116	Marqués de Comillas	0003	Lic. Adolfo López Mateos	5759	9.9999962	151.62	.48538643	.21064727	.36487421	0	0	0	0	10	0	0	0	10	10	.099999994	3.3	4.1999998	2.3999999	0	0	0	0	0	10	0	10	0	0	0	0	0	0	0	0	0	0	0	0	0	0	0
0714109621663859	ADOLFO LOPEZ MATEOS	071160003	116	Marqués de Comillas	0003	Lic. Adolfo López Mateos	5774	9.9999962	192.35001	7.1768727	4.38062	2.073463	.026428528	.00090820779	0	0	0	0	0	10	10	10.000001	9.9000006	0	.099999994	0	0	0	0	0	0	10	10	0	0	0	0	0	0	0	0	0	0	0	0	0	9.6875	0	0
0714109621663859	ADOLFO LOPEZ MATEOS	071160003	116	Marqués de Comillas	0003	Lic. Adolfo López Mateos	7398	10.000002	203.52893	5.5284004	3.3888328	3.686564	.066578835	.011032845	0	9.0725803	0	0	0	.92741936	10	9.999999	9.636363	0	.36363634	0	0	0	0	0	0	9.999999	9.818181	0	.090909086	.090909086	0	0	0	0	0	0	0	1.1621094	0	0	8.6621094	0	0
0714109621663859	ADOLFO LOPEZ MATEOS	071160003	116	Marqués de Comillas	0003	Lic. Adolfo López Mateos	7095	9.9999962	146.20909	.48795408	.31636178	.41742262	.045165926	.00062750175	0	0	10	0	0	0	10	9.999999	2.9090908	0	7.0909085	0	0	0	0	0	0	9.999999	1.9999998	0	.90909088	7.0909085	0	0	0	0	0	0	0	0	0	0	6.3574219	0	0
0714109621663859	ADOLFO LOPEZ MATEOS	071160003	116	Marqués de Comillas	0003	Lic. Adolfo López Mateos	5455	9.999999	148.3091	1.2116514	.86446697	.47306979	.3441	0	0	0	10	0	0	0	10	10	8.090909	.18181817	1.7272726	0	0	0	0	0	0	10	3.2727273	.81818181	3.181818	2.7272725	0	0	0	0	0	0	0	0	0	0	0	0	0
0714109621663859	ADOLFO LOPEZ MATEOS	071160003	116	Marqués de Comillas	0003	Lic. Adolfo López Mateos	6947	10.000002	143.88182	.81722164	.45032623	.41882443	.079821847	.013801116	0	0	10	0	0	0	10	10	.5454545	.27272725	9	.18181817	0	0	0	0	0	10	.63636363	.90909088	.63636363	7.8181815	0	0	0	0	0	0	0	0	0	0	4.8632813	0	0
0714109621663859	ADOLFO LOPEZ MATEOS	071160003	116	Marqués de Comillas	0003	Lic. Adolfo López Mateos	6213	9.999999	147.49001	.49989998	.26755586	.39053249	0	0	0	0	10	0	0	0	10	10	.39999998	8.5	1	.099999994	0	0	0	0	0	10	.19999999	7.2999997	0	2.5	0	0	0	0	0	0	0	0	0	0	0	0	0
0714109621663859	ADOLFO LOPEZ MATEOS	071160003	116	Marqués de Comillas	0003	Lic. Adolfo López Mateos	7662	10.000002	190.49001	6.9720802	4.0602584	1.6449943	0	0	0	1.0644531	.77148443	0	0	8.1640625	10	10	4.2999997	1.4	3.8999999	.39999998	0	0	0	0	0	10	.099999994	6.0999999	0	3.7999997	0	0	0	0	0	0	0	0	0	0	0	0	0
0714109621663859	ADOLFO LOPEZ MATEOS	071160003	116	Marqués de Comillas	0003	Lic. Adolfo López Mateos	5299	9.999999	154.61	1.240121	.77870232	.27551147	.36840001	0	0	0	10	0	0	0	10	10	8.363636	0	1.6363636	0	0	0	0	0	0	10	0	8.181818	0	1.8181818	0	0	0	0	0	0	0	0	0	0	0	0	0
0714109621663859	ADOLFO LOPEZ MATEOS	071160003	116	Marqués de Comillas	0003	Lic. Adolfo López Mateos	6819	9.999999	210.91	5.9751067	4.2943301	1.7285807	.049049806	.0062348032	0	.98632813	0	0	0	9.0136719	10	9.999999	9.727272	0	.27272725	0	0	0	0	0	0	9.999999	9.727272	0	0	.27272725	0	0	0	0	0	0	0	4.53125	0	0	5.3417969	0	0
0714109621663859	ADOLFO LOPEZ MATEOS	071160003	116	Marqués de Comillas	0003	Lic. Adolfo López Mateos	5615	10.000002	167.81818	1.214921	.74702042	.31388542	.02840803	.00074882468	0	0	10	0	0	0	10	9.999999	5.454545	.27272725	3.6363635	.63636363	0	0	0	0	0	9.999999	2.4545453	5.454545	.90909088	1.1818181	0	0	0	0	0	0	0	2.9394531	0	0	0	0	0
0714109621663859	ADOLFO LOPEZ MATEOS	071160003	116	Marqués de Comillas	0003	Lic. Adolfo López Mateos	6367	9.999999	163.38843	.76463032	.61198294	.78776968	.043349873	.0098670647	0	0	10	0	0	0	10	10	3.8842976	3.0578513	1.4049586	1.4049586	0	0	0	0	.24793388	9.999999	0	5.6198344	.33057851	3.8016527	0	0	0	.24793388	0	0	0	0	0	0	5.3417969	0	0
0714109621663859	ADOLFO LOPEZ MATEOS	071160003	116	Marqués de Comillas	0003	Lic. Adolfo López Mateos	5763	9.999999	148.63637	1.7670071	1.0427864	.35456437	.15568452	.0025179004	0	0	10	0	0	0	10	9.999999	5.7272725	0	3.9999995	.27272725	0	0	0	0	0	9.999999	1.8181818	0	3.9999995	4.181818	0	0	0	0	0	0	0	0	0	0	0	0	0
0714109621663859	ADOLFO LOPEZ MATEOS	071160003	116	Marqués de Comillas	0003	Lic. Adolfo López Mateos	6817	10.000002	178.47	2.2201576	2.023663	.93306398	.040235057	.0021110091	0	0	0	0	0	10	10	9.999999	9.90909	0	.090909086	0	0	0	0	0	0	10	10	0	0	0	0	0	0	0	0	0	0	1.6308594	0	0	8.1933594	0	0
0714109621663859	ADOLFO LOPEZ MATEOS	071160003	116	Marqués de Comillas	0003	Lic. Adolfo López Mateos	6216	9.999999	151.2	3.1874754	1.8998721	.12722035	.18413447	.058477245	0	0	10	0	0	0	10	10	4.090909	0	5.7272725	.18181817	0	0	0	0	0	10	.27272725	.45454544	.63636363	8.636364	0	0	0	0	0	0	0	0	0	0	0	0	0
0714109621663859	ADOLFO LOPEZ MATEOS	071160003	116	Marqués de Comillas	0003	Lic. Adolfo López Mateos	6661	9.999999	171.55455	4.4222298	2.7852588	1.5705183	.047425404	.01070483	0	.010080645	0	0	0	9.9899187	9.999999	10	9.6999998	0	.29999998	0	0	0	0	0	0	10	9.6999998	0	.099999994	.19999999	0	0	0	0	0	0	0	6.3964844	0	0	3.3789063	0	0
0714109621663859	ADOLFO LOPEZ MATEOS	071160003	116	Marqués de Comillas	0003	Lic. Adolfo López Mateos	7521	9.999999	142.54546	.4979296	.22559518	.37648511	.31892952	.11363152	0	0	10	0	0	0	10	9.999999	.90909082	1.983471	4.7107434	2.3140495	0	0	0	0	.082644626	10	.082644626	4.7933884	0	4.7107434	.33057851	0	0	.082644626	0	0	0	0	0	0	0	0	0
0714109621663859	ADOLFO LOPEZ MATEOS	071160003	116	Marqués de Comillas	0003	Lic. Adolfo López Mateos	7526	9.999999	145.09091	1.5698608	1.0104476	.49436665	0	0	0	0	10	0	0	0	10	10	0	9.5867767	.41322312	0	0	0	0	0	0	10	0	5.8677688	0	4.1322312	0	0	0	0	0	0	0	0	0	0	0	0	0
0714109621663859	ADOLFO LOPEZ MATEOS	071160003	116	Marqués de Comillas	0003	Lic. Adolfo López Mateos	6967	10.000002	202.59091	4.2454157	2.8674161	2.1587312	.059748143	.0060635046	0	.98632813	0	0	0	9.0136719	10	10	10	0	0	0	0	0	0	0	0	10	10	0	0	0	0	0	0	0	0	0	0	0	0	0	10	0	0
0714109621663859	ADOLFO LOPEZ MATEOS	071160003	116	Marqués de Comillas	0003	Lic. Adolfo López Mateos	6954	9.999999	162.72	1.114271	.79311448	.37971944	0	0	0	0	10	0	0	0	10	10	0	8.6999998	1	.29999998	0	0	0	0	0	10	0	9.6999998	0	.29999998	0	0	0	0	0	0	0	0	0	0	0	0	0
0714109621663859	ADOLFO LOPEZ MATEOS	071160003	116	Marqués de Comillas	0003	Lic. Adolfo López Mateos	6656	9.999999	173.92728	1.4378588	.9535768	.30011961	.1972	0	0	0	10	0	0	0	10	10	.29999998	7.4000001	.59999996	1.6999999	0	0	0	0	0	10	0	10	0	0	0	0	0	0	0	0	0	0	0	0	0	0	0
0714109621663859	ADOLFO LOPEZ MATEOS	071160003	116	Marqués de Comillas	0003	Lic. Adolfo López Mateos	8459	10.000002	197.27272	3.6801903	2.3991296	1.0216992	.1646166	.01248704	0	0	0	0	0	10	10	9.999999	9.90909	0	.090909086	0	0	0	0	0	0	10	10	0	0	0	0	0	0	0	0	0	0	7.8710942	0	0	0	0	0
0714109621663859	ADOLFO LOPEZ MATEOS	071160003	116	Marqués de Comillas	0003	Lic. Adolfo López Mateos	7108	9.999999	187.50909	7.3295732	4.0041952	3.1157196	.038340323	.0018009145	0	7.5504031	0	0	0	2.4495969	10	10	9.545455	0	.45454544	0	0	0	0	0	0	9.999999	9.727272	0	.18181817	.090909086	0	0	0	0	0	0	0	0	0	0	9.6191406	0	0
0714109621663859	ADOLFO LOPEZ MATEOS	071160003	116	Marqués de Comillas	0003	Lic. Adolfo López Mateos	6957	9.999999	182.60909	2.5905263	1.7615669	.61265874	.2133	0	0	0	10	0	0	0	10	9.999999	4.9090905	3.5454543	1.5454544	0	0	0	0	0	0	9.999999	2.6363635	6.636363	.5454545	.090909086	.090909086	0	0	0	0	0	0	0	0	0	0	0	0
0714109621663859	ADOLFO LOPEZ MATEOS	071160003	116	Marqués de Comillas	0003	Lic. Adolfo López Mateos	5304	10.000002	161.5	.67082042	.47453144	.45792511	.040451661	.016682114	0	0	10	0	0	0	10	10	8.272727	0	1.7272726	0	0	0	0	0	0	10	7.8181815	0	1.6363636	.5454545	0	0	0	0	0	0	0	0	0	0	5.9472656	0	0
0714109621663859	ADOLFO LOPEZ MATEOS	071160003	116	Marqués de Comillas	0003	Lic. Adolfo López Mateos	7392	10.000002	198.56363	2.549607	1.4533867	.80740273	.24859379	.0267931	0	5.8300781	0	0	0	4.1699219	10	10	8.1999998	.89999998	.89999998	0	0	0	0	0	0	10	5.6999998	1.3	1.6999999	1.3	0	0	0	0	0	0	0	0	0	0	0	0	0
0714109621663859	ADOLFO LOPEZ MATEOS	071160003	116	Marqués de Comillas	0003	Lic. Adolfo López Mateos	6523	10.000002	181.17999	5.5845861	4.7874141	3.496896	.034838203	.0033414615	0	6.3104839	0	0	0	3.6895163	10	10	9.6999998	0	.29999998	0	0	0	0	0	0	10	10	0	0	0	0	0	0	0	0	0	0	2.2167969	0	0	7.4121094	0	0
0714109621663859	ADOLFO LOPEZ MATEOS	071160003	116	Marqués de Comillas	0003	Lic. Adolfo López Mateos	6815	10.000002	180.92728	2.6205797	2.2398341	1.3023559	.036485255	.0019300125	0	0	0	0	0	10	10	9.999999	5.3719006	1.7355371	.82644624	2.0661156	0	0	0	0	0	10	5.53719	3.8016527	.082644626	.57851237	0	0	0	0	0	0	0	1.796875	0	0	3.1738281	0	0
0714109621663859	ADOLFO LOPEZ MATEOS	071160003	116	Marqués de Comillas	0003	Lic. Adolfo López Mateos	8189	9.999999	197.39091	3.4141295	3.354753	2.2403152	.098383971	.055397481	0	0	0	0	0	10	10	10	2.8925619	5.7024794	.99173552	.41322312	0	0	0	0	0	10	2.9752066	5.4545455	.082644626	1.4876033	0	0	0	0	0	0	0	2.2558594	0	0	0	0	0
0714109621663859	ADOLFO LOPEZ MATEOS	071160003	116	Marqués de Comillas	0003	Lic. Adolfo López Mateos	5762	9.9999962	147.17	.83731717	.57619745	.39654228	.1927668	.047534645	0	0	10	0	0	0	10	10	5.5	.099999994	3.8999999	.5	0	0	0	0	0	10	1.4999999	.29999998	2.3999999	5.8000002	0	0	0	0	0	0	0	0	0	0	0	0	0
0714109621663859	ADOLFO LOPEZ MATEOS	071160003	116	Marqués de Comillas	0003	Lic. Adolfo López Mateos	6377	10.000002	191.04132	10.047323	5.9379511	3.9293845	.034073792	.0022022072	0	2.6008062	0	0	0	7.3991938	10	10	9.5867767	0	.41322312	0	0	0	0	0	0	10	10	0	0	0	0	0	0	0	0	0	0	6.8945313	0	0	2.4023438	0	0
0714109621663859	ADOLFO LOPEZ MATEOS	071160003	116	Marqués de Comillas	0003	Lic. Adolfo López Mateos	5611	9.999999	154.89999	1.5132746	.98299903	.27101663	.2205762	.0014481202	0	0	10	0	0	0	10	9.999999	2.2727273	3	3.9999995	.63636363	0	0	0	0	.090909086	10	0	9	0	.90909088	0	0	0	.090909086	0	0	0	0	0	0	0	0	0
0714109621663859	ADOLFO LOPEZ MATEOS	071160003	116	Marqués de Comillas	0003	Lic. Adolfo López Mateos	8600	9.999999	193.82727	2.9290366	1.928225	.79416239	.15141243	.028448477	0	.24193548	0	0	0	9.7580652	10.000001	9.999999	9.90909	0	.090909086	0	0	0	0	0	0	9.999999	9.90909	0	.090909086	0	0	0	0	0	0	0	0	10	0	0	0	0	0
0714109621663859	ADOLFO LOPEZ MATEOS	071160003	116	Marqués de Comillas	0003	Lic. Adolfo López Mateos	7930	9.9999962	204.03999	2.9254744	2.0058186	1.3920333	.066352822	.023576966	0	9.8487911	0	0	0	.15120968	10.000001	9.999999	8.7999992	.59999996	.5	.099999994	0	0	0	0	0	9.999999	8.5999994	.69999999	.29999998	.39999998	0	0	0	0	0	0	0	8.9453125	0	0	0	0	0
0714109621663859	ADOLFO LOPEZ MATEOS	071160003	116	Marqués de Comillas	0003	Lic. Adolfo López Mateos	5461	9.999999	165.78999	.71126646	.41239831	.41561386	.028743619	.00044051991	0	0	10	0	0	0	10	10	5.5	2.5	1.8999999	.099999994	0	0	0	0	0	10	5.5	3.3	.5	.69999999	0	0	0	0	0	0	0	4.5214844	0	0	0	0	0
0714109621663859	ADOLFO LOPEZ MATEOS	071160003	116	Marqués de Comillas	0003	Lic. Adolfo López Mateos	5912	9.999999	150.09091	.69472629	.36319682	.42156106	0	0	0	0	10	0	0	0	10	10	0	9.6999998	0	.29999998	0	0	0	0	0	10	0	10	0	0	0	0	0	0	0	0	0	0	0	0	0	0	0
0714109621663859	ADOLFO LOPEZ MATEOS	071160003	116	Marqués de Comillas	0003	Lic. Adolfo López Mateos	6217	9.999999	159.82001	1.5387007	1.0599219	.53807771	.051020216	.00074146944	0	0	10	0	0	0	10	10	4.1999998	0	5.6999998	.099999994	0	0	0	0	0	10	0	1.6999999	0	8.3000002	0	0	0	0	0	0	0	0	0	0	.64453125	0	0
0714109621663859	ADOLFO LOPEZ MATEOS	071160003	116	Marqués de Comillas	0003	Lic. Adolfo López Mateos	6067	10.000002	154.14546	3.8063018	2.1369786	.46747756	.17688045	.068363816	0	0	10	0	0	0	10	10	4.7107434	.16528925	5.0413222	.082644626	0	0	0	0	0	10	1.8181816	.41322312	.33057851	7.4380164	0	0	0	0	0	0	0	0	0	0	0	0	0
0714109621663859	ADOLFO LOPEZ MATEOS	071160003	116	Marqués de Comillas	0003	Lic. Adolfo López Mateos	8318	9.9999962	193.32727	7.9556832	5.9647837	3.2143123	.23340429	.065947793	0	3.0745966	0	0	0	6.9254031	10	10	4.6363635	4.7272725	.63636363	0	0	0	0	0	0	10	5.363636	4.090909	.090909086	.45454544	0	0	0	0	0	0	0	0	0	0	0	0	0
0714109621663859	ADOLFO LOPEZ MATEOS	071160003	116	Marqués de Comillas	0003	Lic. Adolfo López Mateos	5605	9.999999	152.53636	.49867594	.24253897	.37800241	.17088145	.0071160612	0	0	10	0	0	0	10	9.999999	.72727269	4.181818	2.6363635	2.4545453	0	0	0	0	0	9.999999	0	9.90909	0	.090909086	0	0	0	0	0	0	0	0	0	0	0	0	0
0714109621663859	ADOLFO LOPEZ MATEOS	071160003	116	Marqués de Comillas	0003	Lic. Adolfo López Mateos	6803	10.000002	151.07272	1.2699971	.78296942	.29477587	.067079879	.016776415	0	0	10	0	0	0	10	10	2.8925619	0	6.2809916	.82644624	0	0	0	0	0	10	.24793388	5.3719006	.24793388	4.1322312	0	0	0	0	0	0	0	0	0	0	.36132813	0	0
0714109621663859	ADOLFO LOPEZ MATEOS	071160003	116	Marqués de Comillas	0003	Lic. Adolfo López Mateos	5613	10.000002	161.99091	.9194411	.56796378	.42267197	.057205934	.010037091	0	0	10	0	0	0	10	9.999999	5.8181815	.090909086	2.6363635	1.4545454	0	0	0	0	0	10	3	2.3636363	1.7272726	2.9090908	0	0	0	0	0	0	0	0	0	0	7.7539063	0	0
0714109621663859	ADOLFO LOPEZ MATEOS	071160003	116	Marqués de Comillas	0003	Lic. Adolfo López Mateos	5614	9.999999	164.57025	1.1558435	.67253059	.34216434	.03827503	.01211164	0	0	10	0	0	0	10	9.999999	1.8181816	4.8760328	2.5619833	.74380165	0	0	0	0	0	9.999999	0	9.3388424	.33057851	.33057851	0	0	0	0	0	0	0	0	0	0	.41992188	0	0
0714109621663859	ADOLFO LOPEZ MATEOS	071160003	116	Marqués de Comillas	0003	Lic. Adolfo López Mateos	5620	9.999999	180.12727	1.8146329	1.613112	1.6547576	.02507258	.000064712403	0	0	2.2983871	0	0	7.7016125	10	10	9.363636	0	.63636363	0	0	0	0	0	0	9.999999	9.727272	0	0	.27272725	0	0	0	0	0	0	0	0	0	0	5.8203125	0	0
0714109621663859	ADOLFO LOPEZ MATEOS	071160003	116	Marqués de Comillas	0003	Lic. Adolfo López Mateos	5302	9.999999	149.2	1.1401755	1.1674258	1.3853568	.1616544	.11003648	0	0	10	0	0	0	10	9.999999	4.454545	3.3636363	1.9090908	.090909086	.18181817	0	0	0	0	10	4.7272725	2.3636363	1.1818181	1.7272726	0	0	0	0	0	0	0	0	0	0	0	0	0
0714109621663859	ADOLFO LOPEZ MATEOS	071160003	116	Marqués de Comillas	0003	Lic. Adolfo López Mateos	7387	9.999999	162.27272	3.6103616	2.5005713	1.8232657	0	0	0	0	10	0	0	0	10	10	1	.79999995	5.5	2.5	0	0	0	0	.19999999	10	2.0999999	1.4999999	2.1999998	4	0	0	0	.19999999	0	0	0	0	0	0	3.6621094	0	0
0714109621663859	ADOLFO LOPEZ MATEOS	071160003	116	Marqués de Comillas	0003	Lic. Adolfo López Mateos	6959	10.000002	199.41	1.562658	.91194469	.52893353	.099860616	.021306189	0	2.5781252	7.421875	0	0	0	10	9.999999	8.5999994	0	1.4	0	0	0	0	0	0	10	10	0	0	0	0	0	0	0	0	0	0	7.7832031	0	0	.99609375	0	0
0714109621663859	ADOLFO LOPEZ MATEOS	071160003	116	Marqués de Comillas	0003	Lic. Adolfo López Mateos	8053	10.000002	172.52893	6.1416802	4.2001047	2.4560924	0	0	0	0	10	0	0	0	10	10	.90909088	5.363636	1.4545454	2.2727273	0	0	0	0	0	10	.27272725	6.4545455	.18181817	3.0909088	0	0	0	0	0	0	0	0	0	0	0	0	0
0714109621663859	ADOLFO LOPEZ MATEOS	071160003	116	Marqués de Comillas	0003	Lic. Adolfo López Mateos	7520	9.999999	142.25999	.43863425	.33751294	.42304853	.38499999	0	0	0	10	0	0	0	10	10	.18181817	2.5454545	2.7272725	4.5454545	0	0	0	0	0	10	0	7	0	3	0	0	0	0	0	0	0	0	0	0	0	0	0
0714109621663859	ADOLFO LOPEZ MATEOS	071160003	116	Marqués de Comillas	0003	Lic. Adolfo López Mateos	7535	9.999999	201.78	1.1364858	1.3139032	.74861848	.12619579	.026562197	0	10	0	0	0	0	10	9.999999	7.0909085	.090909086	1.1818181	1.6363636	0	0	0	0	0	9.999999	5.454545	3.8181815	.45454544	.27272725	0	0	0	0	0	0	0	3.1347656	0	0	5.7617188	0	0
0714109621663859	ADOLFO LOPEZ MATEOS	071160003	116	Marqués de Comillas	0003	Lic. Adolfo López Mateos	7102	9.999999	162.57851	2.5801277	1.5637479	.5995062	0	0	0	0	10	0	0	0	10	10	.082644626	8.181818	1.2396693	.49586776	0	0	0	0	0	10	0	7.7685952	.082644626	2.1487601	0	0	0	0	0	0	0	0	0	0	0	0	0
0714109621663859	ADOLFO LOPEZ MATEOS	071160003	116	Marqués de Comillas	0003	Lic. Adolfo López Mateos	7532	9.999999	195.82001	4.4235282	2.5417128	1.4789461	0	0	0	1.0786291	0	0	0	8.9213715	10.000001	10	1.8181818	7	.99999988	.18181817	0	0	0	0	0	10	.90909088	7.7272725	.63636363	.72727269	0	0	0	0	0	0	0	0	0	0	0	0	0
0714109621663859	ADOLFO LOPEZ MATEOS	071160003	116	Marqués de Comillas	0003	Lic. Adolfo López Mateos	7104	9.9999962	185.73553	5.0152965	2.8834505	.88607806	.38868165	.026874714	0	0	10	0	0	0	10	9.999999	.41322312	8.8429747	.33057851	.41322312	0	0	0	0	0	10	.33057851	9.2561979	0	.41322312	0	0	0	0	0	0	0	0	0	0	0	0	0
0714109621663859	ADOLFO LOPEZ MATEOS	071160003	116	Marqués de Comillas	0003	Lic. Adolfo López Mateos	6230	9.9999962	180.33	5.8361888	3.9092431	1.5140128	.029370995	.0013248411	0	0	0	0	0	10	10	10	10	0	0	0	0	0	0	0	0	10	10	0	0	0	0	0	0	0	0	0	0	0	0	0	10	0	0
0714109621663859	ADOLFO LOPEZ MATEOS	071160003	116	Marqués de Comillas	0003	Lic. Adolfo López Mateos	6512	9.999999	173.3	4.4139242	2.6574993	.94170636	.11613407	.070148498	0	0	10	0	0	0	10	10	.90909088	6.272727	.99999988	1.8181818	0	0	0	0	0	10	0	8.272727	0	1.7272726	0	0	0	0	0	0	0	0	0	0	0	0	0
0714109621663859	ADOLFO LOPEZ MATEOS	071160003	116	Marqués de Comillas	0003	Lic. Adolfo López Mateos	5913	10.000002	150.29091	.54515141	.27888617	.39777306	0	0	0	0	10	0	0	0	10	10	.29999998	5.5999999	2.8	1.3	0	0	0	0	0	9.999999	0	9.7999992	0	.19999999	0	0	0	0	0	0	0	0	0	0	0	0	0
0714109621663859	ADOLFO LOPEZ MATEOS	071160003	116	Marqués de Comillas	0003	Lic. Adolfo López Mateos	8597	9.999999	202.05455	.42289829	.26912099	.39689463	0	0	0	6.1693544	0	0	0	3.8306451	10	10	4.9090905	3	2.090909	0	0	0	0	0	0	9.999999	5.9090905	1.5454544	.27272725	2.2727273	0	0	0	0	0	0	0	5.0683594	0	0	2.0214844	0	0
0714109621663859	ADOLFO LOPEZ MATEOS	071160003	116	Marqués de Comillas	0003	Lic. Adolfo López Mateos	7794	9.999999	194.93388	5.2660389	3.5733817	1.7664175	.20949033	.05219619	0	3.3402708	0	0	0	6.65973	10.000001	10	2.5619833	1.6528925	3.9669421	1.8181816	0	0	0	0	0	9.999999	1.983471	4.0495863	.49586776	3.4710741	0	0	0	0	0	0	0	0	0	0	0	0	0
0714109621663859	ADOLFO LOPEZ MATEOS	071160003	116	Marqués de Comillas	0003	Lic. Adolfo López Mateos	6517	10.000002	176.76364	5.2551746	3.1257114	2.0981984	.028308105	.0013533533	0	0	0	0	0	10	10	9.999999	9.818181	0	.18181817	0	0	0	0	0	0	9.999999	9.727272	0	.090909086	.18181817	0	0	0	0	0	0	0	3.59375	0	0	6.3574219	0	0
0714109621663859	ADOLFO LOPEZ MATEOS	071160003	116	Marqués de Comillas	0003	Lic. Adolfo López Mateos	5918	9.999999	160.59091	.7896542	.46179733	.58767068	.052095361	.0014804841	0	0	10	0	0	0	10	10	6.3999996	0	3.3	.29999998	0	0	0	0	0	10	0	9.6999998	0	.29999998	0	0	0	0	0	0	0	0	0	0	0	0	0
0714109621663859	ADOLFO LOPEZ MATEOS	071160003	116	Marqués de Comillas	0003	Lic. Adolfo López Mateos	5776	9.999999	200.68182	.89373392	.84523588	.92923087	.030463306	.0017662906	0	7.7620964	0	0	0	2.2379034	10	9.999999	9.90909	0	.090909086	0	0	0	0	0	0	10	10	0	0	0	0	0	0	0	0	0	0	0	0	0	9.5507813	0	0
0714109621663859	ADOLFO LOPEZ MATEOS	071160003	116	Marqués de Comillas	0003	Lic. Adolfo López Mateos	6070	10.000002	161.6909	.46211872	.20816965	.37175998	.048209377	.00099369115	0	0	10	0	0	0	10	10	.41322312	2.8925619	1.5702479	5.1239667	0	0	0	0	0	10	.74380165	9.2561979	0	0	0	0	0	0	0	0	0	0	0	0	.3125	0	0
0714109621663859	ADOLFO LOPEZ MATEOS	071160003	116	Marqués de Comillas	0003	Lic. Adolfo López Mateos	7791	9.999999	166.24545	7.0995345	4.4572997	2.9486594	0	0	0	0	10	0	0	0	10	10	.63636363	.72727269	1.1818181	.27272725	0	0	0	7.181818	0	10	.18181817	1.5454544	0	.90909088	.18181817	0	7.181818	0	0	0	0	0	0	0	0	0	0
0714109621663859	ADOLFO LOPEZ MATEOS	071160003	116	Marqués de Comillas	0003	Lic. Adolfo López Mateos	8598	10.000002	201.06	.66060579	.40727234	.43489444	.3231	0	0	9.9316406	0	0	0	.068359375	10	9.999999	9.0999994	.39999998	.39999998	.099999994	0	0	0	0	0	10.000001	9.4000006	.19999999	0	.39999998	0	0	0	0	0	0	0	1.9921875	0	0	7.6269531	0	0
0714109621663859	ADOLFO LOPEZ MATEOS	071160003	116	Marqués de Comillas	0003	Lic. Adolfo López Mateos	5607	10.000002	151.80165	.99269927	.57779652	.38644272	.17482099	.067462407	0	0	10	0	0	0	10	9.999999	4.2975202	.99173552	4.4628096	.24793388	0	0	0	0	0	10	0	3.9669421	.24793388	5.7851238	0	0	0	0	0	0	0	0	0	0	0	0	0
0714109621663859	ADOLFO LOPEZ MATEOS	071160003	116	Marqués de Comillas	0003	Lic. Adolfo López Mateos	7539	9.999999	201.83636	6.4434991	5.5333943	4.3749399	.05994641	.0082699237	0	9.6566076	0	0	0	.34339231	10	10	10	0	0	0	0	0	0	0	0	9.999999	9.9173546	0	0	.082644626	0	0	0	0	0	0	0	8.984375	0	0	0	0	0
0714109621663859	ADOLFO LOPEZ MATEOS	071160003	116	Marqués de Comillas	0003	Lic. Adolfo López Mateos	6662	9.999999	173.90909	4.6709938	3.1896102	1.4208823	.035631653	.0022141922	0	0	0	0	0	10	10	10	5.7272725	3.7272727	.45454544	.090909086	0	0	0	0	0	10	4.5454545	4.9090905	.18181817	.36363634	0	0	0	0	0	0	0	2.7636719	0	0	2.1777344	0	0
0714109621663859	ADOLFO LOPEZ MATEOS	071160003	116	Marqués de Comillas	0003	Lic. Adolfo López Mateos	6061	10.000002	148.77	.42083251	.20268616	.36023131	.23605856	.072438061	0	0	10	0	0	0	10	10	2.2727273	4.8181815	2.8181818	.090909086	0	0	0	0	0	9.999999	.45454544	2.7272725	0	6.8181815	0	0	0	0	0	0	0	0	0	0	0	0	0
0714109621663859	ADOLFO LOPEZ MATEOS	071160003	116	Marqués de Comillas	0003	Lic. Adolfo López Mateos	6355	9.999999	147.52893	.57602775	.29110435	.39893001	.20614411	.072446324	0	0	10	0	0	0	10	10	2.2314048	5.7024794	1.6528925	.41322312	0	0	0	0	0	10	2.7272727	6.2809916	.49586776	.49586776	0	0	0	0	0	0	0	0	0	0	0	0	0
0714109621663859	ADOLFO LOPEZ MATEOS	071160003	116	Marqués de Comillas	0003	Lic. Adolfo López Mateos	8601	10.000002	201.03999	.95833188	.66090345	.59313464	.11158783	.02698981	0	2.2363281	0	0	0	7.7636719	10	10.000001	9.9000006	0	.099999994	0	0	0	0	0	0	9.999999	8.7999992	.5	.29999998	.39999998	0	0	0	0	0	0	0	5.1367188	0	0	0	0	0
0714109621663859	ADOLFO LOPEZ MATEOS	071160003	116	Marqués de Comillas	0003	Lic. Adolfo López Mateos	6804	9.999999	155.25999	1.1968292	.75254154	.35175392	.148517	.058396962	0	0	10	0	0	0	10	10	1.9090908	0	8.090909	0	0	0	0	0	0	10	.36363634	3.9090908	0	5.7272725	0	0	0	0	0	0	0	0	0	0	.17578125	0	0
0714109621663859	ADOLFO LOPEZ MATEOS	071160003	116	Marqués de Comillas	0003	Lic. Adolfo López Mateos	8317	9.999999	187.28	7.4311237	5.9593587	2.8307283	.28259999	0	0	8.3398438	0	0	0	1.6601564	10	10	2	4	4	0	0	0	0	0	0	10	4.7999997	3.5999999	.89999998	.69999999	0	0	0	0	0	0	0	3.75	0	0	0	0	0
0714109621663859	ADOLFO LOPEZ MATEOS	071160003	116	Marqués de Comillas	0003	Lic. Adolfo López Mateos	8052	9.999999	178.81818	3.5114923	2.853514	1.8964019	0	0	0	0	10	0	0	0	10	9.999999	.39999998	8.0999994	1	.39999998	0	0	0	0	.099999994	10	.099999994	7.0999999	.099999994	2.5999999	0	0	0	.099999994	0	0	0	0	0	0	0	0	0
0714109621663859	ADOLFO LOPEZ MATEOS	071160003	116	Marqués de Comillas	0003	Lic. Adolfo López Mateos	6080	10.000002	181.27272	4.9062281	4.3756104	2.0886865	.029340424	.0013944261	0	3.0544355	0	0	0	6.9455643	10	9.999999	9.8347101	0	.16528925	0	0	0	0	0	0	10	9.5867767	0	0	.41322312	0	0	0	0	0	0	0	0	0	0	9.6875	0	0
0714109621663859	ADOLFO LOPEZ MATEOS	071160003	116	Marqués de Comillas	0003	Lic. Adolfo López Mateos	5915	9.999999	146.47273	.72248423	.67432326	.55824882	.17294228	.036850467	0	0	10	0	0	0	10	9.999999	2.0999999	2.5999999	4.3999996	.89999998	0	0	0	0	0	10	.59999996	5.5999999	.29999998	3.4999998	0	0	0	0	0	0	0	0	0	0	0	0	0
0714109621663859	ADOLFO LOPEZ MATEOS	071160003	116	Marqués de Comillas	0003	Lic. Adolfo López Mateos	5917	10.000002	158.38182	2.3968987	1.2648336	.69678426	.054347582	.0049451012	0	0	10	0	0	0	10	10	6.7999997	0	3.1999998	0	0	0	0	0	0	10	3.0999999	3.5999999	.19999999	3.0999999	0	0	0	0	0	0	0	0	0	0	0	0	0
0714109621663859	ADOLFO LOPEZ MATEOS	071160003	116	Marqués de Comillas	0003	Lic. Adolfo López Mateos	7109	9.999999	187.36363	6.342823	3.2742727	2.7531977	.041941933	.0013756286	0	0	0	0	0	10	10	9.999999	8.0165281	0	1.9008263	.082644626	0	0	0	0	0	10	5.4545455	3.5537188	0	.99173552	0	0	0	0	0	0	0	.71289063	0	0	5.0878906	0	0
0714109621663859	ADOLFO LOPEZ MATEOS	071160003	116	Marqués de Comillas	0003	Lic. Adolfo López Mateos	5926	10.000002	195.48761	5.7483244	3.5416207	2.3281703	.028258804	.00065889361	0	0	0	0	0	10	10	10	10	0	0	0	0	0	0	0	0	10	10	0	0	0	0	0	0	0	0	0	0	0	0	0	9.6875	0	0
0714109621663859	ADOLFO LOPEZ MATEOS	071160003	116	Marqués de Comillas	0003	Lic. Adolfo López Mateos	5928	10.000002	191.85454	7.6465516	4.8269601	2.8172641	.031086594	.001215546	0	7.8225808	0	0	0	2.1774194	10	10	10	0	0	0	0	0	0	0	0	10	10	0	0	0	0	0	0	0	0	0	0	0	0	0	9.6875	0	0
0714109621663859	ADOLFO LOPEZ MATEOS	071160003	116	Marqués de Comillas	0003	Lic. Adolfo López Mateos	5929	10.000002	195.03305	6.3946438	3.5396938	2.4918282	.032210197	.00047874713	0	6.1602502	0	0	0	3.8397505	10.000001	10	10	0	0	0	0	0	0	0	0	10	10	0	0	0	0	0	0	0	0	0	0	0	0	0	9.3847656	0	0
0714109621663859	ADOLFO LOPEZ MATEOS	071160003	116	Marqués de Comillas	0003	Lic. Adolfo López Mateos	5932	10.000002	193.65454	8.4782467	5.4019933	1.8686473	.031286679	.0014693077	0	0	0	0	0	10	10	9.999999	9.7999992	0	.19999999	0	0	0	0	0	0	10	10	0	0	0	0	0	0	0	0	0	0	0	0	0	9.3164063	0	0
0714109621663859	ADOLFO LOPEZ MATEOS	071160003	116	Marqués de Comillas	0003	Lic. Adolfo López Mateos	5452	9.999999	154.03999	.54626	.32114273	.4133895	.2121949	.064476721	0	0	10	0	0	0	10	10	7.4000001	0	2.0999999	.5	0	0	0	0	0	10	0	5.0999999	0	4.8999996	0	0	0	0	0	0	0	0	0	0	0	0	0
0714109621663859	ADOLFO LOPEZ MATEOS	071160003	116	Marqués de Comillas	0003	Lic. Adolfo López Mateos	6215	9.9999962	144.92	.36551332	.2841934	.4483279	.21016279	.0010740107	0	0	10	0	0	0	10	10	1.6999999	0	5.5	2.8	0	0	0	0	0	9.999999	0	3.3999999	.59999996	5.9999995	0	0	0	0	0	0	0	0	0	0	0	0	0
0714109621663859	ADOLFO LOPEZ MATEOS	071160003	116	Marqués de Comillas	0003	Lic. Adolfo López Mateos	6953	10.000002	160.32001	1.5484185	1.0309116	.51024985	.26708785	.00614974	0	0	10	0	0	0	10	10	.79999995	5.0999999	1.6999999	2.3999999	0	0	0	0	0	10	0	10	0	0	0	0	0	0	0	0	0	0	0	0	0	0	0
0714109621663859	ADOLFO LOPEZ MATEOS	071160003	116	Marqués de Comillas	0003	Lic. Adolfo López Mateos	8183	9.999999	179.63	2.9551818	2.2213554	1.7434897	0	0	0	0	10	0	0	0	10	9.999999	3.9999995	4.090909	1.6363636	.27272725	0	0	0	0	0	10	.63636363	7	.18181817	2.181818	0	0	0	0	0	0	0	0	0	0	3.3691406	0	0
0714109621663859	ADOLFO LOPEZ MATEOS	071160003	116	Marqués de Comillas	0003	Lic. Adolfo López Mateos	6065	10.000002	147.44545	.97781169	.50575787	.42533812	0	0	0	0	10	0	0	0	10	10	3.0578513	2.8925619	2.8099172	1.2396693	0	0	0	0	0	9.999999	0	8.0165281	.16528925	1.8181816	0	0	0	0	0	0	0	0	0	0	0	0	0
0714109621663859	ADOLFO LOPEZ MATEOS	071160003	116	Marqués de Comillas	0003	Lic. Adolfo López Mateos	6362	10.000002	153.33058	3.3485866	1.8975081	.31521642	.20019552	.052394733	0	0	10	0	0	0	10	10	5.8677688	0	3.3884296	.74380165	0	0	0	0	0	10	1.4049586	.66115701	.082644626	7.8512397	0	0	0	0	0	0	0	0	0	0	1.3476563	0	0
0714109621663859	ADOLFO LOPEZ MATEOS	071160003	116	Marqués de Comillas	0003	Lic. Adolfo López Mateos	7249	9.999999	191.31818	7.7259088	3.9287977	1.7989724	.39219999	0	0	0	9.5463715	0	0	.45362902	10	10	.18181817	5.5454545	1.5454544	2.7272725	0	0	0	0	0	10	1.090909	8.636364	0	.27272725	0	0	0	0	0	0	0	0	0	0	0	0	0
0714109621663859	ADOLFO LOPEZ MATEOS	071160003	116	Marqués de Comillas	0003	Lic. Adolfo López Mateos	8056	10.000002	179.03636	4.1711721	2.5790462	2.1069021	.032390527	.0027391331	0	2.2265625	0	0	0	7.7734375	10	10	9.6999998	0	.29999998	0	0	0	0	0	0	10	10	0	0	0	0	0	0	0	0	0	0	10	0	0	0	0	0
0714109621663859	ADOLFO LOPEZ MATEOS	071160003	116	Marqués de Comillas	0003	Lic. Adolfo López Mateos	8054	10.000002	177.16364	5.6206231	4.7017183	2.0433979	.12686171	.00078227051	0	0	9.2089853	0	0	.79101563	10.000001	10	7.2999997	1.0999999	1.0999999	.5	0	0	0	0	0	10	8.3999996	.89999998	0	.69999999	0	0	0	0	0	0	0	6.8066406	0	0	0	0	0
0714109621663859	ADOLFO LOPEZ MATEOS	071160003	116	Marqués de Comillas	0003	Lic. Adolfo López Mateos	8051	10.000002	145.3091	29.824257	13.768944	13.217878	0	0	0	0	10	0	0	0	10	10	1.4	2.5	1	1.1999999	.099999994	3.7999997	0	0	0	10	1.1999999	.89999998	.19999999	2.1999998	0	5.5	0	0	0	0	0	0	0	0	0	0	0
0714109621663859	ADOLFO LOPEZ MATEOS	071160003	116	Marqués de Comillas	0003	Lic. Adolfo López Mateos	5453	9.999999	154.39999	.93614298	.59273422	.3962009	.18662137	.097877048	0	0	10	0	0	0	10	10	5.181818	0	4.8181815	0	0	0	0	0	0	10	0	3	0	7	0	0	0	0	0	0	0	0	0	0	0	0	0
0714109621663859	ADOLFO LOPEZ MATEOS	071160003	116	Marqués de Comillas	0003	Lic. Adolfo López Mateos	6360	10.000002	144.49586	.64441615	.35241839	.40910169	0	0	0	0	10	0	0	0	10	10	1.1570247	7.355372	1.2396693	.16528925	.082644626	0	0	0	0	9.999999	.66115701	7.2727265	.41322312	1.6528925	0	0	0	0	0	0	0	0	0	0	0	0	0
0714109621663859	ADOLFO LOPEZ MATEOS	071160003	116	Marqués de Comillas	0003	Lic. Adolfo López Mateos	6525	10.000002	198.54546	4.1944475	3.1961424	2.2525783	.033990525	.0019662196	0	0	0	0	0	10	10	9.999999	9.90909	0	.090909086	0	0	0	0	0	0	9.999999	9.727272	0	.18181817	.090909086	0	0	0	0	0	0	0	0	0	0	8.4667969	0	0
0714109621663859	ADOLFO LOPEZ MATEOS	071160003	116	Marqués de Comillas	0003	Lic. Adolfo López Mateos	7099	9.999999	154.50414	.96315569	.58947545	.38896558	.19305712	.084210366	0	0	10	0	0	0	10	9.999999	.41322312	7.1074376	1.7355371	.74380165	0	0	0	0	0	9.999999	0	9.3388424	0	.66115701	0	0	0	0	0	0	0	0	0	0	0	0	0
0714109621663859	ADOLFO LOPEZ MATEOS	071160003	116	Marqués de Comillas	0003	Lic. Adolfo López Mateos	7669	9.999999	200.81	2.0034721	1.7161659	2.1980135	.046436694	.0021797835	0	6.2298384	0	0	0	3.7701612	10	10	10	0	0	0	0	0	0	0	0	10.000001	9.9000006	0	0	.099999994	0	0	0	0	0	0	0	2.3535156	0	0	7.4316406	0	0
0714109621663859	ADOLFO LOPEZ MATEOS	071160003	116	Marqués de Comillas	0003	Lic. Adolfo López Mateos	6944	10.000002	142.31	.46249324	.21150829	.36589512	.072567642	.03680693	0	0	10	0	0	0	10	9.999999	9.0999994	0	.89999998	0	0	0	0	0	0	10	8.3000002	0	.19999999	1.4999999	0	0	0	0	0	0	0	0	0	0	2.3144531	0	0
0714109621663859	ADOLFO LOPEZ MATEOS	071160003	116	Marqués de Comillas	0003	Lic. Adolfo López Mateos	7928	9.999999	206.33	7.7033176	5.12112	3.531666	.15822391	.011730195	0	2.6953125	0	0	0	7.3046875	10	10	9.5	0	.5	0	0	0	0	0	0	10	9.6999998	.099999994	.099999994	.099999994	0	0	0	0	0	0	0	10	0	0	0	0	0
0714109621663859	ADOLFO LOPEZ MATEOS	071160003	116	Marqués de Comillas	0003	Lic. Adolfo López Mateos	5927	9.999999	200.24545	2.1708245	1.6429023	1.3451791	.028666494	.00097097369	0	0	0	0	0	10	10	10	10	0	0	0	0	0	0	0	0	10	10	0	0	0	0	0	0	0	0	0	0	0	0	0	9.3847656	0	0
0714109621663859	ADOLFO LOPEZ MATEOS	071160003	116	Marqués de Comillas	0003	Lic. Adolfo López Mateos	6082	10.000002	178.39999	4.3047543	3.3339024	1.7013934	.029347656	.00032075713	0	0	0	0	0	10	10	10	9.5867767	0	.41322312	0	0	0	0	0	0	10	10	0	0	0	0	0	0	0	0	0	0	0	0	0	10	0	0
0714109621663859	ADOLFO LOPEZ MATEOS	071160003	116	Marqués de Comillas	0003	Lic. Adolfo López Mateos	8058	9.999999	201.42149	3.6244168	2.8425446	2.4225986	.093383573	.038486328	0	0	0	0	0	10	10	10	9.454545	0	.5454545	0	0	0	0	0	0	9.999999	9.727272	.090909086	.090909086	.090909086	0	0	0	0	0	0	0	10	0	0	0	0	0
0714109621663859	ADOLFO LOPEZ MATEOS	071160003	116	Marqués de Comillas	0003	Lic. Adolfo López Mateos	6211	9.999999	147.34546	.47551626	.22118716	.36829504	0	0	0	0	10	0	0	0	10	10	0	9.363636	.36363634	.27272725	0	0	0	0	0	10	0	9.272727	0	.72727269	0	0	0	0	0	0	0	0	0	0	0	0	0
0714109621663859	ADOLFO LOPEZ MATEOS	071160003	116	Marqués de Comillas	0003	Lic. Adolfo López Mateos	8057	10.000002	186.66364	7.915781	4.9193778	3.0489621	.051642872	.017208856	0	0	0	0	0	10	10	10	10	0	0	0	0	0	0	0	0	10	10	0	0	0	0	0	0	0	0	0	0	9.6875	0	0	0	0	0
0714109621663859	ADOLFO LOPEZ MATEOS	071160003	116	Marqués de Comillas	0003	Lic. Adolfo López Mateos	7244	10.000002	151.3091	1.0509343	.69968879	.37520686	.18065616	.071528085	0	0	10	0	0	0	10	10	0	9.545455	0	.18181817	.27272725	0	0	0	0	10	0	7.8181815	0	2.181818	0	0	0	0	0	0	0	0	0	0	0	0	0
0714109621663859	ADOLFO LOPEZ MATEOS	071160003	116	Marqués de Comillas	0003	Lic. Adolfo López Mateos	6219	9.999999	162.76364	.71257883	.39305347	.42467433	.047596071	.0022972622	0	0	10	0	0	0	10	10	7.7272725	.5454545	.18181817	1.5454544	0	0	0	0	0	9.999999	7.0909085	2.4545453	.36363634	.090909086	0	0	0	0	0	0	0	0	0	0	6.6796875	0	0
0714109621663859	ADOLFO LOPEZ MATEOS	071160003	116	Marqués de Comillas	0003	Lic. Adolfo López Mateos	8454	10.000002	201.52727	2.3958642	2.1631613	2.053118	0	0	0	8.1451607	.84677416	0	0	1.0080645	9.999999	10	6.8181815	.63636363	2.5454545	0	0	0	0	0	0	10	7.8181815	1.2727273	.5454545	.36363634	0	0	0	0	0	0	0	8.7988281	0	0	0	0	0
0714109621663859	ADOLFO LOPEZ MATEOS	071160003	116	Marqués de Comillas	0003	Lic. Adolfo López Mateos	7113	9.9999962	184.39999	4.0747561	2.776046	1.6222762	.067501411	.010103536	0	0	0	0	0	10	10	10	9.545455	0	.45454544	0	0	0	0	0	0	10	10	0	0	0	0	0	0	0	0	0	0	0	0	0	9.6875	0	0
0714109621663859	ADOLFO LOPEZ MATEOS	071160003	116	Marqués de Comillas	0003	Lic. Adolfo López Mateos	7801	10.000002	213.73636	9.0911322	5.3500748	3.8511887	.050952923	.0016471724	0	10	0	0	0	0	10	10	6.272727	1.6363636	1.2727273	.81818181	0	0	0	0	0	9.999999	6.1818175	2.4545453	.18181817	1.1818181	0	0	0	0	0	0	0	5.546875	0	0	0	0	0
0714109621663859	ADOLFO LOPEZ MATEOS	071160003	116	Marqués de Comillas	0003	Lic. Adolfo López Mateos	7793	10.000002	198.26364	8.3651628	5.1686001	3.5380113	0	0	0	0	4.6774192	0	0	5.3225808	10	10	.27272725	1.8181818	4.5454545	3.3636363	0	0	0	0	0	10	0	8.181818	0	1.8181818	0	0	0	0	0	0	0	0	0	0	0	0	0
0714109621663859	ADOLFO LOPEZ MATEOS	071160003	116	Marqués de Comillas	0003	Lic. Adolfo López Mateos	6821	10.000002	198.45	4.6440821	3.5981243	2.6944194	.04545635	.0033235019	0	8.8608866	0	0	0	1.1391128	9.999999	10	10	0	0	0	0	0	0	0	0	10	10	0	0	0	0	0	0	0	0	0	0	0	0	0	9.6875	0	0
0714109621663859	ADOLFO LOPEZ MATEOS	071160003	116	Marqués de Comillas	0003	Lic. Adolfo López Mateos	6652	9.999999	158	1.5266232	.90423924	.30148193	.1944	0	0	0	10	0	0	0	10	10	5.6363635	.81818181	2.9090908	.63636363	0	0	0	0	0	10	2.9090908	5.5454545	.72727269	.81818181	0	0	0	0	0	0	0	1.4648438	0	0	1.9238281	0	0
0714109621663859	ADOLFO LOPEZ MATEOS	071160003	116	Marqués de Comillas	0003	Lic. Adolfo López Mateos	6948	9.999999	146.17999	.66902918	.39400002	.4305267	.057514746	.016181836	0	0	10	0	0	0	10	10	3.8999999	0	5.0999999	1	0	0	0	0	0	10	2.9999998	0	3.0999999	3.8999999	0	0	0	0	0	0	0	0	0	0	8.4863281	0	0
0714109621663859	ADOLFO LOPEZ MATEOS	071160003	116	Marqués de Comillas	0003	Lic. Adolfo López Mateos	7663	9.999999	198.15454	4.6007633	2.8056319	2.1223845	0	0	0	5.6955647	0	0	0	4.3044353	10	9.999999	3.0909088	3.5454543	2.7272725	.5454545	0	0	0	0	.090909086	10	.99999988	6.4545455	1.4545454	.90909088	.090909086	0	0	.090909086	0	0	0	0	0	0	0	0	0
0714109621663859	ADOLFO LOPEZ MATEOS	071160003	116	Marqués de Comillas	0003	Lic. Adolfo López Mateos	7658	10.000002	144.51819	1.5298949	.92086524	.31618214	0	0	0	0	10	0	0	0	10	10	.63636363	8.545455	.5454545	.18181817	0	0	0	.090909086	0	10	.090909086	5	.18181817	4.6363635	0	0	.090909086	0	0	0	0	0	0	0	0	0	0
0714109621663859	ADOLFO LOPEZ MATEOS	071160003	116	Marqués de Comillas	0003	Lic. Adolfo López Mateos	6364	9.999999	163.15454	1.1376719	.6942265	.34808677	.049898084	.0076764482	0	0	10	0	0	0	10	9.999999	9.90909	0	.090909086	0	0	0	0	0	0	9.999999	9.90909	0	.090909086	0	0	0	0	0	0	0	0	0	0	0	9.6875	0	0
0714109621663859	ADOLFO LOPEZ MATEOS	071160003	116	Marqués de Comillas	0003	Lic. Adolfo López Mateos	5930	9.999999	187.07272	8.4376955	5.0028415	3.0157442	.031697679	.00058714784	0	0	0	0	0	10	10	10	10	0	0	0	0	0	0	0	0	10	10	0	0	0	0	0	0	0	0	0	0	0	0	0	9.6875	0	0
0714109621663859	ADOLFO LOPEZ MATEOS	071160003	116	Marqués de Comillas	0003	Lic. Adolfo López Mateos	7101	9.9999962	159.14546	1.5482328	1.0571514	.39749804	0	0	0	0	10	0	0	0	10	10	0	8.181818	.27272725	1.5454544	0	0	0	0	0	10	0	7.181818	.63636363	2.181818	0	0	0	0	0	0	0	0	0	0	0	0	0
0714109621663859	ADOLFO LOPEZ MATEOS	071160003	116	Marqués de Comillas	0003	Lic. Adolfo López Mateos	6069	9.999999	161.69	.46249324	.23375711	.39233559	.051015235	.0018398428	0	0	10	0	0	0	10	10	4.6363635	0	1.090909	4.2727275	0	0	0	0	0	9.999999	0	9.818181	0	.18181817	0	0	0	0	0	0	0	0	0	0	0	0	0
0714109621663859	ADOLFO LOPEZ MATEOS	071160003	116	Marqués de Comillas	0003	Lic. Adolfo López Mateos	8456	10.000002	201.84546	.79984504	.76726705	.69485086	0	0	0	10	0	0	0	0	10	10	4.6363635	4.181818	.99999988	.18181817	0	0	0	0	0	10	4.6363635	2.6363635	.45454544	2.2727273	0	0	0	0	0	0	0	2.8613281	0	0	1.4355469	0	0
0714109621663859	ADOLFO LOPEZ MATEOS	071160003	116	Marqués de Comillas	0003	Lic. Adolfo López Mateos	6359	10.000002	145.67273	.66207784	.42305455	.4406684	0	0	0	0	10	0	0	0	10	10	1.1818181	4.9090905	1.6363636	2.2727273	0	0	0	0	0	9.999999	0	9.90909	.090909086	0	0	0	0	0	0	0	0	0	0	0	0	0	0
0714109621663859	ADOLFO LOPEZ MATEOS	071160003	116	Marqués de Comillas	0003	Lic. Adolfo López Mateos	8316	9.999999	199.15454	4.2729301	4.6858578	3.0400169	0	0	0	2.469758	7.5302415	0	0	0	10	10	3.181818	.72727269	5.5454545	.27272725	0	0	0	0	.27272725	10	6.363636	2.2727273	1.090909	0	0	0	0	.27272725	0	0	0	4.9902344	0	0	4.1992188	0	0
0714109621663859	ADOLFO LOPEZ MATEOS	071160003	116	Marqués de Comillas	0003	Lic. Adolfo López Mateos	6663	9.9999962	177.12727	3.8402393	2.6613872	1.2166022	.035985641	.00098064612	0	0	0	0	0	10	10	10.000001	9.4000006	0	.59999996	0	0	0	0	0	0	9.999999	9.7999992	0	.19999999	0	0	0	0	0	0	0	0	5.7617188	0	0	3.7011719	0	0
0714109621663859	ADOLFO LOPEZ MATEOS	071160003	116	Marqués de Comillas	0003	Lic. Adolfo López Mateos	5924	9.999999	179.84297	1.5103405	1.0580205	.67714566	0	0	0	0	10	0	0	0	10	10	7.363636	1.4545454	1.1818181	0	0	0	0	0	0	10	8.090909	1.5454544	.27272725	.090909086	0	0	0	0	0	0	0	5.7519531	0	0	0	0	0
0714109621663859	ADOLFO LOPEZ MATEOS	071160003	116	Marqués de Comillas	0003	Lic. Adolfo López Mateos	6801	9.999999	144.78999	.87515712	.57108694	.38703331	.11921565	.057359014	0	0	10	0	0	0	10	10	2.090909	0	7.272727	.63636363	0	0	0	0	0	10	1.6363636	.090909086	1.4545454	6.8181815	0	0	0	0	0	0	0	0	0	0	6.8945313	0	0
0714109621663859	ADOLFO LOPEZ MATEOS	071160003	116	Marqués de Comillas	0003	Lic. Adolfo López Mateos	7390	9.999999	186.98347	6.0520926	4.8304029	2.4484022	0	0	0	0	.80645162	0	0	9.1935482	10	10	5.6363635	.36363634	3.2727273	.72727269	0	0	0	0	0	10	1.4545454	3.9999995	.27272725	4.2727275	0	0	0	0	0	0	0	0	0	0	0	0	0
0714109621663859	ADOLFO LOPEZ MATEOS	071160003	116	Marqués de Comillas	0003	Lic. Adolfo López Mateos	7384	9.999999	146.87273	1.2728572	.75877064	.34519294	.19388185	.0893353	0	0	10	0	0	0	10	9.999999	0	8.7999992	.19999999	1	0	0	0	0	0	9.999999	0	9.2999992	0	.19999999	0	.5	0	0	0	0	0	0	0	0	0	0	0
0714109621663859	ADOLFO LOPEZ MATEOS	071160003	116	Marqués de Comillas	0003	Lic. Adolfo López Mateos	5777	9.9999962	194.33	4.9981098	3.4631431	1.4018871	.032802638	.0021533456	0	2.0800784	0	0	0	7.9199219	10	10.000001	9.9000006	0	.099999994	0	0	0	0	0	0	10	10	0	0	0	0	0	0	0	0	0	0	0	0	0	7.734375	0	0
0714109621663859	ADOLFO LOPEZ MATEOS	071160003	116	Marqués de Comillas	0003	Lic. Adolfo López Mateos	6500	9.999999	146.52727	.55118203	.3268528	.41658765	.19589999	0	0	0	10	0	0	0	10	10	2.2727273	3.4545453	2.3636363	1.9090908	0	0	0	0	0	9.999999	1.1818181	5.454545	.090909086	3.2727273	0	0	0	0	0	0	0	0	0	0	0	0	0
0714109621663859	ADOLFO LOPEZ MATEOS	071160003	116	Marqués de Comillas	0003	Lic. Adolfo López Mateos	4987	9.999999	160.77	1.2637643	.81311083	.25157526	0	0	0	0	10	0	0	0	10	10	.5	5.0999999	2.8	1.3	0	0	0	.099999994	.19999999	10	.59999996	5.1999998	1.0999999	2.8	0	0	.099999994	.19999999	0	0	0	0	0	0	0	0	0
0714109621663859	ADOLFO LOPEZ MATEOS	071160003	116	Marqués de Comillas	0003	Lic. Adolfo López Mateos	6501	10.000002	146.5	.59160799	.35433826	.41176033	0	0	0	0	10	0	0	0	10	9.999999	0	9.7999992	.099999994	.099999994	0	0	0	0	0	9.999999	0	7.5999994	0	2.3999999	0	0	0	0	0	0	0	0	0	0	0	0	0
0714109621663859	ADOLFO LOPEZ MATEOS	071160003	116	Marqués de Comillas	0003	Lic. Adolfo López Mateos	6372	10.000002	190.98347	6.6257491	3.8462286	1.6747899	.031239819	.0019652878	0	0	0	0	0	10	10	10	10	0	0	0	0	0	0	0	0	10	10	0	0	0	0	0	0	0	0	0	0	0	0	0	9.6875	0	0
0714109621663859	ADOLFO LOPEZ MATEOS	071160003	116	Marqués de Comillas	0003	Lic. Adolfo López Mateos	7381	9.999999	143.87273	.78750575	.45525625	.43485963	.064778708	.032096475	0	0	10	0	0	0	10	10	4.2999997	.099999994	5.0999999	.5	0	0	0	0	0	10	.5	4.7999997	.69999999	3.8999999	.099999994	0	0	0	0	0	0	0	0	0	3.046875	0	0
0714109621663859	ADOLFO LOPEZ MATEOS	071160003	116	Marqués de Comillas	0003	Lic. Adolfo López Mateos	7379	10.000002	143.09091	.34497574	.18852642	.3446261	.22174007	.059849262	0	0	10	0	0	0	10	10	3.0999999	.39999998	5.8000002	.69999999	0	0	0	0	0	10	1.4999999	2.3	0	6.1999998	0	0	0	0	0	0	0	0	0	0	2.7636719	0	0
0714109621663859	ADOLFO LOPEZ MATEOS	071160003	116	Marqués de Comillas	0003	Lic. Adolfo López Mateos	6515	9.999999	172.49091	5.48841	3.0360625	1.5745155	.065642036	.03065799	0	0	.010080645	0	0	9.9899187	9.999999	10	4.5454545	1.9999998	1.6363636	1.8181818	0	0	0	0	0	10	5.7272725	2.5454545	1.3636363	.36363634	0	0	0	0	0	0	0	0	0	0	2.2363281	0	0
0714109621663859	ADOLFO LOPEZ MATEOS	071160003	116	Marqués de Comillas	0003	Lic. Adolfo López Mateos	7091	9.999999	141.16364	.36994526	.22438796	.38514227	.062502183	.014110788	0	0	10	0	0	0	10	10	5.7272725	0	4.181818	.090909086	0	0	0	0	0	10	3.6363635	1.090909	0	5.272727	0	0	0	0	0	0	0	0	0	0	0	0	0
0714109621663859	ADOLFO LOPEZ MATEOS	071160003	116	Marqués de Comillas	0003	Lic. Adolfo López Mateos	7097	9.999999	150.26447	.9686712	.57089305	.39541423	.042077724	.0015853086	0	0	10	0	0	0	10	10	4.7107434	0	5.2892561	0	0	0	0	0	0	10	.82644624	5.2892561	.082644626	3.8016527	0	0	0	0	0	0	0	0	0	0	0	0	0
0714109621663859	ADOLFO LOPEZ MATEOS	071160003	116	Marqués de Comillas	0003	Lic. Adolfo López Mateos	6951	9.999999	154.62	.96726418	.62201858	.37572882	.067616895	.014307852	0	0	10	0	0	0	10	10	2.5999999	0	7.4000001	0	0	0	0	0	0	10	.099999994	2.9999998	.19999999	6.6999998	0	0	0	0	0	0	0	0	0	0	0	0	0
0714109621663859	ADOLFO LOPEZ MATEOS	071160003	116	Marqués de Comillas	0003	Lic. Adolfo López Mateos	7395	10.000002	196.2314	6.2188201	4.3791895	2.9206851	.052042969	.010664331	0	3.5449221	0	0	0	6.4550786	10.000001	9.999999	9.90909	0	.090909086	0	0	0	0	0	0	10	10	0	0	0	0	0	0	0	0	0	0	4.4140625	0	0	4.53125	0	0
0714109621663859	ADOLFO LOPEZ MATEOS	071160003	116	Marqués de Comillas	0003	Lic. Adolfo López Mateos	5770	9.999999	174.47	1.5649601	1.0406488	.35193419	.026169326	.00085308659	0	0	10	0	0	0	10	10	4.5	1.1999999	3.3999999	.89999998	0	0	0	0	0	10	.5	5.5	0	4	0	0	0	0	0	0	0	0	0	0	0	0	0
0714109621663859	ADOLFO LOPEZ MATEOS	071160003	116	Marqués de Comillas	0003	Lic. Adolfo López Mateos	7103	9.999999	173.59091	3.3879344	2.3231547	.40764469	0	0	0	0	10	0	0	0	10	10	0	9.454545	.27272725	.18181817	0	0	0	0	.090909086	9.999999	0	9.90909	0	0	0	0	0	.090909086	0	0	0	0	0	0	0	0	0
0714109621663859	ADOLFO LOPEZ MATEOS	071160003	116	Marqués de Comillas	0003	Lic. Adolfo López Mateos	6664	9.999999	180.02727	2.2581532	1.5591198	1.0924869	.036953427	.00099368382	0	0	0	0	0	10	10	10	9.5	0	.5	0	0	0	0	0	0	10	10	0	0	0	0	0	0	0	0	0	0	9.2578125	0	0	.1171875	0	0
0714109621663859	ADOLFO LOPEZ MATEOS	071160003	116	Marqués de Comillas	0003	Lic. Adolfo López Mateos	7796	10.000002	199.10001	1.5371165	1.4804333	.74483889	.25940952	.03343454	0	9.9798384	0	0	0	.02016129	10	9.999999	9.90909	0	.090909086	0	0	0	0	0	0	10	10	0	0	0	0	0	0	0	0	0	0	8.1542969	0	0	1.2988281	0	0
0714109621663859	ADOLFO LOPEZ MATEOS	071160003	116	Marqués de Comillas	0003	Lic. Adolfo López Mateos	8322	9.999999	195.47	4.5813861	2.608916	1.7115005	.15740152	.022290727	0	.18554688	0	0	0	9.8144531	10	10	10	0	0	0	0	0	0	0	0	10	10	0	0	0	0	0	0	0	0	0	0	7.9589839	0	0	0	0	0
0714109621663859	ADOLFO LOPEZ MATEOS	071160003	116	Marqués de Comillas	0003	Lic. Adolfo López Mateos	7255	9.999999	203.48	5.0605927	4.5634904	3.6923592	.048230041	.0026957113	0	6.7137094	0	0	0	3.2862902	10	9.999999	9.7999992	0	.19999999	0	0	0	0	0	0	10.000001	9.9000006	0	.099999994	0	0	0	0	0	0	0	0	5.8203125	0	0	3.8574219	0	0
0714109621663859	ADOLFO LOPEZ MATEOS	071160003	116	Marqués de Comillas	0003	Lic. Adolfo López Mateos	7112	9.999999	189.36363	9.1606417	4.8151412	2.4620008	.056993444	.0059109144	0	0	0	0	0	10	10	9.999999	9.8347101	0	.16528925	0	0	0	0	0	0	10	10	0	0	0	0	0	0	0	0	0	0	4.7265625	0	0	4.84375	0	0
0714109621663859	ADOLFO LOPEZ MATEOS	071160003	116	Marqués de Comillas	0003	Lic. Adolfo López Mateos	7254	10.000002	190.60001	4.2366366	3.0781326	1.327565	.045351561	.0017725328	0	.22460939	0	0	0	9.7753906	10	10	10	0	0	0	0	0	0	0	0	10	10	0	0	0	0	0	0	0	0	0	0	0	0	0	9.9414063	0	0
0714109621663859	ADOLFO LOPEZ MATEOS	071160003	116	Marqués de Comillas	0003	Lic. Adolfo López Mateos	7252	9.999999	200.83636	.63998967	.40386105	.40580636	.042548284	.0061450396	0	10	0	0	0	0	10	10	5.6363635	2.181818	1.8181818	.36363634	0	0	0	0	0	9.999999	5.454545	2.7272725	.45454544	1.3636363	0	0	0	0	0	0	0	0	0	0	5.0488281	0	0
0714109621663859	ADOLFO LOPEZ MATEOS	071160003	116	Marqués de Comillas	0003	Lic. Adolfo López Mateos	7248	10.000002	173.60001	3.7920971	2.5299242	.73850995	0	0	0	0	10	0	0	0	10	10	.19999999	9.1999998	.099999994	.29999998	0	0	0	0	.19999999	9.999999	.39999998	8.7999992	.19999999	.39999998	0	0	0	.19999999	0	0	0	0	0	0	0	0	0
0714109621663859	ADOLFO LOPEZ MATEOS	071160003	116	Marqués de Comillas	0003	Lic. Adolfo López Mateos	6814	10.000002	187.03	8.5105286	5.7141037	2.3635385	.049191307	.010636151	0	2.5390625	0	0	0	7.4609375	10	9.999999	6.272727	1.9999998	.090909086	1.6363636	0	0	0	0	0	9.999999	5.454545	2.6363635	.27272725	1.6363636	0	0	0	0	0	0	0	5.9667969	0	0	0	0	0
0714109621663859	ADOLFO LOPEZ MATEOS	071160003	116	Marqués de Comillas	0003	Lic. Adolfo López Mateos	6660	9.9999962	182.14876	7.2210221	3.8832827	1.9923407	.068059348	.019794036	0	2.5910511	0	0	0	7.4089494	10	10	6.5454545	0	3.3636363	.090909086	0	0	0	0	0	10	9.545455	0	.36363634	.090909086	0	0	0	0	0	0	0	0	0	0	7.578125	0	0
0714109621663859	ADOLFO LOPEZ MATEOS	071160003	116	Marqués de Comillas	0003	Lic. Adolfo López Mateos	8190	10.000002	200.8	.52915025	.58330065	.58849674	.10568649	.036923323	0	7.2379031	0	0	0	2.7620966	10	10	10	0	0	0	0	0	0	0	0	10	10	0	0	0	0	0	0	0	0	0	0	7.3535156	0	0	0	0	0
0714109621663859	ADOLFO LOPEZ MATEOS	071160003	116	Marqués de Comillas	0003	Lic. Adolfo López Mateos	6797	10.000002	143.48	.49959984	.19582716	.3730374	.16054225	.0537377	0	0	10	0	0	0	10	10	9.454545	0	.5454545	0	0	0	0	0	0	10	9.545455	0	0	.45454544	0	0	0	0	0	0	0	0	0	0	5.9570313	0	0
0714109621663859	ADOLFO LOPEZ MATEOS	071160003	116	Marqués de Comillas	0003	Lic. Adolfo López Mateos	6653	9.999999	161.98181	1.2503222	.76788175	.34108564	.19153449	.02028292	0	0	10	0	0	0	10	10	2.8	1.4999999	2.5	3.1999998	0	0	0	0	0	10	1.8999999	7.4000001	.59999996	.099999994	0	0	0	0	0	0	0	1.2109375	0	0	.86914063	0	0
0714109621663859	ADOLFO LOPEZ MATEOS	071160003	116	Marqués de Comillas	0003	Lic. Adolfo López Mateos	7242	10.000002	148.7	.83720315	.52497274	.40513274	.046771094	.010551782	0	0	10	0	0	0	10	9.999999	3.9999995	.090909086	5.6363635	.27272725	0	0	0	0	0	10	.99999988	5	.5454545	3.4545453	0	0	0	0	0	0	0	0	0	0	0	0	0
0714109621663859	ADOLFO LOPEZ MATEOS	071160003	116	Marqués de Comillas	0003	Lic. Adolfo López Mateos	5775	9.999999	198.3	3.8013155	2.9480264	2.0543599	.028255956	.0017253916	0	4.0234375	0	0	0	5.9765625	10	10	10	0	0	0	0	0	0	0	0	10	10	0	0	0	0	0	0	0	0	0	0	0	0	0	10	0	0
0714109621663859	ADOLFO LOPEZ MATEOS	071160003	116	Marqués de Comillas	0003	Lic. Adolfo López Mateos	6670	9.999999	188.51239	7.4391365	4.0950718	2.223078	.04082872	.0053012581	0	0	0	0	0	10	10	10	10	0	0	0	0	0	0	0	0	10	7.7272725	1.5454544	0	.72727269	0	0	0	0	0	0	0	0	0	0	7.5683594	0	0
0714109621663859	ADOLFO LOPEZ MATEOS	071160003	116	Marqués de Comillas	0003	Lic. Adolfo López Mateos	6650	9.999999	148.56198	1.7243639	1.0068948	.20121849	.24809253	.066195004	0	0	10	0	0	0	10	9.999999	3.5454543	0	6.363636	.090909086	0	0	0	0	0	10	0	10	0	0	0	0	0	0	0	0	0	0	0	0	0	0	0
0714109621663859	ADOLFO LOPEZ MATEOS	071160003	116	Marqués de Comillas	0003	Lic. Adolfo López Mateos	6657	9.9999962	179.09917	1.6434441	1.1022056	.35403794	.18269281	.027648233	0	0	10	0	0	0	10	10	0	9.545455	.36363634	.090909086	0	0	0	0	0	10	0	10	0	0	0	0	0	0	0	0	0	0	0	0	0	0	0
0714109621663859	ADOLFO LOPEZ MATEOS	071160003	116	Marqués de Comillas	0003	Lic. Adolfo López Mateos	7533	9.999999	195.64999	2.5194244	1.9438806	.68410152	0	0	0	3.3870966	0	0	0	6.6129031	10	9.999999	2.6363635	5.9090905	1.3636363	.090909086	0	0	0	0	0	9.999999	2.9090908	6.636363	.27272725	.18181817	0	0	0	0	0	0	0	0	0	0	1.2207031	0	0
0714109621663859	ADOLFO LOPEZ MATEOS	071160003	116	Marqués de Comillas	0003	Lic. Adolfo López Mateos	6659	9.999999	190.99091	5.753253	3.0963068	1.2618606	.12444946	.016314534	0	2.6411288	5.2318549	0	0	2.1270161	10	10	4.3999996	.5	3.7	1.4	0	0	0	0	0	10	5.5999999	2.9999998	1.4	0	0	0	0	0	0	0	0	0	0	0	.20507813	0	0
0714109621663859	ADOLFO LOPEZ MATEOS	071160003	116	Marqués de Comillas	0003	Lic. Adolfo López Mateos	6809	10.000002	174.22	2.002898	1.2775795	.36831313	0	0	0	0	10	0	0	0	10	9.999999	.45454544	5.7272725	1.3636363	2.4545453	0	0	0	0	0	9.999999	.090909086	9.90909	0	0	0	0	0	0	0	0	0	0	0	0	0	0	0
0714109621663859	ADOLFO LOPEZ MATEOS	071160003	116	Marqués de Comillas	0003	Lic. Adolfo López Mateos	6812	10.000002	200.12	.95163018	.93138915	.54299456	.14139999	0	0	2.9785156	7.0214844	0	0	0	10	10	9.181818	0	.81818181	0	0	0	0	0	0	10	9	.36363634	.090909086	.5454545	0	0	0	0	0	0	0	4.4921875	0	0	1.875	0	0
0714109621663859	ADOLFO LOPEZ MATEOS	071160003	116	Marqués de Comillas	0003	Lic. Adolfo López Mateos	6518	9.999999	172.7	4.2107005	3.2212579	1.7792033	.028956451	.0013256156	0	0	0	0	0	10	10	10	10	0	0	0	0	0	0	0	0	10	10	0	0	0	0	0	0	0	0	0	0	3.4960938	0	0	6.3085938	0	0
0714109621663859	ADOLFO LOPEZ MATEOS	071160003	116	Marqués de Comillas	0003	Lic. Adolfo López Mateos	7522	9.9999962	143.53999	.65452272	.41814774	.43859109	.14888543	.07831423	0	0	10	0	0	0	10	10	.72727269	5.272727	3.7272727	.27272725	0	0	0	0	0	10	0	4.363636	0	5.090909	.5454545	0	0	0	0	0	0	0	0	0	0	0	0
0714109621663859	ADOLFO LOPEZ MATEOS	071160003	116	Marqués de Comillas	0003	Lic. Adolfo López Mateos	7250	10.000002	201.28	1.5171025	1.1943914	1.0085405	.15718842	.048254874	0	4.7558594	3.9648438	0	0	1.2792969	10	10	6.3999996	0	3.0999999	.5	0	0	0	0	0	10	1.8999999	6.6999998	.59999996	.79999995	0	0	0	0	0	0	0	.1953125	0	0	0	0	0
0714109621663859	ADOLFO LOPEZ MATEOS	071160003	116	Marqués de Comillas	0003	Lic. Adolfo López Mateos	6083	10.000002	195.89	5.1398344	3.4465814	2.0303423	.029009275	.0021773889	0	0	0	0	0	10	10	9.999999	9.818181	0	.18181817	0	0	0	0	0	0	9.999999	9.727272	0	0	.27272725	0	0	0	0	0	0	0	0	0	0	9.6875	0	0
0714109621663859	ADOLFO LOPEZ MATEOS	071160003	116	Marqués de Comillas	0003	Lic. Adolfo López Mateos	5300	10.000002	151.88182	1.4998899	.97493339	.26085931	0	0	0	0	10	0	0	0	10	10	1.8181816	4.1322312	2.0661156	1.983471	0	0	0	0	0	10	0	6.1157026	0	3.8842976	0	0	0	0	0	0	0	0	0	0	0	0	0
0714109621663859	ADOLFO LOPEZ MATEOS	071160003	116	Marqués de Comillas	0003	Lic. Adolfo López Mateos	7534	9.9999962	198.39999	1.6248077	1.4051136	.64827633	.266	0	0	2.3100939	0	0	0	7.6899066	10	9.999999	6.9421482	1.6528925	.90909082	.49586776	0	0	0	0	0	9.999999	7.1074376	2.5619833	.16528925	.16528925	0	0	0	0	0	0	0	0	0	0	6.7871094	0	0
0714109621663859	ADOLFO LOPEZ MATEOS	071160003	116	Marqués de Comillas	0003	Lic. Adolfo López Mateos	6521	9.999999	198.56	5.8912139	3.901273	2.450181	.03767715	.0046224557	0	0	0	0	0	10	10	10.000001	9.9000006	0	.099999994	0	0	0	0	0	0	10	10	0	0	0	0	0	0	0	0	0	0	10	0	0	0	0	0
0714109621663859	ADOLFO LOPEZ MATEOS	071160003	116	Marqués de Comillas	0003	Lic. Adolfo López Mateos	8055	9.999999	179.73553	7.1729159	4.5643058	2.6085846	.078879036	.048806138	0	.030241935	.76612902	0	0	9.2036295	10	9.999999	9.90909	0	.090909086	0	0	0	0	0	0	10	10	0	0	0	0	0	0	0	0	0	0	10	0	0	0	0	0
0714109621663859	ADOLFO LOPEZ MATEOS	071160003	116	Marqués de Comillas	0003	Lic. Adolfo López Mateos	6958	10.000002	193.77	3.3936853	2.1907527	.73449177	.1991096	.035936929	0	0	10	0	0	0	10	10	8.3000002	0	1.4999999	.19999999	0	0	0	0	0	10	5.8000002	2.9000001	1.1999999	.099999994	0	0	0	0	0	0	0	4.53125	0	0	0	0	0
0714109621663859	ADOLFO LOPEZ MATEOS	071160003	116	Marqués de Comillas	0003	Lic. Adolfo López Mateos	7531	9.9999962	198.37273	4.3439803	2.6195142	1.8515224	0	0	0	6.5660772	0	0	0	3.433923	10	9.999999	1.9008263	1.2396693	4.3801651	2.4793386	0	0	0	0	0	10	0	8.6776857	.24793388	.99173552	.082644626	0	0	0	0	0	0	0	0	0	0	0	0
0714109621663859	ADOLFO LOPEZ MATEOS	071160003	116	Marqués de Comillas	0003	Lic. Adolfo López Mateos	5768	9.9999962	166.68182	1.2787197	.78344136	.2883144	.047119137	.010849471	0	0	10	0	0	0	10	9.999999	.63636363	7.0909085	1.8181818	.45454544	0	0	0	0	0	9.999999	0	9.818181	.18181817	0	0	0	0	0	0	0	0	0	0	0	0	0	0
0714109621663859	ADOLFO LOPEZ MATEOS	071160003	116	Marqués de Comillas	0003	Lic. Adolfo López Mateos	6507	10.000002	156.91818	2.3553877	1.3783031	.41238675	.26869735	.033736184	0	0	10	0	0	0	10	9.999999	3.0909088	1.2727273	4.6363635	.99999988	0	0	0	0	0	10	1.6363636	6.090909	.27272725	1.9999998	0	0	0	0	0	0	0	0	0	0	3.3398438	0	0
0714109621663859	ADOLFO LOPEZ MATEOS	071160003	116	Marqués de Comillas	0003	Lic. Adolfo López Mateos	5458	9.999999	156.71819	1.700972	1.1245948	.35609454	.15096867	.0084575843	0	0	10	0	0	0	10	9.999999	1.5454544	6.272727	1.4545454	.72727269	0	0	0	0	0	9.999999	.90909088	8.727272	.090909086	.27272725	0	0	0	0	0	0	0	0	0	0	1.0839844	0	0
0714109621663859	ADOLFO LOPEZ MATEOS	071160003	116	Marqués de Comillas	0003	Lic. Adolfo López Mateos	7799	10.000002	213.82645	7.5925994	6.4683657	3.7919478	.1896053	.03109845	0	10	0	0	0	0	10	9.999999	6.6115699	.49586776	2.2314048	.57851237	0	0	0	0	.082644626	9.999999	8.5123959	.66115701	.49586776	.24793388	0	0	0	.082644626	0	0	0	3.9941409	0	0	6.5429688	0	0
0714109621663859	ADOLFO LOPEZ MATEOS	071160003	116	Marqués de Comillas	0003	Lic. Adolfo López Mateos	6505	10.000002	145.04546	1.2313066	.6988858	.52147329	.27811667	.022994595	0	0	10	0	0	0	10	9.999999	1.5454544	2.6363635	3.9999995	1.8181818	0	0	0	0	0	9.999999	0	9.818181	0	.18181817	0	0	0	0	0	0	0	0	0	0	0	0	0
0714109621663859	ADOLFO LOPEZ MATEOS	071160003	116	Marqués de Comillas	0003	Lic. Adolfo López Mateos	6229	9.999999	177.78181	6.8095946	4.6404662	3.205955	.027034476	.0012561545	0	0	0	0	0	10	10	10	10	0	0	0	0	0	0	0	0	10	10	0	0	0	0	0	0	0	0	0	0	1.640625	0	0	7.9394531	0	0
0714109621663859	ADOLFO LOPEZ MATEOS	071160003	116	Marqués de Comillas	0003	Lic. Adolfo López Mateos	7241	10.000002	146.81	.62761456	.38295755	.41708702	.044701107	.00061068177	0	0	10	0	0	0	10	10	6.0999999	0	3.7999997	.099999994	0	0	0	0	0	10	2.9000001	3.8999999	.29999998	2.9000001	0	0	0	0	0	0	0	0	0	0	.61523438	0	0
0714109621663859	ADOLFO LOPEZ MATEOS	071160003	116	Marqués de Comillas	0003	Lic. Adolfo López Mateos	7243	9.999999	150.52	.97447419	.626957	.37637898	.12226445	.080133744	0	0	10	0	0	0	10	9.999999	.59999996	8.0999994	.5	.79999995	0	0	0	0	0	10.000001	0	9.9000006	0	0	0	.099999994	0	0	0	0	0	0	0	0	0	0	0
0714109621663859	ADOLFO LOPEZ MATEOS	071160003	116	Marqués de Comillas	0003	Lic. Adolfo López Mateos	6366	10.000002	164.43637	1.3109835	.75525546	.46059793	.055418145	.015714183	0	0	10	0	0	0	10	9.999999	5.8181815	2.090909	.72727269	1.3636363	0	0	0	0	0	10	2.2727273	7	.18181817	.5454545	0	0	0	0	0	0	0	0	0	0	6.5527344	0	0
0714109621663859	ADOLFO LOPEZ MATEOS	071160003	116	Marqués de Comillas	0003	Lic. Adolfo López Mateos	8185	10.000002	180.58	6.3074241	5.0481958	2.3449581	.14989683	.052407391	0	4.3145165	1.1391128	0	0	4.546371	10	9.999999	2.9090908	2.5454545	3.8181815	.72727269	0	0	0	0	0	10	4.7272725	2.090909	.36363634	2.8181818	0	0	0	0	0	0	0	1.3769531	0	0	0	0	0
0714109621663859	ADOLFO LOPEZ MATEOS	071160003	116	Marqués de Comillas	0003	Lic. Adolfo López Mateos	5456	9.999999	148.42999	.69649118	.44623262	.45971948	.3382	0	0	0	10	0	0	0	10	10	.69999999	3.3	4.1999998	1.8	0	0	0	0	0	10	.29999998	6.6999998	1.1999999	1.8	0	0	0	0	0	0	0	0	0	0	0	0	0
0714109621663859	ADOLFO LOPEZ MATEOS	071160003	116	Marqués de Comillas	0003	Lic. Adolfo López Mateos	7251	10.000002	200.75999	.60199666	.44476998	.6868847	.10375094	.020745991	0	9.9804697	.01953125	0	0	0	10.000001	10	2	5.5999999	2	.39999998	0	0	0	0	0	10	.29999998	7.2999997	.79999995	1.5999999	0	0	0	0	0	0	0	0	0	0	0	0	0
0714109621663859	ADOLFO LOPEZ MATEOS	071160003	116	Marqués de Comillas	0003	Lic. Adolfo López Mateos	5769	9.999999	170.74001	1.3901079	.90429759	.1627745	.027176641	.00071493583	0	0	10	0	0	0	10	10	2.8	2.6999998	3.0999999	1.4	0	0	0	0	0	10	0	6.6999998	0	3.3	0	0	0	0	0	0	0	0	0	0	0	0	0
0714109621663859	ADOLFO LOPEZ MATEOS	071160003	116	Marqués de Comillas	0003	Lic. Adolfo López Mateos	7668	10.000002	200.03636	4.1864004	3.93894	3.1384146	.15297836	.044163212	0	9.6484375	0	0	0	.35156253	10	10	8.636364	0	.63636363	.72727269	0	0	0	0	0	9.999999	8.90909	.45454544	.63636363	0	0	0	0	0	0	0	0	2.3535156	0	0	7.8222656	0	0
0714109621663859	ADOLFO LOPEZ MATEOS	071160003	116	Marqués de Comillas	0003	Lic. Adolfo López Mateos	7100	9.999999	156.3	1.861329	1.1330789	.3713254	.26010001	0	0	0	10	0	0	0	10	9.999999	0	9.636363	0	.36363634	0	0	0	0	0	10	0	10	0	0	0	0	0	0	0	0	0	0	0	0	0	0	0
0714109621663859	ADOLFO LOPEZ MATEOS	071160003	116	Marqués de Comillas	0003	Lic. Adolfo López Mateos	6513	10.000002	175.71001	4.8420968	2.9344878	1.2575505	.099261403	.048800454	0	0	10	0	0	0	10	10	1	7.0999999	.69999999	1.1999999	0	0	0	0	0	10	.29999998	7.0999999	.59999996	2	0	0	0	0	0	0	0	0	0	0	0	0	0
0714109621663859	ADOLFO LOPEZ MATEOS	071160003	116	Marqués de Comillas	0003	Lic. Adolfo López Mateos	6806	10.000002	161.81	1.1462548	.71309197	.33580834	.27250001	0	0	0	10	0	0	0	10	10	2.5454545	1.8181818	3.7272727	1.9090908	0	0	0	0	0	10	.63636363	6.363636	.63636363	2.3636363	0	0	0	0	0	0	0	1.6210938	0	0	0	0	0
0714109621663859	ADOLFO LOPEZ MATEOS	071160003	116	Marqués de Comillas	0003	Lic. Adolfo López Mateos	5303	10.000002	156.27272	3.1963305	1.838524	.5877651	.070959069	.020067077	0	0	10	0	0	0	10	9.999999	4.2975202	2.4793386	2.4793386	.33057851	.41322312	0	0	0	0	10	5.3719006	1.6528925	2.7272727	.24793388	0	0	0	0	0	0	0	0	0	0	3.1445313	0	0
0714109621663859	ADOLFO LOPEZ MATEOS	071160003	116	Marqués de Comillas	0003	Lic. Adolfo López Mateos	7800	9.999999	207.12727	8.6267118	5.7546091	2.9980128	.055242456	.026847338	0	10	0	0	0	0	10	9.999999	9.90909	0	.090909086	0	0	0	0	0	0	10	10	0	0	0	0	0	0	0	0	0	0	7.9394531	0	0	1.6015625	0	0
0714109621663859	ADOLFO LOPEZ MATEOS	071160003	116	Marqués de Comillas	0003	Lic. Adolfo López Mateos	7092	9.9999962	141.59505	.52347398	.29835248	.40840048	.083114013	.009751196	0	0	10	0	0	0	10	10	2.4793386	1.5702479	5.7024794	.24793388	0	0	0	0	0	9.999999	1.8181816	3.6363633	0	4.5454545	0	0	0	0	0	0	0	0	0	0	0	0	0
0714109621663859	ADOLFO LOPEZ MATEOS	071160003	116	Marqués de Comillas	0003	Lic. Adolfo López Mateos	7527	9.999999	153.75	3.4709508	2.298521	.5328086	0	0	0	0	10	0	0	0	10	10	.27272725	9.545455	0	.090909086	0	0	0	.090909086	0	9.999999	.72727269	.36363634	0	8.818181	0	0	.090909086	0	0	0	0	0	0	0	.32226563	0	0
0714109621663859	ADOLFO LOPEZ MATEOS	071160003	116	Marqués de Comillas	0003	Lic. Adolfo López Mateos	6223	9.999999	175.44	3.6202762	2.3863478	1.0590717	.027471192	.00014849535	0	0	10	0	0	0	10	9.999999	2.0999999	7.4999995	.29999998	.099999994	0	0	0	0	0	9.999999	2.6999998	6.9999995	.099999994	.19999999	0	0	0	0	0	0	0	0	0	0	1.71875	0	0
0714109621663859	ADOLFO LOPEZ MATEOS	071160003	116	Marqués de Comillas	0003	Lic. Adolfo López Mateos	5766	9.999999	160.43637	1.2758404	.72568935	.47821134	.13756692	.071160659	0	0	10	0	0	0	10	10	3.7272727	.90909088	4.5454545	.81818181	0	0	0	0	0	10	3.6363635	4.6363635	.45454544	1.1818181	.090909086	0	0	0	0	0	0	0	0	0	3.6132813	0	0
0714109621663859	ADOLFO LOPEZ MATEOS	071160003	116	Marqués de Comillas	0003	Lic. Adolfo López Mateos	6520	10.000002	177.60909	5.1840587	3.573807	1.9795787	.033394255	.00075321709	0	0	0	0	0	10	10	10	10	0	0	0	0	0	0	0	0	10	10	0	0	0	0	0	0	0	0	0	0	10	0	0	0	0	0
0714109621663859	ADOLFO LOPEZ MATEOS	071160003	116	Marqués de Comillas	0003	Lic. Adolfo López Mateos	7795	10.000002	197.76364	3.405683	3.2039623	1.6140112	.19692121	.0044886228	0	9.8185482	0	0	0	.18145162	10	10	8.636364	0	1.3636363	0	0	0	0	0	0	10	9.454545	.36363634	.18181817	0	0	0	0	0	0	0	0	7.2851563	0	0	0	0	0
0714109621663859	ADOLFO LOPEZ MATEOS	071160003	116	Marqués de Comillas	0003	Lic. Adolfo López Mateos	8187	10.000002	190.49001	8.8898764	5.2486715	3.9448397	.064360484	.052526392	0	9.9899187	0	0	0	.010080645	9.999999	10	8.636364	1.090909	.27272725	0	0	0	0	0	0	9.999999	7.0909085	1.7272726	.090909086	1.090909	0	0	0	0	0	0	0	3.5742188	0	0	.86914063	0	0
0714109621663859	ADOLFO LOPEZ MATEOS	071160003	116	Marqués de Comillas	0003	Lic. Adolfo López Mateos	5460	9.9999962	163.5	.97933185	.57959366	.43068901	.036325909	.012310794	0	0	10	0	0	0	10	9.999999	4.7272725	4.363636	.72727269	.18181817	0	0	0	0	0	10	4.090909	4.6363635	.36363634	.90909088	0	0	0	0	0	0	0	0	0	0	6.1035156	0	0
0714109621663859	ADOLFO LOPEZ MATEOS	071160003	116	Marqués de Comillas	0003	Lic. Adolfo López Mateos	7790	10.000002	152.39999	4.3925557	3.0490298	1.3886997	0	0	0	0	10	0	0	0	10	10	0	0	0	0	0	0	0	10	0	10	0	0	0	0	0	0	10	0	0	0	0	0	0	0	0	0	0
0714109621663859	ADOLFO LOPEZ MATEOS	071160003	116	Marqués de Comillas	0003	Lic. Adolfo López Mateos	7661	10.000002	192.43637	6.9642296	4.7116113	2.1412635	0	0	0	0	9.9899187	0	0	.010080645	9.999999	10	.90909088	7.181818	1.1818181	.45454544	0	0	0	.18181817	.090909086	10	.5454545	7.4545455	.090909086	1.6363636	0	0	.18181817	.090909086	0	0	0	0	0	0	.22460938	0	0
0714109621663859	ADOLFO LOPEZ MATEOS	071160003	116	Marqués de Comillas	0003	Lic. Adolfo López Mateos	6066	9.999999	145.97	.96389836	.80765837	.57190788	.21130964	.016957713	0	0	10	0	0	0	10	9.999999	1.9090908	1.4545454	5.8181815	.81818181	0	0	0	0	0	10	.18181817	3.7272727	.18181817	5.9090905	0	0	0	0	0	0	0	0	0	0	0	0	0
0714109621663859	ADOLFO LOPEZ MATEOS	071160003	116	Marqués de Comillas	0003	Lic. Adolfo López Mateos	7245	10.000002	154.03999	2.3018253	1.416749	.61911064	0	0	0	0	10	0	0	0	10	10	0	10	0	0	0	0	0	0	0	10	0	8	0	2	0	0	0	0	0	0	0	0	0	0	0	0	0
0714109621663859	ADOLFO LOPEZ MATEOS	071160003	116	Marqués de Comillas	0003	Lic. Adolfo López Mateos	7396	9.999999	208.07272	7.7702336	5.435359	4.1069155	.053106148	.0013498926	0	1.9254031	0	0	0	8.0745974	10	10	9.5	0	.5	0	0	0	0	0	0	10	10	0	0	0	0	0	0	0	0	0	0	2.9296875	0	0	6.953125	0	0
0714109621663859	ADOLFO LOPEZ MATEOS	071160003	116	Marqués de Comillas	0003	Lic. Adolfo López Mateos	5610	10.000002	150.99091	1.5165478	.93400258	.23119597	0	0	0	0	10	0	0	0	10	10	4.454545	.5454545	4.2727275	.72727269	0	0	0	0	0	10	3.4545453	2.6363635	1.8181818	2.090909	0	0	0	0	0	0	0	0	0	0	0	0	0
0714109621663859	ADOLFO LOPEZ MATEOS	071160003	116	Marqués de Comillas	0003	Lic. Adolfo López Mateos	5141	10.000002	157.96364	1.2130148	.75053066	.3119345	0	0	0	0	10	0	0	0	10	9.999999	3.1999998	4.8999996	1.6999999	.19999999	0	0	0	0	0	10	0	6.9000001	.099999994	2.9999998	0	0	0	0	0	0	0	0	0	0	0	0	0
0714109621663859	ADOLFO LOPEZ MATEOS	071160003	116	Marqués de Comillas	0003	Lic. Adolfo López Mateos	7397	10.000002	200.28181	1.2294257	1.182279	1.0793021	.056026854	.0033744865	0	10	0	0	0	0	10	10	10	0	0	0	0	0	0	0	0	9.999999	9.7999992	0	.099999994	.099999994	0	0	0	0	0	0	0	.546875	0	0	9.3261719	0	0
0714109621663859	ADOLFO LOPEZ MATEOS	071160003	116	Marqués de Comillas	0003	Lic. Adolfo López Mateos	7667	10.000002	208.64999	6.4627781	5.4368167	2.9028854	0	0	0	9.7460938	0	0	0	.25390625	10	9.999999	8.5999994	0	1.0999999	.29999998	0	0	0	0	0	9.999999	.19999999	9.0999994	.5	.19999999	0	0	0	0	0	0	0	8.7695313	0	0	.55664063	0	0
0714109621663859	ADOLFO LOPEZ MATEOS	071160003	116	Marqués de Comillas	0003	Lic. Adolfo López Mateos	8188	10.000002	185.13	5.5365243	3.9077082	2.7135363	.079779536	.058566228	0	3.7701612	0	0	0	6.2298384	10	9.999999	5.363636	2.9090908	1.4545454	.27272725	0	0	0	0	0	10	6.272727	2.090909	.36363634	1.2727273	0	0	0	0	0	0	0	3.125	0	0	4.0527344	0	0
0714109621663859	ADOLFO LOPEZ MATEOS	071160003	116	Marqués de Comillas	0003	Lic. Adolfo López Mateos	7929	9.999999	206.50909	4.6704984	3.2751966	1.6413207	.13543646	.020542378	0	10	0	0	0	0	10	10	9.272727	0	.72727269	0	0	0	0	0	0	10	9.454545	.27272725	.18181817	.090909086	0	0	0	0	0	0	0	9.6875	0	0	0	0	0
0714109621663859	ADOLFO LOPEZ MATEOS	071160003	116	Marqués de Comillas	0003	Lic. Adolfo López Mateos	7094	9.999999	144.58678	.54042256	.30693841	.41874516	.065807804	.020050624	0	0	10	0	0	0	10	10	2.4793386	0	7.4380164	.082644626	0	0	0	0	0	10	2.5619833	0	2.3966942	5.0413222	0	0	0	0	0	0	0	0	0	0	6.4550781	0	0
0714109621663859	ADOLFO LOPEZ MATEOS	071160003	116	Marqués de Comillas	0003	Lic. Adolfo López Mateos	7536	9.999999	196.7	2.6407642	2.509089	.99347305	.084454335	.025622549	0	6.5625	0	0	0	3.4375	10	10	10	0	0	0	0	0	0	0	0	9.999999	9.3388424	.66115701	0	0	0	0	0	0	0	0	0	6.8164063	0	0	3.0078125	0	0
0714109621663859	ADOLFO LOPEZ MATEOS	071160003	116	Marqués de Comillas	0003	Lic. Adolfo López Mateos	7670	10.000002	200.42	2.4461398	2.9061623	2.9309552	.052801855	.0032422876	0	9.9316406	0	0	0	.068359375	10	10.000001	9.9000006	0	.099999994	0	0	0	0	0	0	10	10	0	0	0	0	0	0	0	0	0	0	9.6191406	0	0	0	0	0
0714109621663859	ADOLFO LOPEZ MATEOS	071160003	116	Marqués de Comillas	0003	Lic. Adolfo López Mateos	7659	10.000002	149.96001	2.1162231	1.578046	1.1262512	0	0	0	0	10	0	0	0	10	10	.099999994	3.3	.099999994	.099999994	0	0	0	6.3999996	0	9.999999	.19999999	.19999999	0	3.1999998	0	0	6.3999996	0	0	0	0	0	0	0	2.5390625	0	0
0714109621663859	ADOLFO LOPEZ MATEOS	071160003	116	Marqués de Comillas	0003	Lic. Adolfo López Mateos	7382	10.000002	145.59091	.65081006	.39731237	.42664304	.067149594	.032725465	0	0	10	0	0	0	10	10	2.8	.79999995	6.1999998	.19999999	0	0	0	0	0	10	.39999998	3.7999997	.29999998	5.5	0	0	0	0	0	0	0	0	0	0	0	0	0
0714109621663859	ADOLFO LOPEZ MATEOS	071160003	116	Marqués de Comillas	0003	Lic. Adolfo López Mateos	5608	9.999999	148.83636	1.2615089	.80474275	.2976805	.14698057	.067234844	0	0	10	0	0	0	10	10	4.9090905	0	5.090909	0	0	0	0	0	0	9.999999	1.5454544	3.4545453	1.8181818	3.181818	0	0	0	0	0	0	0	0	0	0	0	0	0
0714109621663859	ADOLFO LOPEZ MATEOS	071160003	116	Marqués de Comillas	0003	Lic. Adolfo López Mateos	8450	10.000002	160.66942	4.3472958	3.8726261	1.9998845	0	0	0	0	10	0	0	0	10	9.999999	0	9.3388424	.66115701	0	0	0	0	0	0	10	0	3.8842976	.082644626	6.0330577	0	0	0	0	0	0	0	0	0	0	0	0	0
0714109621663859	ADOLFO LOPEZ MATEOS	071160003	116	Marqués de Comillas	0003	Lic. Adolfo López Mateos	5298	10.000002	156.68182	.77379608	.50502485	.42502186	.32081151	.044339061	0	0	10	0	0	0	10	10	8.6776857	0	1.322314	0	0	0	0	0	0	10	0	6.0330577	0	3.9669421	0	0	0	0	0	0	0	0	0	0	0	0	0
0714109621663859	ADOLFO LOPEZ MATEOS	071160003	116	Marqués de Comillas	0003	Lic. Adolfo López Mateos	6358	9.999999	145.63637	.49958661	.21253982	.37335309	0	0	0	0	10	0	0	0	10	10	1.7272726	4.181818	3.181818	.90909088	0	0	0	0	0	10	.090909086	8.545455	0	1.3636363	0	0	0	0	0	0	0	0	0	0	0	0	0
0714109621663859	ADOLFO LOPEZ MATEOS	071160003	116	Marqués de Comillas	0003	Lic. Adolfo López Mateos	6502	10.000002	145.01819	.7259078	.4138304	.41308954	0	0	0	0	10	0	0	0	10	10	0	9.181818	.72727269	.090909086	0	0	0	0	0	10	0	4.7272725	0	5.272727	0	0	0	0	0	0	0	0	0	0	0	0	0
0714109621663859	ADOLFO LOPEZ MATEOS	071160003	116	Marqués de Comillas	0003	Lic. Adolfo López Mateos	6798	9.999999	143.2	.58465219	.34158349	.42644155	.18253879	.050918467	0	0	10	0	0	0	10	10	6.9421482	0	3.0578513	0	0	0	0	0	0	10	5.3719006	0	0	4.628099	0	0	0	0	0	0	0	0	0	0	0	0	0
0714109621663859	ADOLFO LOPEZ MATEOS	071160003	116	Marqués de Comillas	0003	Lic. Adolfo López Mateos	7399	9.999999	194.33636	6.3679271	3.6760247	2.7682147	.087902054	.011426476	0	0	0	0	0	10	10	10	10	0	0	0	0	0	0	0	0	9.999999	5.8999996	3.0999999	.19999999	.79999995	0	0	0	0	0	0	0	0	0	0	6.9824219	0	0
0714109621663859	ADOLFO LOPEZ MATEOS	071160003	116	Marqués de Comillas	0003	Lic. Adolfo López Mateos	7107	9.9999962	199.42149	1.8125005	1.2238421	1.0699899	.038548283	.0043183174	0	10	0	0	0	0	10	9.999999	8.9256191	0	.99173552	.082644626	0	0	0	0	0	10	9.6694212	.33057851	0	0	0	0	0	0	0	0	0	0	0	0	9.3652344	0	0
0714109621663859	ADOLFO LOPEZ MATEOS	071160003	116	Marqués de Comillas	0003	Lic. Adolfo López Mateos	7528	9.9999962	168.14999	6.8298974	4.3685594	1.6139557	0	0	0	0	10	0	0	0	10	9.999999	1.8181818	.81818181	1.9999998	.5454545	0	0	0	4.8181815	0	9.999999	3.3636363	.18181817	.90909088	.72727269	0	0	4.8181815	0	0	0	0	0	0	0	8.046875	0	0
0714109621663859	ADOLFO LOPEZ MATEOS	071160003	116	Marqués de Comillas	0003	Lic. Adolfo López Mateos	6375	10.000002	175.45454	4.6479359	3.839783	2.1645951	.031558171	.0024128165	0	0	0	0	0	10	10	9.999999	9.8347101	0	.16528925	0	0	0	0	0	0	10	10	0	0	0	0	0	0	0	0	0	0	9.6972656	0	0	.21484375	0	0
0714109621663859	ADOLFO LOPEZ MATEOS	071160003	116	Marqués de Comillas	0003	Lic. Adolfo López Mateos	6820	10.000002	208.91818	6.3376679	5.0498385	2.7720406	.049858887	.0049537984	0	9.1113281	0	0	0	.88867193	10	9.999999	9.8347101	0	.16528925	0	0	0	0	0	0	10	10	0	0	0	0	0	0	0	0	0	0	0	0	0	10	0	0
0714109621663859	ADOLFO LOPEZ MATEOS	071160003	116	Marqués de Comillas	0003	Lic. Adolfo López Mateos	7378	9.999999	142.38843	.48739314	.23033355	.37714636	.29030001	0	0	0	10	0	0	0	10	9.999999	.36363634	2.181818	4.7272725	2.7272725	0	0	0	0	0	9.999999	0	7.545454	0	1.1818181	1.2727273	0	0	0	0	0	0	0	0	0	0	0	0
0714109621663859	ADOLFO LOPEZ MATEOS	071160003	116	Marqués de Comillas	0003	Lic. Adolfo López Mateos	6379	9.999999	180.21819	2.6436265	2.7704344	1.2290658	.030597983	.0013537344	0	0	0	0	0	10	10	9.999999	9.818181	0	.18181817	0	0	0	0	0	0	10	10	0	0	0	0	0	0	0	0	0	0	0	0	0	9.6875	0	0
0714109621663859	ADOLFO LOPEZ MATEOS	071160003	116	Marqués de Comillas	0003	Lic. Adolfo López Mateos	6221	9.9999962	165.09091	1.2616401	.78674549	.30670094	.042399999	0	0	0	10	0	0	0	10	10	5.6363635	1.7272726	1.3636363	1.2727273	0	0	0	0	0	10	3.9090908	5.272727	.27272725	.5454545	0	0	0	0	0	0	0	0	0	0	6.2890625	0	0
0714109621663859	ADOLFO LOPEZ MATEOS	071160003	116	Marqués de Comillas	0003	Lic. Adolfo López Mateos	6062	10.000002	147.93637	.33783463	.22956531	.38601816	.2766	0	0	0	10	0	0	0	10	10	0	10	0	0	0	0	0	0	0	10	0	6.5289254	0	3.4710741	0	0	0	0	0	0	0	0	0	0	0	0	0
0714109621663859	ADOLFO LOPEZ MATEOS	071160003	116	Marqués de Comillas	0003	Lic. Adolfo López Mateos	6649	9.999999	144.95454	1.1150733	.70361954	.34514773	.21066533	.043010809	0	0	10	0	0	0	10	10	.19999999	3.1999998	4.7000003	1.8999999	0	0	0	0	0	10	0	9.5	0	.5	0	0	0	0	0	0	0	0	0	0	0	0	0
0714109621663859	ADOLFO LOPEZ MATEOS	071160003	116	Marqués de Comillas	0003	Lic. Adolfo López Mateos	6519	10.000002	171.66	2.4175193	2.4515851	1.343686	.032356642	.0024597929	0	0	0	0	0	10	10	10	10	0	0	0	0	0	0	0	0	10	10	0	0	0	0	0	0	0	0	0	0	9.6875	0	0	0	0	0
0714109621663859	ADOLFO LOPEZ MATEOS	071160003	116	Marqués de Comillas	0003	Lic. Adolfo López Mateos	7393	9.999999	200.66942	.59458202	.45110935	.53225118	.093300804	.060978062	0	6.4818544	0	0	0	3.5181451	10	10	2.9090908	6.090909	.72727269	.27272725	0	0	0	0	0	10	1.7272726	6	.5454545	1.7272726	0	0	0	0	0	0	0	0	0	0	1.9335938	0	0
0714109621663859	ADOLFO LOPEZ MATEOS	071160003	116	Marqués de Comillas	0003	Lic. Adolfo López Mateos	6356	10.000002	147.77272	.41907021	.20103012	.35637951	.27180001	0	0	0	10	0	0	0	10	9.999999	0	9.727272	0	.27272725	0	0	0	0	0	9.999999	0	9.818181	0	.18181817	0	0	0	0	0	0	0	0	0	0	0	0	0
0714109621663859	ADOLFO LOPEZ MATEOS	071160003	116	Marqués de Comillas	0003	Lic. Adolfo López Mateos	5911	10.000002	149.51239	.51611555	.28699717	.41314459	.2766	0	0	0	10	0	0	0	10	9.999999	0	9.90909	.090909086	0	0	0	0	0	0	10	0	9.545455	0	.45454544	0	0	0	0	0	0	0	0	0	0	0	0	0
0714109621663859	ADOLFO LOPEZ MATEOS	071160003	116	Marqués de Comillas	0003	Lic. Adolfo López Mateos	5916	10.000002	153.2562	3.5525079	2.0197315	.50726479	.12314527	.042875022	0	0	10	0	0	0	10	9.999999	3.9999995	0	5.8181815	.18181817	0	0	0	0	0	10	2.181818	0	1.2727273	6.5454545	0	0	0	0	0	0	0	0	0	0	0	0	0
0714109621663859	ADOLFO LOPEZ MATEOS	071160003	116	Marqués de Comillas	0003	Lic. Adolfo López Mateos	5761	9.999999	149.86363	.97679693	.56630546	.39284351	.22239912	.046335615	0	0	10	0	0	0	10	9.999999	.90909088	.18181817	7.999999	.90909088	0	0	0	0	0	10	0	4.363636	1.3636363	4.2727275	0	0	0	0	0	0	0	0	0	0	0	0	0
0714109621663859	ADOLFO LOPEZ MATEOS	071160003	116	Marqués de Comillas	0003	Lic. Adolfo López Mateos	6961	10.000002	185.50999	7.0221009	4.0166149	2.3088005	.033963867	.0048591234	0	5.0976563	0	0	0	4.9023438	10	10	2.5	4.0999999	1.4999999	1.8999999	0	0	0	0	0	10	2.5	5.5999999	.29999998	1.5999999	0	0	0	0	0	0	0	.44921875	0	0	2.4609375	0	0
0714109621663859	ADOLFO LOPEZ MATEOS	071160003	116	Marqués de Comillas	0003	Lic. Adolfo López Mateos	5921	9.999999	168.34711	1.3709545	.83620691	.26973274	.0295	0	0	0	10	0	0	0	10	10	.45454544	7.7272725	1.7272726	.090909086	0	0	0	0	0	10	0	9.545455	0	.45454544	0	0	0	0	0	0	0	0	0	0	0	0	0
0714109621663859	ADOLFO LOPEZ MATEOS	071160003	116	Marqués de Comillas	0003	Lic. Adolfo López Mateos	5618	10.000002	176.26364	3.3943195	2.0659647	.86394799	.025852442	.00043282539	0	0	10	0	0	0	10	10	6.4545455	2.3636363	.81818181	0	.36363634	0	0	0	0	9.999999	6.9090905	.99999988	1.1818181	.90909088	0	0	0	0	0	0	0	0	0	0	6.40625	0	0
0714109621663859	ADOLFO LOPEZ MATEOS	071160003	116	Marqués de Comillas	0003	Lic. Adolfo López Mateos	7389	10.000002	184.85454	8.4270525	5.0532703	2.4338031	0	0	0	0	7.5	0	0	2.5	10	9.999999	1	5.2999997	2.1999998	1.3	.19999999	0	0	0	0	10	1.6999999	5.8000002	.39999998	1.8999999	.19999999	0	0	0	0	0	0	0	0	0	0	0	0
0714109621663859	ADOLFO LOPEZ MATEOS	071160003	116	Marqués de Comillas	0003	Lic. Adolfo López Mateos	6368	10.000002	163.96364	.81939304	.79327291	.81523466	.0266	0	0	0	10	0	0	0	10	9.999999	6.7272725	.99999988	1.9999998	.27272725	0	0	0	0	0	10	1.9090908	5	.81818181	2.2727273	0	0	0	0	0	0	0	0	0	0	0	0	0
0714109621663859	ADOLFO LOPEZ MATEOS	071160003	116	Marqués de Comillas	0003	Lic. Adolfo López Mateos	7789	10.000002	131.93388	18.367117	7.4082546	11.780555	0	0	0	0	10	0	0	0	10	9.999999	1.1570247	1.9008263	.49586776	.41322312	0	1.983471	0	4.0495863	0	9.999999	.74380165	.66115701	.082644626	2.5619833	0	1.9008263	4.0495863	0	0	0	0	0	0	0	0	0	0
0714109621663859	ADOLFO LOPEZ MATEOS	071160003	116	Marqués de Comillas	0003	Lic. Adolfo López Mateos	6811	10.000002	196.32001	5.0077538	2.949445	1.9560432	0	0	0	0	10	0	0	0	10	10	1.3636363	2.181818	4.6363635	1.8181818	0	0	0	0	0	9.999999	.090909086	8.90909	0	.27272725	.72727269	0	0	0	0	0	0	.41015625	0	0	0	0	0
0714109621663859	ADOLFO LOPEZ MATEOS	071160003	116	Marqués de Comillas	0003	Lic. Adolfo López Mateos	7530	9.999999	201.03	2.406055	1.6583229	1.2094271	0	0	0	.82661289	1.3306452	0	0	7.842742	10	10	.5454545	5.5454545	3.0909088	.81818181	0	0	0	0	0	9.999999	.5454545	8.454545	.18181817	.81818181	0	0	0	0	0	0	0	0	0	0	.40039063	0	0
0714109621663859	ADOLFO LOPEZ MATEOS	071160003	116	Marqués de Comillas	0003	Lic. Adolfo López Mateos	8314	9.999999	171.25	6.847445	4.9408097	2.8396242	0	0	0	0	10	0	0	0	10	10	3.3999999	2.1999998	4.0999999	.29999998	0	0	0	0	0	10	2	4.7999997	1.1999999	2	0	0	0	0	0	0	0	0	0	0	4.5214844	0	0
0714109621663859	ADOLFO LOPEZ MATEOS	071160003	116	Marqués de Comillas	0003	Lic. Adolfo López Mateos	6503	9.999999	144.21001	.53469616	.33426815	.43464249	0	0	0	0	10	0	0	0	10	10	3.0999999	1.0999999	5.5	.29999998	0	0	0	0	0	10	.29999998	.39999998	.099999994	9.1999998	0	0	0	0	0	0	0	0	0	0	0	0	0
0714109621663859	ADOLFO LOPEZ MATEOS	071160003	116	Marqués de Comillas	0003	Lic. Adolfo López Mateos	6509	9.999999	165.2	1.1045361	.70445055	.33422253	.063430078	.019762512	0	0	10	0	0	0	10	9.999999	9.7999992	0	.19999999	0	0	0	0	0	0	10	9.6999998	0	.29999998	0	0	0	0	0	0	0	0	0	0	0	10	0	0
0714109621663859	ADOLFO LOPEZ MATEOS	071160003	116	Marqués de Comillas	0003	Lic. Adolfo López Mateos	5923	10.000002	176.40909	.91746145	.6322391	.40002394	.0262	0	0	0	10	0	0	0	10	10	3.4999998	3.0999999	2	1.4	0	0	0	0	0	10	4	.69999999	1.3	4	0	0	0	0	0	0	0	1.7773438	0	0	0	0	0
0714109621663859	ADOLFO LOPEZ MATEOS	071160003	116	Marqués de Comillas	0003	Lic. Adolfo López Mateos	6063	9.999999	148.14	.66362637	.41290262	.41777754	0	0	0	0	10	0	0	0	10	9.999999	0	9.818181	.18181817	0	0	0	0	0	0	9.999999	0	9.90909	0	.090909086	0	0	0	0	0	0	0	0	0	0	0	0	0
0714109621663859	ADOLFO LOPEZ MATEOS	071160003	116	Marqués de Comillas	0003	Lic. Adolfo López Mateos	5297	10.000002	155.38	.80969131	.49953067	.41344172	.28213999	.0022159421	0	0	10	0	0	0	10	10	9.454545	0	.5454545	0	0	0	0	0	0	9.999999	0	2.8181818	.090909086	7.0909085	0	0	0	0	0	0	0	0	0	0	0	0	0
0714109621663859	ADOLFO LOPEZ MATEOS	071160003	116	Marqués de Comillas	0003	Lic. Adolfo López Mateos	6802	10.000002	147.45	1.0897248	.69431454	.33219075	.05529264	.014568768	0	0	10	0	0	0	10	9.999999	3.0909088	0	5.181818	1.7272726	0	0	0	0	0	10	1.2727273	2.6363635	1.8181818	4.2727275	0	0	0	0	0	0	0	0	0	0	2.3144531	0	0
0714109621663859	ADOLFO LOPEZ MATEOS	071160003	116	Marqués de Comillas	0003	Lic. Adolfo López Mateos	6365	10.000002	165.28926	.98281109	.57489061	.41355345	.057253383	.016769379	0	0	10	0	0	0	10	9.999999	4.8760328	3.2231402	.49586776	1.4049586	0	0	0	0	0	10	4.7933884	3.9669421	.41322312	.82644624	0	0	0	0	0	0	0	0	0	0	6.0449219	0	0
0714109621663859	ADOLFO LOPEZ MATEOS	071160003	116	Marqués de Comillas	0003	Lic. Adolfo López Mateos	7792	10.000002	179.07439	8.2683954	6.2104654	2.9158642	0	0	0	0	10	0	0	0	10	9.999999	2.8925619	1.1570247	3.8016527	2.1487601	0	0	0	0	0	10	.33057851	7.4380164	.16528925	.99173552	1.07438	0	0	0	0	0	0	0	0	0	0	0	0
0714109621663859	ADOLFO LOPEZ MATEOS	071160003	116	Marqués de Comillas	0003	Lic. Adolfo López Mateos	7237	9.999999	142.54546	.51586401	.26341194	.38921243	.26782018	.063871078	0	0	10	0	0	0	10	9.999999	0	3.0909088	4.363636	2.5454545	0	0	0	0	0	10	0	8.090909	0	1.8181818	.090909086	0	0	0	0	0	0	0	0	0	0	0	0
0714109621663859	ADOLFO LOPEZ MATEOS	071160003	116	Marqués de Comillas	0003	Lic. Adolfo López Mateos	8191	10.000002	198.6909	1.0765724	1.0084119	.48516706	.10198075	.016554054	0	6.9153228	0	0	0	3.0846772	10	10	10	0	0	0	0	0	0	0	0	10	7.5206609	0	.16528925	2.3140495	0	0	0	0	0	0	0	7.6464844	0	0	0	0	0
0714109621663859	ADOLFO LOPEZ MATEOS	071160003	116	Marqués de Comillas	0003	Lic. Adolfo López Mateos	7926	9.999999	192.46001	8.1245556	4.4150801	3.0359268	.20849161	.087148242	0	3.9160159	0	0	0	6.0839844	10	10	10	0	0	0	0	0	0	0	0	9.999999	9.7999992	0	.099999994	.099999994	0	0	0	0	0	0	0	9.6875	0	0	0	0	0
0714109621663859	ADOLFO LOPEZ MATEOS	071160003	116	Marqués de Comillas	0003	Lic. Adolfo López Mateos	8596	10.000002	199.66	2.5542905	1.8408839	1.3600425	0	0	0	.12695313	1.1523438	0	0	8.7207041	10.000001	10	7.2999997	2.0999999	.59999996	0	0	0	0	0	0	10	7.9000001	1.1999999	.19999999	.69999999	0	0	0	0	0	0	0	4.4824219	0	0	0	0	0
0714109621663859	ADOLFO LOPEZ MATEOS	071160003	116	Marqués de Comillas	0003	Lic. Adolfo López Mateos	6813	9.999999	195.86363	6.5871463	3.6786971	2.8726611	.11177885	.040214326	0	9.7479839	.25201613	0	0	0	10	10	10	0	0	0	0	0	0	0	0	10	10	0	0	0	0	0	0	0	0	0	0	4.4238281	0	0	5.3417969	0	0
0714109621663859	ADOLFO LOPEZ MATEOS	071160003	116	Marqués de Comillas	0003	Lic. Adolfo López Mateos	5617	9.999999	175.69421	3.4803889	2.5554433	1.5419157	.026125303	.00033480092	0	0	10	0	0	0	10	10	2.3140495	3.7190082	2.8099172	1.1570247	0	0	0	0	0	9.999999	.90909082	8.0991726	.41322312	.57851237	0	0	0	0	0	0	0	.4296875	0	0	0	0	0
0714109621663859	ADOLFO LOPEZ MATEOS	071160003	116	Marqués de Comillas	0003	Lic. Adolfo López Mateos	5459	9.999999	160.46001	.9531002	.70283902	.39650527	.084378086	.041693289	0	0	10	0	0	0	10	9.999999	6.3999996	.59999996	2.9999998	0	0	0	0	0	0	10	4	4	1.8999999	.099999994	0	0	0	0	0	0	0	0	0	0	6.0546875	0	0
0714109621663859	ADOLFO LOPEZ MATEOS	071160003	116	Marqués de Comillas	0003	Lic. Adolfo López Mateos	6073	10.000002	171.53999	1.3741907	.90945017	.25460765	0	0	0	0	10	0	0	0	10	10	.090909086	4.2727275	.99999988	4.6363635	0	0	0	0	0	10	0	8.545455	0	1.4545454	0	0	0	0	0	0	0	0	0	0	0	0	0
0714109621663859	ADOLFO LOPEZ MATEOS	071160003	116	Marqués de Comillas	0003	Lic. Adolfo López Mateos	5919	10.000002	160.66116	.56850857	.44208032	.4301925	.044146515	.010513471	0	0	10	0	0	0	10	9.999999	2.6363635	.36363634	4.363636	2.6363635	0	0	0	0	0	9.999999	.090909086	9.818181	0	.090909086	0	0	0	0	0	0	0	0	0	0	0	0	0
0714109621663859	ADOLFO LOPEZ MATEOS	071160003	116	Marqués de Comillas	0003	Lic. Adolfo López Mateos	6225	9.999999	187.10001	3.1448371	2.1328681	.54331869	.028887499	.0014552103	0	0	0	0	0	10	10	10.000001	9.9000006	0	.099999994	0	0	0	0	0	0	10	10	0	0	0	0	0	0	0	0	0	0	0	0	0	10	0	0
0714109621663859	ADOLFO LOPEZ MATEOS	071160003	116	Marqués de Comillas	0003	Lic. Adolfo López Mateos	6960	9.999999	200.10001	1.3139116	1.1668962	1.0486524	.060345262	.0271508	0	9.5060482	.49395162	0	0	0	10	9.999999	9.818181	0	.18181817	0	0	0	0	0	0	9.999999	9.818181	0	0	.18181817	0	0	0	0	0	0	0	1.796875	0	0	7.2753906	0	0
0714109621663859	ADOLFO LOPEZ MATEOS	071160003	116	Marqués de Comillas	0003	Lic. Adolfo López Mateos	8449	9.999999	162.70909	1.7021134	1.5878849	1.0961132	.071935572	.0061728684	0	0	10	0	0	0	10	10	0	5.5454545	2.5454545	1.9090908	0	0	0	0	0	9.999999	0	4.9090905	0	4.363636	.72727269	0	0	0	0	0	0	0	0	0	0	0	0
0714109621663859	ADOLFO LOPEZ MATEOS	071160003	116	Marqués de Comillas	0003	Lic. Adolfo López Mateos	6210	9.999999	148.14	.34698704	.13477807	.30459228	.22348498	.06859415	0	0	10	0	0	0	10	10	0	10	0	0	0	0	0	0	0	10.000001	0	9.9000006	0	.099999994	0	0	0	0	0	0	0	0	0	0	0	0	0
0714109621663859	ADOLFO LOPEZ MATEOS	071160003	116	Marqués de Comillas	0003	Lic. Adolfo López Mateos	7246	9.999999	160.03999	2.5531158	1.5611	.48613873	0	0	0	0	10	0	0	0	10	10	.5	8.3999996	1	.099999994	0	0	0	0	0	9.999999	.19999999	2.1999998	.099999994	7.4999995	0	0	0	0	0	0	0	0	0	0	0	0	0
0714109621663859	ADOLFO LOPEZ MATEOS	071160003	116	Marqués de Comillas	0003	Lic. Adolfo López Mateos	7111	9.999999	191.39999	5.93786	3.9562635	1.4952172	.04838609	.0054100663	0	7.8528223	0	0	0	2.1471775	10	10	10	0	0	0	0	0	0	0	0	10	10	0	0	0	0	0	0	0	0	0	0	8.9160156	0	0	.51757813	0	0
0714109621663859	ADOLFO LOPEZ MATEOS	071160003	116	Marqués de Comillas	0003	Lic. Adolfo López Mateos	5612	10.000002	159.7934	1.3960828	.90392762	.48791376	.13430941	.059079744	0	0	10	0	0	0	10	9.999999	7.1074376	.41322312	2.3140495	.16528925	0	0	0	0	0	10	4.7933884	4.7933884	.16528925	.24793388	0	0	0	0	0	0	0	0	0	0	4.0917969	0	0
0714109621663859	ADOLFO LOPEZ MATEOS	071160003	116	Marqués de Comillas	0003	Lic. Adolfo López Mateos	6378	10.000002	180.66364	2.9272304	2.8085818	2.4211736	.029784705	.0024327256	0	2.2996879	0	0	0	7.7003126	10	9.999999	9.727272	0	.27272725	0	0	0	0	0	0	9.999999	9.90909	0	0	.090909086	0	0	0	0	0	0	0	.7421875	0	0	8.3398438	0	0
0714109621663859	ADOLFO LOPEZ MATEOS	071160003	116	Marqués de Comillas	0003	Lic. Adolfo López Mateos	6654	9.9999962	166.01819	1.1519297	.76329571	.34690014	.12205947	.052418943	0	0	10	0	0	0	10	10	5.5	1.6999999	1.5999999	1.1999999	0	0	0	0	0	10	6.4999995	2.9000001	.5	.099999994	0	0	0	0	0	0	0	0	0	0	6.7675781	0	0
0714109621663859	ADOLFO LOPEZ MATEOS	071160003	116	Marqués de Comillas	0003	Lic. Adolfo López Mateos	6968	10.000002	200.62	3.4576871	2.5252869	1.6931244	.054362804	.0071438658	0	4.9596777	0	0	0	5.0403223	10	10	9.5	.19999999	.19999999	.099999994	0	0	0	0	0	10	8.8999996	1.0999999	0	0	0	0	0	0	0	0	0	0	0	0	9.0429688	0	0
0714109621663859	ADOLFO LOPEZ MATEOS	071160003	116	Marqués de Comillas	0003	Lic. Adolfo López Mateos	5914	10.000002	148.57851	.97702593	.56593025	.40475714	.23370001	0	0	0	10	0	0	0	10	10	1.5454544	.18181817	7.4545455	.81818181	0	0	0	0	0	9.999999	.36363634	6.9090905	.5454545	2.181818	0	0	0	0	0	0	0	0	0	0	0	0	0
0714109621663859	ADOLFO LOPEZ MATEOS	071160003	116	Marqués de Comillas	0003	Lic. Adolfo López Mateos	5764	9.999999	154.17999	1.6148065	1.0550673	.18099092	.17685041	.033812895	0	0	10	0	0	0	10	10	7.1999998	0	2.6999998	.099999994	0	0	0	0	0	10	2.6999998	0	2.6999998	4.5999999	0	0	0	0	0	0	0	0	0	0	0	0	0
0714109621663859	ADOLFO LOPEZ MATEOS	071160003	116	Marqués de Comillas	0003	Lic. Adolfo López Mateos	6646	9.999999	144.5	.77165699	.45211968	.42050061	0	0	0	0	10	0	0	0	10	10	3.0999999	5.5	1.4	0	0	0	0	0	0	9.999999	.89999998	8.0999994	0	1	0	0	0	0	0	0	0	0	0	0	0	0	0
0714109621663859	ADOLFO LOPEZ MATEOS	071160003	116	Marqués de Comillas	0003	Lic. Adolfo López Mateos	6078	9.999999	201.22	.79473263	.75775135	.76364064	.033228528	.00283544	0	2.5	0	0	0	7.5	10	10	10	0	0	0	0	0	0	0	0	10	10	0	0	0	0	0	0	0	0	0	0	0	0	0	9.6875	0	0
0714109621663859	ADOLFO LOPEZ MATEOS	071160003	116	Marqués de Comillas	0003	Lic. Adolfo López Mateos	7098	9.9999962	152.94545	.9129011	.56090397	.40177375	.071290731	.027277328	0	0	10	0	0	0	10	9.999999	4.8181815	.72727269	4.454545	0	0	0	0	0	0	10	.27272725	8.090909	0	1.6363636	0	0	0	0	0	0	0	0	0	0	0	0	0
0714109621663859	ADOLFO LOPEZ MATEOS	071160003	116	Marqués de Comillas	0003	Lic. Adolfo López Mateos	5616	10.000002	170.40909	1.800482	1.1051426	.51743805	.026664127	.00075201673	0	0	10	0	0	0	10	9.999999	8.90909	0	1.090909	0	0	0	0	0	0	9.999999	6.9090905	1.9999998	.81818181	.27272725	0	0	0	0	0	0	0	7.734375	0	0	0	0	0
0714109621663859	ADOLFO LOPEZ MATEOS	071160003	116	Marqués de Comillas	0003	Lic. Adolfo López Mateos	5931	10.000002	183.67769	6.3444057	5.0359435	3.1795874	.031131251	.00051702006	0	0	0	0	0	10	10	10	10	0	0	0	0	0	0	0	0	9.999999	9.90909	0	0	.090909086	0	0	0	0	0	0	0	0	0	0	9.6875	0	0
0714109621663859	ADOLFO LOPEZ MATEOS	071160003	116	Marqués de Comillas	0003	Lic. Adolfo López Mateos	6962	10.000002	185.60001	6.3778024	3.2952895	1.9337358	.033221874	.0031835623	0	0	0	0	0	10	10	9.999999	5.272727	1.090909	3.0909088	.5454545	0	0	0	0	0	9.999999	.81818181	8.818181	.090909086	.27272725	0	0	0	0	0	0	0	.76171875	0	0	0	0	0
0714109621663859	ADOLFO LOPEZ MATEOS	071160003	116	Marqués de Comillas	0003	Lic. Adolfo López Mateos	7537	9.9999962	201.24001	.80149859	.59262919	.54356885	.050704058	.0040829093	0	1.1550469	0	0	0	8.8449535	10	9.999999	9.636363	0	.36363634	0	0	0	0	0	0	10	10	0	0	0	0	0	0	0	0	0	0	0	0	0	9.3847656	0	0
0714109621663859	ADOLFO LOPEZ MATEOS	071160003	116	Marqués de Comillas	0003	Lic. Adolfo López Mateos	5765	9.9999962	157.59	1.3790939	.94347662	.32388473	.20366319	.045565758	0	0	10	0	0	0	10	9.999999	4.1999998	0	5.3999996	.39999998	0	0	0	0	0	10	0	2.6999998	0	7.2999997	0	0	0	0	0	0	0	0	0	0	0	0	0
0714109621663859	ADOLFO LOPEZ MATEOS	071160003	116	Marqués de Comillas	0003	Lic. Adolfo López Mateos	6648	9.9999962	143.1909	.41550526	.24299879	.37903848	.27309999	0	0	0	10	0	0	0	10	9.999999	2.5999999	.79999995	5.8999996	.69999999	0	0	0	0	0	10	.59999996	5.8000002	.099999994	3.4999998	0	0	0	0	0	0	0	0	0	0	.94726563	0	0
0714109621663859	ADOLFO LOPEZ MATEOS	071160003	116	Marqués de Comillas	0003	Lic. Adolfo López Mateos	6955	10.000002	164.00909	2.4064136	1.4849765	.47366786	.45910001	0	0	0	10	0	0	0	10	10	0	8.545455	.72727269	.72727269	0	0	0	0	0	10	.36363634	7.181818	.90909088	1.5454544	0	0	0	0	0	0	0	0	0	0	0	0	0
0714109621663859	ADOLFO LOPEZ MATEOS	071160003	116	Marqués de Comillas	0003	Lic. Adolfo López Mateos	8452	9.999999	181.82727	7.1170206	4.7751527	4.2764702	0	0	0	0	10	0	0	0	10	10	1.6363636	7	1.1818181	.090909086	0	0	0	0	.090909086	10	2.2727273	6.272727	.18181817	1.1818181	0	0	0	.090909086	0	0	0	0	0	0	0	0	0
0714109621663859	ADOLFO LOPEZ MATEOS	071160003	116	Marqués de Comillas	0003	Lic. Adolfo López Mateos	5925	10.000002	189.64546	4.791254	3.0864067	.70287675	.027100001	0	0	0	6.3004031	0	0	3.6995969	10	9.999999	7.5999994	1.8	.59999996	0	0	0	0	0	0	10	8.1999998	1.5999999	.099999994	.099999994	0	0	0	0	0	0	0	.25390625	0	0	6.09375	0	0
0714109621663859	ADOLFO LOPEZ MATEOS	071160003	116	Marqués de Comillas	0003	Lic. Adolfo López Mateos	6949	10.000002	148.45	.81700671	.57670236	.43962818	.04466008	.00039691248	0	0	10	0	0	0	10	10	4.0999999	0	4.7999997	1.0999999	0	0	0	0	0	10	1.5999999	0	1.6999999	6.6999998	0	0	0	0	0	0	0	0	0	0	6.6308594	0	0
0714109621663859	ADOLFO LOPEZ MATEOS	071160003	116	Marqués de Comillas	0003	Lic. Adolfo López Mateos	7657	9.999999	139.73	7.731565	3.7401011	8.9212551	0	0	0	0	10	0	0	0	10	10	.79999995	4.5999999	2.5	1.8	0	.19999999	0	0	.099999994	10	.099999994	3.3	0	6.3000002	0	.19999999	0	.099999994	0	0	0	0	0	0	0	0	0
0714109621663859	ADOLFO LOPEZ MATEOS	071160003	116	Marqués de Comillas	0003	Lic. Adolfo López Mateos	5771	9.9999962	179.92728	1.4251577	1.1246167	.69608593	.025838254	.00012129101	0	0	10	0	0	0	10	10	.27272725	7.7272725	.63636363	1.3636363	0	0	0	0	0	10	0	9	.5454545	.45454544	0	0	0	0	0	0	0	0	0	0	0	0	0
0714109621663859	ADOLFO LOPEZ MATEOS	071160003	116	Marqués de Comillas	0003	Lic. Adolfo López Mateos	6805	10.000002	158.95454	1.1231965	.72973764	.37841246	.23079614	.063437656	0	0	10	0	0	0	10	10	6.9421482	0	3.0578513	0	0	0	0	0	0	9.999999	5.1239667	.41322312	.66115701	3.8016527	0	0	0	0	0	0	0	6.09375	0	0	2.7929688	0	0
0714109621663859	ADOLFO LOPEZ MATEOS	071160003	116	Marqués de Comillas	0003	Lic. Adolfo López Mateos	6800	10.000002	143.01819	.44684383	.26189154	.39281487	.19050001	0	0	0	10	0	0	0	10	9.999999	1.07438	.99173552	7.6033053	.33057851	0	0	0	0	0	9.999999	1.2396693	.49586776	.16528925	8.0991726	0	0	0	0	0	0	0	0	0	0	2.9589844	0	0
0714109621663859	ADOLFO LOPEZ MATEOS	071160003	116	Marqués de Comillas	0003	Lic. Adolfo López Mateos	7110	9.9999962	199.09091	2.7815804	2.5770853	1.6996766	.043527368	.0015700932	0	6.0353804	0	0	0	3.9646204	10.000001	10	10	0	0	0	0	0	0	0	0	10	6.090909	.99999988	0	2.9090908	0	0	0	0	0	0	0	5.2050781	0	0	2.96875	0	0
0714109621663859	ADOLFO LOPEZ MATEOS	071160003	116	Marqués de Comillas	0003	Lic. Adolfo López Mateos	6665	9.999999	189.63637	6.1456161	3.545342	1.3368251	.035482101	.0026632724	0	0	0	0	0	10	10	10	10	0	0	0	0	0	0	0	0	10	10	0	0	0	0	0	0	0	0	0	0	9.6875	0	0	0	0	0
0714109621663859	ADOLFO LOPEZ MATEOS	071160003	116	Marqués de Comillas	0003	Lic. Adolfo López Mateos	7386	10.000002	153.98181	3.2276697	1.9871056	.45637321	0	0	0	0	10	0	0	0	10	9.999999	0	7.4999995	1.1999999	.5	.79999995	0	0	0	0	10	0	1.4	.19999999	8.3999996	0	0	0	0	0	0	0	0	0	0	0	0	0
0714109621663859	ADOLFO LOPEZ MATEOS	071160003	116	Marqués de Comillas	0003	Lic. Adolfo López Mateos	7256	10.000002	202.42999	8.5874968	6.1218786	3.7015336	.050938573	.0045992495	0	7.1582031	0	0	0	2.8417971	10	10.000001	9.9000006	0	.099999994	0	0	0	0	0	0	10	10	0	0	0	0	0	0	0	0	0	0	5.8886719	0	0	4.0039063	0	0
0714109621663859	ADOLFO LOPEZ MATEOS	071160003	116	Marqués de Comillas	0003	Lic. Adolfo López Mateos	7664	10.000002	201.53	.59084684	.4516179	.51921421	0	0	0	9.4140635	0	0	0	.58593756	10.000001	9.999999	3.1999998	5.2999997	1.4	.099999994	0	0	0	0	0	10	3.5999999	5.8999996	.5	0	0	0	0	0	0	0	0	2.4902344	0	0	0	0	0
0714109621663859	ADOLFO LOPEZ MATEOS	071160003	116	Marqués de Comillas	0003	Lic. Adolfo López Mateos	7924	9.9999962	187.74545	10.035788	5.4540858	3.3255172	.24011743	.093664505	0	0	.625	0	0	9.375	10	10	9	0	.90909088	.090909086	0	0	0	0	0	9.999999	8.90909	0	.18181817	.90909088	0	0	0	0	0	0	0	5.703125	0	0	0	0	0
0714109621663859	ADOLFO LOPEZ MATEOS	071160003	116	Marqués de Comillas	0003	Lic. Adolfo López Mateos	6361	9.999999	145.78181	1.5098574	.93930024	.5872094	.20889482	.015392132	0	0	10	0	0	0	10	9.999999	.72727269	1.9999998	4.090909	3.181818	0	0	0	0	0	10	.090909086	.27272725	.090909086	9.545455	0	0	0	0	0	0	0	0	0	0	0	0	0
0714109621663859	ADOLFO LOPEZ MATEOS	071160003	116	Marqués de Comillas	0003	Lic. Adolfo López Mateos	7525	9.9999962	142.49001	1.1268984	.77326405	.3364282	.25650001	0	0	0	10	0	0	0	10	10	0	8.636364	.63636363	.72727269	0	0	0	0	0	10	0	9.454545	0	.5454545	0	0	0	0	0	0	0	0	0	0	0	0	0
0714109621663859	ADOLFO LOPEZ MATEOS	071160003	116	Marqués de Comillas	0003	Lic. Adolfo López Mateos	6081	9.999999	174.5	2.886174	2.2069674	1.4091752	.029334765	.0004080756	0	0	0	0	0	10	10	9.999999	9.636363	0	.36363634	0	0	0	0	0	0	10	9.363636	0	.090909086	.5454545	0	0	0	0	0	0	0	0	0	0	10	0	0
0714109621663859	ADOLFO LOPEZ MATEOS	071160003	116	Marqués de Comillas	0003	Lic. Adolfo López Mateos	7388	10.000002	177.65289	4.6527529	3.272989	1.1254257	0	0	0	0	10	0	0	0	10	9.999999	.63636363	6.9090905	2.090909	.090909086	.18181817	0	0	0	.090909086	9.999999	1.3636363	5.9090905	1.8181818	.72727269	.090909086	0	0	.090909086	0	0	0	0	0	0	1.8652344	0	0
0714109621663859	ADOLFO LOPEZ MATEOS	071160003	116	Marqués de Comillas	0003	Lic. Adolfo López Mateos	6647	9.999999	143.41322	.57018805	.27028248	.39167929	0	0	0	0	10	0	0	0	10	10	.090909086	8.636364	1.2727273	0	0	0	0	0	0	9.999999	0	8.454545	0	1.5454544	0	0	0	0	0	0	0	0	0	0	.234375	0	0
0714109621663859	ADOLFO LOPEZ MATEOS	071160003	116	Marqués de Comillas	0003	Lic. Adolfo López Mateos	7798	10.000002	208.25455	6.2978153	6.2991571	3.2697735	0	0	0	6.1391129	0	0	0	3.8608871	10	10	7.272727	.36363634	1.7272726	.63636363	0	0	0	0	0	9.999999	6.363636	1.8181818	.72727269	1.090909	0	0	0	0	0	0	0	9.6875	0	0	1.1425781	0	0
0714109621663859	ADOLFO LOPEZ MATEOS	071160003	116	Marqués de Comillas	0003	Lic. Adolfo López Mateos	6964	10.000002	181.14999	2.5273504	2.0344245	.93256068	.04607119	.0033149903	0	4.6289063	0	0	0	5.3710938	10	9.999999	9.7999992	0	.19999999	0	0	0	0	0	0	10	10	0	0	0	0	0	0	0	0	0	0	2.9394531	0	0	6.8945313	0	0
0714109621663859	ADOLFO LOPEZ MATEOS	071160003	116	Marqués de Comillas	0003	Lic. Adolfo López Mateos	5462	9.999999	167.06	.74592227	.4944866	.43630305	.027425632	.00037480332	0	0	10	0	0	0	10	9.999999	9.7999992	0	.19999999	0	0	0	0	0	0	9.999999	9.7999992	0	0	.19999999	0	0	0	0	0	0	0	6.9433594	0	0	0	0	0
0714109621663859	ADOLFO LOPEZ MATEOS	071160003	116	Marqués de Comillas	0003	Lic. Adolfo López Mateos	7524	9.999999	144.03636	1.0948414	1.4054242	4.27284	.17139895	.069585629	0	0	10	0	0	0	10	9.999999	.082644626	6.4462805	2.5619833	.82644624	.082644626	0	0	0	0	10	.082644626	6.8595037	0	3.0578513	0	0	0	0	0	0	0	0	0	0	0	0	0
0714109621663859	ADOLFO LOPEZ MATEOS	071160003	116	Marqués de Comillas	0003	Lic. Adolfo López Mateos	8453	10.000002	195.38843	6.530756	3.7062855	2.6968095	0	0	0	.062434964	9.9375658	0	0	0	10.000001	10	6.363636	.49586776	3.0578513	0	0	0	0	0	.082644626	9.999999	8.5123959	.82644624	.49586776	.082644626	0	0	0	.082644626	0	0	0	7.7539063	0	0	0	0	0
0714109621663859	ADOLFO LOPEZ MATEOS	071160003	116	Marqués de Comillas	0003	Lic. Adolfo López Mateos	6655	9.999999	169.77686	1.1956367	.70241565	.35425666	.18094428	.067723006	0	0	10	0	0	0	10	9.999999	2.7272725	2.7272725	2.9090908	1.6363636	0	0	0	0	0	10	2.181818	5.7272725	1.4545454	.63636363	0	0	0	0	0	0	0	0	0	0	4.375	0	0
0714109621663859	ADOLFO LOPEZ MATEOS	071160003	116	Marqués de Comillas	0003	Lic. Adolfo López Mateos	5920	10.000002	163.81818	1.2733765	.84856993	.23984092	.032610334	.0061314576	0	0	10	0	0	0	10	10	1.4	5.0999999	1.8	1.6999999	0	0	0	0	0	9.999999	.79999995	9.0999994	0	.099999994	0	0	0	0	0	0	0	0	0	0	.8984375	0	0
0714109621663859	ADOLFO LOPEZ MATEOS	071160003	116	Marqués de Comillas	0003	Lic. Adolfo López Mateos	5767	9.999999	163.42	.85064679	.57418305	.42371276	.062275488	.024407573	0	0	10	0	0	0	10	9.999999	7.5999994	1.8	.59999996	0	0	0	0	0	0	10	6.1999998	2.3	.5	1	0	0	0	0	0	0	0	0	0	0	8.125	0	0
0714109621663859	ADOLFO LOPEZ MATEOS	071160003	116	Marqués de Comillas	0003	Lic. Adolfo López Mateos	5758	9.999999	151.01819	.44684383	.27550551	.40012228	.2229	0	0	0	10	0	0	0	10	10	1.4545454	6.5454545	.72727269	1.2727273	0	0	0	0	0	9.999999	.99999988	8.727272	.18181817	.090909086	0	0	0	0	0	0	0	1.2988281	0	0	0	0	0
0714109621663859	ADOLFO LOPEZ MATEOS	071160003	116	Marqués de Comillas	0003	Lic. Adolfo López Mateos	7391	10.000002	195.92728	4.9940128	2.551404	1.6707784	0	0	0	.76171875	0	0	0	9.2382813	10	10	9	0	1	0	0	0	0	0	0	9.999999	0	8.7999992	.59999996	.59999996	0	0	0	0	0	0	0	0	0	0	0	0	0
0714109621663859	ADOLFO LOPEZ MATEOS	071160003	116	Marqués de Comillas	0003	Lic. Adolfo López Mateos	7523	9.999999	144.44	1.1429785	2.8333366	7.853569	.18323191	.11270308	0	0	10	0	0	0	10	9.999999	.63636363	3.181818	4.181818	1.9999998	0	0	0	0	0	10	0	6	0	2.9090908	1.090909	0	0	0	0	0	0	0	0	0	0	0	0
0714109621663859	ADOLFO LOPEZ MATEOS	071160003	116	Marqués de Comillas	0003	Lic. Adolfo López Mateos	6963	9.999999	190.27	5.6583657	3.5343451	.88118261	.03996028	.0051091844	0	7.0060482	0	0	0	2.9939516	10	10	9	0	.89999998	.099999994	0	0	0	0	0	10	8.3000002	1.1999999	0	.5	0	0	0	0	0	0	0	3.2519531	0	0	4.0429688	0	0
0714109621663859	ADOLFO LOPEZ MATEOS	071160003	116	Marqués de Comillas	0003	Lic. Adolfo López Mateos	6822	9.999999	194.07001	7.5898023	5.3798614	3.1079895	.040003322	.0030894587	0	2.7148438	0	0	0	7.2851563	10	10	7.7272725	1.4545454	.63636363	.18181817	0	0	0	0	0	10	7.7272725	2.090909	0	.18181817	0	0	0	0	0	0	0	0	0	0	8.3886719	0	0
0714109621663859	ADOLFO LOPEZ MATEOS	071160003	116	Marqués de Comillas	0003	Lic. Adolfo López Mateos	6816	9.999999	177.25999	2.7590578	2.4553974	.83513904	.03907026	.0017265049	0	1.0685483	0	0	0	8.9314508	9.999999	9.999999	9.818181	0	.18181817	0	0	0	0	0	0	9.999999	9.90909	0	0	.090909086	0	0	0	0	0	0	0	9.3457031	0	0	.52734375	0	0
0714109621663859	ADOLFO LOPEZ MATEOS	071160003	116	Marqués de Comillas	0003	Lic. Adolfo López Mateos	6212	9.9999962	146.88	.47497368	.28481308	.4022944	0	0	0	0	10	0	0	0	10	10	0	8.1999998	1.5999999	.19999999	0	0	0	0	0	9.999999	.099999994	8.5999994	0	1.3	0	0	0	0	0	0	0	0	0	0	0	0	0
0714109621663859	ADOLFO LOPEZ MATEOS	071160003	116	Marqués de Comillas	0003	Lic. Adolfo López Mateos	5606	10.000002	152.73636	.48009986	.24083039	.39216888	.19158132	.045317955	0	0	10	0	0	0	10	10	3.2727273	3.3636363	2.2727273	1.090909	0	0	0	0	0	10	0	8.181818	0	1.8181818	0	0	0	0	0	0	0	0	0	0	0	0	0
0714109621663859	ADOLFO LOPEZ MATEOS	071160003	116	Marqués de Comillas	0003	Lic. Adolfo López Mateos	7665	10.000002	200.97	.60753602	.4478617	.48517016	0	0	0	9.6972666	0	0	0	.30273438	10.000001	9.999999	3.1999998	5.3999996	1.3	.099999994	0	0	0	0	0	10	3.0999999	5.6999998	.89999998	.29999998	0	0	0	0	0	0	0	.45898438	0	0	2.0800781	0	0
0714109621663859	ADOLFO LOPEZ MATEOS	071160003	116	Marqués de Comillas	0003	Lic. Adolfo López Mateos	6077	10.000002	200.51819	1.1178862	.9465695	.56911546	.029887989	.0011810691	0	0	0	0	0	10	10	10	10	0	0	0	0	0	0	0	0	10	10	0	0	0	0	0	0	0	0	0	0	0	0	0	10	0	0
0714109621663859	ADOLFO LOPEZ MATEOS	071160003	116	Marqués de Comillas	0003	Lic. Adolfo López Mateos	6810	9.999999	181.23636	2.6282635	1.791003	.87205482	0	0	0	0	10	0	0	0	10	10	.082644626	7.355372	1.7355371	.82644624	0	0	0	0	0	9.999999	0	9.8347101	0	.16528925	0	0	0	0	0	0	0	0	0	0	0	0	0
0714109621663859	ADOLFO LOPEZ MATEOS	071160003	116	Marqués de Comillas	0003	Lic. Adolfo López Mateos	6506	9.999999	149.72	2.0546532	1.364236	.16987804	.28116429	.0047436585	0	0	10	0	0	0	10	10	.39999998	6.3000002	1.4	1.8999999	0	0	0	0	0	10.000001	0	9.4000006	0	.59999996	0	0	0	0	0	0	0	0	0	0	0	0	0
0714109621663859	ADOLFO LOPEZ MATEOS	071160003	116	Marqués de Comillas	0003	Lic. Adolfo López Mateos	6658	9.999999	187.43637	5.9045858	3.2195058	1.9298464	.13154556	.0025642714	0	0	10	0	0	0	10	10	0	8.5	.5	1	0	0	0	0	0	10	0	9.6999998	.099999994	0	.19999999	0	0	0	0	0	0	0	0	0	0	0	0
0714109621663859	ADOLFO LOPEZ MATEOS	071160003	116	Marqués de Comillas	0003	Lic. Adolfo López Mateos	6232	9.999999	185.21001	3.8504415	2.4931624	.67715305	.028798183	.0014465883	0	0	0	0	0	10	10	10	9.6999998	0	.29999998	0	0	0	0	0	0	10	10	0	0	0	0	0	0	0	0	0	0	0	0	0	9.6875	0	0
0714109621663859	ADOLFO LOPEZ MATEOS	071160003	116	Marqués de Comillas	0003	Lic. Adolfo López Mateos	6799	10.000002	142.59	.53094256	.27165321	.40723047	.19769999	0	0	0	10	0	0	0	10	10	1.7272726	1.8181818	6.272727	.18181817	0	0	0	0	0	9.999999	1.090909	3.3636363	.18181817	5.363636	0	0	0	0	0	0	0	0	0	0	0	0	0
0714109621663859	ADOLFO LOPEZ MATEOS	071160003	116	Marqués de Comillas	0003	Lic. Adolfo López Mateos	6946	10.000002	142.22	.41424629	.18668184	.35026526	.090500616	.028236704	0	0	10	0	0	0	10	9.999999	.89999998	.39999998	6.4999995	2.1999998	0	0	0	0	0	10	.5	3.4999998	.89999998	5.0999999	0	0	0	0	0	0	0	0	0	0	0	0	0
0714109621663859	ADOLFO LOPEZ MATEOS	071160003	116	Marqués de Comillas	0003	Lic. Adolfo López Mateos	6818	10.000002	187.26364	7.7888932	4.2807045	2.6745195	.041018549	.0021917273	0	0	0	0	0	10	10	10	10	0	0	0	0	0	0	0	0	10	10	0	0	0	0	0	0	0	0	0	0	8.0273438	0	0	1.8066406	0	0
0714109621663859	ADOLFO LOPEZ MATEOS	071160003	116	Marqués de Comillas	0003	Lic. Adolfo López Mateos	6218	9.9999962	162.64	.62481999	.40761712	.43712386	.049892873	.0013915404	0	0	10	0	0	0	10	9.999999	1.8999999	.099999994	2.5999999	5.3999996	0	0	0	0	0	9.999999	1.4	6.3999996	.29999998	1.8999999	0	0	0	0	0	0	0	0	0	0	.77148438	0	0
0714109621663859	ADOLFO LOPEZ MATEOS	071160003	116	Marqués de Comillas	0003	Lic. Adolfo López Mateos	6808	10.000002	168.57272	1.4982358	.94477123	.26931334	.35743463	.10144977	0	0	10	0	0	0	10	10	.74380165	5.9504132	1.2396693	2.0661156	0	0	0	0	0	9.999999	.24793388	8.2644625	.41322312	1.07438	0	0	0	0	0	0	0	0	0	0	1.4648438	0	0
0714109621663859	ADOLFO LOPEZ MATEOS	071160003	116	Marqués de Comillas	0003	Lic. Adolfo López Mateos	6075	9.999999	180.43637	1.8709612	1.2640413	.65122038	.027622806	.00023916342	0	0	10	0	0	0	10	10	9.7520657	.24793388	0	0	0	0	0	0	0	9.999999	9.9173546	.082644626	0	0	0	0	0	0	0	0	0	6.3378906	0	0	3.5058594	0	0
0714109621663859	ADOLFO LOPEZ MATEOS	071160003	116	Marqués de Comillas	0003	Lic. Adolfo López Mateos	6233	9.9999962	191.09	5.1304874	3.3646185	.88439327	.033951953	.002873858	0	2.4902344	0	0	0	7.5097656	10	10	9.5	0	.5	0	0	0	0	0	0	9.999999	9.7999992	.19999999	0	0	0	0	0	0	0	0	0	0	0	0	9.6582031	0	0
0714109621663859	ADOLFO LOPEZ MATEOS	071160003	116	Marqués de Comillas	0003	Lic. Adolfo López Mateos	6064	10.000002	149.00999	.49989998	.38507766	.42568657	0	0	0	0	10	0	0	0	10	10	1.6363636	1.8181818	4.7272725	1.8181818	0	0	0	0	0	10	0	7.4545455	0	2.5454545	0	0	0	0	0	0	0	0	0	0	0	0	0
0714109621663859	ADOLFO LOPEZ MATEOS	071160003	116	Marqués de Comillas	0003	Lic. Adolfo López Mateos	6510	10.000002	168.15454	1.1535429	.71749288	.31847751	.094311282	.018955981	0	0	10	0	0	0	10	10	1.5454544	3.2727273	2.9090908	2.2727273	0	0	0	0	0	10	3.0909088	5.5454545	.27272725	1.090909	0	0	0	0	0	0	0	0	0	0	3.3691406	0	0
0714109621663859	ADOLFO LOPEZ MATEOS	071160003	116	Marqués de Comillas	0003	Lic. Adolfo López Mateos	5922	10.000002	172.63637	1.2843624	.82730585	.2663984	.0262	0	0	0	10	0	0	0	10	10	1.3	5.6999998	2.3	.69999999	0	0	0	0	0	10	0	6.7999997	0	3.1999998	0	0	0	0	0	0	0	0	0	0	0	0	0
0714109621663859	ADOLFO LOPEZ MATEOS	071160003	116	Marqués de Comillas	0003	Lic. Adolfo López Mateos	6369	10.000002	166.16364	2.1972184	2.1543639	1.5795628	.027412744	.0001452994	0	0	10	0	0	0	10	10	7.272727	1.2727273	.36363634	1.090909	0	0	0	0	0	9.999999	7.545454	1.4545454	.63636363	.36363634	0	0	0	0	0	0	0	0	0	0	4.6386719	0	0
0714109621663859	ADOLFO LOPEZ MATEOS	071160003	116	Marqués de Comillas	0003	Lic. Adolfo López Mateos	6952	10.000002	157.08182	.85420692	.58015811	.3969982	.22685212	.079138435	0	0	10	0	0	0	10	10	2.8181818	2.8181818	4.2727275	.090909086	0	0	0	0	0	10	.36363634	9.181818	.18181817	.27272725	0	0	0	0	0	0	0	.55664063	0	0	0	0	0
0714109621663859	ADOLFO LOPEZ MATEOS	071160003	116	Marqués de Comillas	0003	Lic. Adolfo López Mateos	6508	10.000002	162.00999	1.0049378	.71484351	.36848021	.10758955	.050791092	0	0	10	0	0	0	10	10	9	.69999999	.29999998	0	0	0	0	0	0	10	9.1999998	.59999996	.19999999	0	0	0	0	0	0	0	0	0	0	0	9.4042969	0	0
0714109621663859	ADOLFO LOPEZ MATEOS	071160003	116	Marqués de Comillas	0003	Lic. Adolfo López Mateos	6363	10.000002	159.64546	1.392097	.9165296	.30299452	.055384174	.012546238	0	0	10	0	0	0	10	9.999999	8.818181	0	1.1818181	0	0	0	0	0	0	10	7.181818	0	.99999988	1.8181818	0	0	0	0	0	0	0	0	0	0	9.1601563	0	0
0714109621663859	ADOLFO LOPEZ MATEOS	071160003	116	Marqués de Comillas	0003	Lic. Adolfo López Mateos	6956	10.000002	172.96001	3.1270432	2.0674205	.3953909	0	0	0	0	10	0	0	0	10	10	0	9	.89999998	.099999994	0	0	0	0	0	10	.19999999	9.5	.19999999	.099999994	0	0	0	0	0	0	0	0	0	0	0	0	0
0714109621663859	ADOLFO LOPEZ MATEOS	071160003	116	Marqués de Comillas	0003	Lic. Adolfo López Mateos	6504	10.000002	144.13	.33630344	.17421961	.34234324	.1978	0	0	0	10	0	0	0	10	9.999999	1.0999999	.39999998	4.8999996	3.5999999	0	0	0	0	0	10	0	5.0999999	.099999994	4.7999997	0	0	0	0	0	0	0	0	0	0	0	0	0
0714109621663859	ADOLFO LOPEZ MATEOS	071160003	116	Marqués de Comillas	0003	Lic. Adolfo López Mateos	6524	9.999999	180.96001	3.261656	3.0503135	1.7212838	.033418555	.0016664215	0	0	0	0	0	10	10	10.000001	9.9000006	0	.099999994	0	0	0	0	0	0	10	10	0	0	0	0	0	0	0	0	0	0	0	0	0	10	0	0
0714109621663859	ADOLFO LOPEZ MATEOS	071160003	116	Marqués de Comillas	0003	Lic. Adolfo López Mateos	5143	9.999999	157.95454	1.3030479	.78243256	.280458	0	0	0	0	10	0	0	0	10	10	5.6999998	1.5999999	1.8	.89999998	0	0	0	0	0	10	0	10	0	0	0	0	0	0	0	0	0	0	0	0	0	0	0
0714109621663859	ADOLFO LOPEZ MATEOS	071160003	116	Marqués de Comillas	0003	Lic. Adolfo López Mateos	8060	10.000002	201.32231	1.3497161	.91838676	.57264572	.10478516	.025006903	0	9.9707031	0	0	0	.029296875	10	10	10	0	0	0	0	0	0	0	0	10	10	0	0	0	0	0	0	0	0	0	0	9.6875	0	0	0	0	0
0714109621663859	ADOLFO LOPEZ MATEOS	071160003	116	Marqués de Comillas	0003	Lic. Adolfo López Mateos	7923	9.999999	195.39999	5.6497788	4.0444198	1.4089272	.33580214	.044103682	0	0	9.0820313	0	0	.91796875	10	10	5.2999997	.39999998	3.5999999	.69999999	0	0	0	0	0	9.999999	5.8999996	2.6999998	1.1999999	.19999999	0	0	0	0	0	0	0	3.3789063	0	0	0	0	0
0714109621663859	ADOLFO LOPEZ MATEOS	071160003	116	Marqués de Comillas	0003	Lic. Adolfo López Mateos	7922	9.999999	182.53636	8.2304058	5.3285275	2.599669	0	0	0	0	10	0	0	0	10	10	2.5454545	3.9090908	2.090909	1.4545454	0	0	0	0	0	9.999999	.18181817	8.818181	.090909086	.36363634	.5454545	0	0	0	0	0	0	0	0	0	0	0	0
0714109621663859	ADOLFO LOPEZ MATEOS	071160003	116	Marqués de Comillas	0003	Lic. Adolfo López Mateos	7394	10.000002	199.70909	1.9741302	1.4444901	1.2859982	.057758886	.02882435	0	10	0	0	0	0	10	10.000001	9.9000006	0	.099999994	0	0	0	0	0	0	10	10	0	0	0	0	0	0	0	0	0	0	0	0	0	9.84375	0	0
0714109621663859	ADOLFO LOPEZ MATEOS	071160003	116	Marqués de Comillas	0003	Lic. Adolfo López Mateos	8059	10.000002	208.14546	6.5168819	3.6161363	1.9527513	.12203662	.041864403	0	5.9667974	0	0	0	4.0332031	10	10	10	0	0	0	0	0	0	0	0	10.000001	9.4000006	.099999994	.29999998	.19999999	0	0	0	0	0	0	0	10	0	0	0	0	0
0714109621663859	ADOLFO LOPEZ MATEOS	071160003	116	Marqués de Comillas	0003	Lic. Adolfo López Mateos	5144	10.000002	156.85124	1.5463161	.93632925	.28034306	.18089999	0	0	0	10	0	0	0	10	9.999999	.36363634	7.9090905	.72727269	.5454545	0	0	0	0	.45454544	10	0	9.545455	0	0	0	0	0	.45454544	0	0	0	0	0	0	0	0	0
0714109621661694	AMERICA LIBRE	071160004	116	Marqués de Comillas	0004	América Libre	6830	10.000002	219.04546	1.7393121	1.0563599	.60673428	.048984278	.0015310321	0	5.4785161	0	0	0	4.5214844	10	10	7.8512397	0	.99173552	1.1570247	0	0	0	0	0	10	6.2809916	.57851237	2.4793386	.66115701	0	0	0	0	0	0	0	0	0	0	0	0	0
0714109621661694	AMERICA LIBRE	071160004	116	Marqués de Comillas	0004	América Libre	7819	10.000002	197.56198	3.3001192	2.1857746	1.0299077	0	0	0	.35282257	0	9.6471767	0	0	9.999999	10	0	4.2148757	3.0578513	2.644628	.082644626	0	0	0	0	9.999999	0	8.5123959	.082644626	0	1.4049586	0	0	0	0	0	0	0	0	0	0	0	0
0714109621661694	AMERICA LIBRE	071160004	116	Marqués de Comillas	0004	América Libre	7698	9.999999	201.07272	.56743586	.34236255	.42105514	0	0	0	10	0	0	0	0	10	9.999999	1.7272726	7.545454	.72727269	0	0	0	0	0	0	10	1.8181818	8.090909	0	0	.090909086	0	0	0	0	0	0	0	0	0	0	0	0
0714109621661694	AMERICA LIBRE	071160004	116	Marqués de Comillas	0004	América Libre	6397	10.000002	200.6281	.53214413	.42259198	.45640615	.11830841	.044356529	0	10	0	0	0	0	10	10	3.1404958	2.7272727	.49586776	3.6363633	0	0	0	0	0	9.999999	2.1487601	6.9421482	.49586776	.41322312	0	0	0	0	0	0	0	0	0	0	0	0	0
0714109621661694	AMERICA LIBRE	071160004	116	Marqués de Comillas	0004	América Libre	7694	10.000002	183.81	5.5275583	3.7299626	1.1148354	0	0	0	0	0	10	0	0	10	10	.79999995	1.8999999	1.1999999	.59999996	0	0	0	5.5	0	10	.19999999	3.3	0	1	0	0	5.5	0	0	0	0	0	0	0	0	0	0
0714109621661694	AMERICA LIBRE	071160004	116	Marqués de Comillas	0004	América Libre	6687	9.999999	201.67769	1.0849448	.78526825	.58323473	0	0	0	3.2157259	0	6.7842741	0	0	10	9.999999	.99999988	6.9090905	1.090909	.99999988	0	0	0	0	0	9.999999	.72727269	8.727272	.5454545	0	0	0	0	0	0	0	0	0	0	0	0	0	0
0714109621661694	AMERICA LIBRE	071160004	116	Marqués de Comillas	0004	América Libre	7547	9.999999	220.34	.90796477	.82622373	.70901173	.037760459	.0024079813	0	5.4110303	0	0	0	4.5889697	10	10	10	0	0	0	0	0	0	0	0	10	9	.90909088	0	0	.090909086	0	0	0	0	0	0	0	0	0	0	0	0
0714109621661694	AMERICA LIBRE	071160004	116	Marqués de Comillas	0004	América Libre	8084	9.999999	191.21819	10.084536	6.1211815	4.4216199	0	0	0	0	0	10	0	0	10	10	1.1999999	6.1999998	1.3	1.3	0	0	0	0	0	9.999999	.29999998	7.5999994	1.4	.69999999	0	0	0	0	0	0	0	0	0	0	0	0	0
0714109621661694	AMERICA LIBRE	071160004	116	Marqués de Comillas	0004	América Libre	7551	9.999999	213.1909	2.7419152	1.6218692	.25356215	.050459981	.0018290392	0	10	0	0	0	0	10	9.999999	5.1239667	.49586776	3.6363633	.74380165	0	0	0	0	0	9.999999	3.6363633	4.2148757	1.983471	.16528925	0	0	0	0	0	0	0	0	0	0	0	0	0
0714109621661694	AMERICA LIBRE	071160004	116	Marqués de Comillas	0004	América Libre	7132	9.999999	201.04959	1.2388427	1.3376848	1.0581075	0	0	0	10	0	0	0	0	10	9.999999	0	6.6942143	.74380165	2.5619833	0	0	0	0	0	9.999999	0	9.8347101	0	.16528925	0	0	0	0	0	0	0	0	0	0	0	0	0
0714109621661694	AMERICA LIBRE	071160004	116	Marqués de Comillas	0004	América Libre	8208	10.000002	200.8	.40000001	.28403428	.39869407	.048147682	.0014327797	0	3.7600806	0	6.2399192	0	0	10	9.999999	6.9090905	1.4545454	1.5454544	.090909086	0	0	0	0	0	10	5.7272725	2.5454545	1.4545454	.27272725	0	0	0	0	0	0	0	0	0	0	0	0	0
0714109621661694	AMERICA LIBRE	071160004	116	Marqués de Comillas	0004	América Libre	7140	9.999999	201.81818	.70300418	.39592671	.43955573	0	0	0	2.2479839	0	7.7520161	0	0	10	10	.27272725	8.272727	.27272725	1.1818181	0	0	0	0	0	9.999999	.18181817	9.818181	0	0	0	0	0	0	0	0	0	0	0	0	0	0	0
0714109621661694	AMERICA LIBRE	071160004	116	Marqués de Comillas	0004	América Libre	7572	9.9999962	191.3	.74161983	.4430258	.45190188	0	0	0	0	0	10	0	0	10	10	2.8181818	3	3	1.1818181	0	0	0	0	0	9.999999	1.9090908	4.8181815	2.9090908	.36363634	0	0	0	0	0	0	0	0	0	0	0	0	0
0714109621661694	AMERICA LIBRE	071160004	116	Marqués de Comillas	0004	América Libre	7409	10.000002	219.45454	.99668872	.69251955	.55491871	.055887096	.0027585488	0	9.8487911	0	0	0	.15120968	10.000001	9.999999	4.3999996	4.0999999	1.1999999	.29999998	0	0	0	0	0	10	4	5.5	.29999998	.19999999	0	0	0	0	0	0	0	0	0	0	0	0	0
0714109621661694	AMERICA LIBRE	071160004	116	Marqués de Comillas	0004	América Libre	7139	9.9999962	198.90909	3.8697813	2.2001972	1.9088105	0	0	0	0	0	10	0	0	10	9.999999	0	8.9256191	.24793388	.82644624	0	0	0	0	0	9.999999	0	8.9256191	.082644626	.082644626	.90909082	0	0	0	0	0	0	0	0	0	0	0	0
0714109621661694	AMERICA LIBRE	071160004	116	Marqués de Comillas	0004	América Libre	7426	10.000002	201.86363	.34317428	.19739899	.37220806	0	0	0	9.9902344	0	.009765625	0	0	10	10	0	10	0	0	0	0	0	0	0	10	0	9.6999998	0	0	.29999998	0	0	0	0	0	0	0	0	0	0	0	0
0714109621661694	AMERICA LIBRE	071160004	116	Marqués de Comillas	0004	América Libre	7124	9.999999	220.57851	.66496837	.45440942	.43225798	.049195666	.0031546867	0	10	0	0	0	0	10	9.999999	8.4297514	0	1.5702479	0	0	0	0	0	0	10	9.1735535	.24793388	.16528925	.41322312	0	0	0	0	0	0	0	0	0	0	0	0	0
0714109621661694	AMERICA LIBRE	071160004	116	Marqués de Comillas	0004	América Libre	7277	10.000002	203.36363	1.8864458	1.3227916	1.2052864	0	0	0	2.8613284	0	7.1386719	0	0	10	9.999999	1.9999998	1.9999998	2.9090908	3.0909088	0	0	0	0	0	10	.63636363	6.5454545	1.7272726	.90909088	.18181817	0	0	0	0	0	0	0	0	0	0	0	0
0714109621661694	AMERICA LIBRE	071160004	116	Marqués de Comillas	0004	América Libre	7829	9.999999	200.01653	1.1782006	.73626387	.50183338	0	0	0	4.7970867	0	5.2029138	0	0	10	10	3.0578513	3.5537188	1.7355371	1.6528925	0	0	0	0	0	9.999999	1.4049586	7.2727265	1.07438	.16528925	.082644626	0	0	0	0	0	0	0	0	0	0	0	0
0714109621661694	AMERICA LIBRE	071160004	116	Marqués de Comillas	0004	América Libre	7823	9.999999	176.3091	3.0143459	2.0989859	1.0127473	0	0	0	0	0	10	0	0	10	9.999999	.5454545	7.545454	.90909088	.99999988	0	0	0	0	0	9.999999	.63636363	8.818181	.18181817	.36363634	0	0	0	0	0	0	0	0	0	0	0	0	0
0714109621661694	AMERICA LIBRE	071160004	116	Marqués de Comillas	0004	América Libre	8628	10.000002	180.35001	.88741195	.80514514	.42078498	0	0	0	0	0	10	0	0	10	10	3.1999998	4.7000003	1.6999999	.39999998	0	0	0	0	0	10	2.5999999	2.1999998	5	.19999999	0	0	0	0	0	0	0	0	0	0	0	0	0
0714109621661694	AMERICA LIBRE	071160004	116	Marqués de Comillas	0004	América Libre	7830	10.000002	198.27272	2.3155956	1.4078811	.96453077	0	0	0	2.530242	0	7.469758	0	0	10	10	4.5454545	1.090909	1.5454544	2.8181818	0	0	0	0	0	9.999999	.81818181	7.0909085	1.5454544	0	.5454545	0	0	0	0	0	0	0	0	0	0	0	0
0714109621661694	AMERICA LIBRE	071160004	116	Marqués de Comillas	0004	América Libre	7685	10.000002	198.84	1.3469967	.87397045	.47847259	.11024804	.024981398	0	9.5117188	0	.48828125	0	0	10	10	5.0999999	2.3	1.8999999	.59999996	.099999994	0	0	0	0	9.999999	2.5999999	6.4999995	.59999996	.29999998	0	0	0	0	0	0	0	0	0	0	0	0	0
0714109621661694	AMERICA LIBRE	071160004	116	Marqués de Comillas	0004	América Libre	7952	9.999999	179.88182	2.7093501	1.5978154	1.3811461	0	0	0	0	0	10	0	0	10	9.999999	.81818181	6.636363	1.4545454	1.090909	0	0	0	0	0	10	.18181817	8.181818	.5454545	1.090909	0	0	0	0	0	0	0	0	0	0	0	0	0
0714109621661694	AMERICA LIBRE	071160004	116	Marqués de Comillas	0004	América Libre	8220	10.000002	182.03999	1.8106352	1.3795962	1.2972704	0	0	0	0	0	10	0	0	10	9.999999	1.5454544	5.454545	1.9090908	1.090909	0	0	0	0	0	9.999999	.27272725	6.363636	2.4545453	.90909088	0	0	0	0	0	0	0	0	0	0	0	0	0
0714109621661694	AMERICA LIBRE	071160004	116	Marqués de Comillas	0004	América Libre	7565	9.999999	200.03999	1.1038116	.75353491	.46525776	0	0	0	1.7741935	0	8.2258062	0	0	10	9.999999	.27272725	7.999999	.81818181	.90909088	0	0	0	0	0	9.999999	0	8.90909	.090909086	.99999988	0	0	0	0	0	0	0	0	0	0	0	0	0
0714109621661694	AMERICA LIBRE	071160004	116	Marqués de Comillas	0004	América Libre	8912	10.000002	180.97273	.34269232	.22664495	.38512883	.1866308	.10290969	0	0	0	10	0	0	10	9.999999	3.1404958	.82644624	3.6363633	2.2314048	0	0	0	0	.16528925	10	3.1404958	2.644628	3.7190082	.33057851	0	0	0	.16528925	0	0	0	0	0	0	0	0	0
0714109621661694	AMERICA LIBRE	071160004	116	Marqués de Comillas	0004	América Libre	7944	9.999999	202.28181	1.3289218	.7472474	.49021369	.049235839	.0027774894	0	10	0	0	0	0	10	10	2.090909	2.090909	2.9090908	2.9090908	0	0	0	0	0	9.999999	1.6363636	6.636363	.99999988	.63636363	.090909086	0	0	0	0	0	0	0	0	0	0	0	0
0714109621661694	AMERICA LIBRE	071160004	116	Marqués de Comillas	0004	América Libre	7410	10.000002	215.88429	2.0497534	1.2167277	.32604694	.052253809	.0014232668	0	10	0	0	0	0	10	10	4.2727275	1.1818181	3.9999995	.5454545	0	0	0	0	0	9.999999	1.5454544	7.999999	.36363634	.090909086	0	0	0	0	0	0	0	0	0	0	0	0	0
0714109621661694	AMERICA LIBRE	071160004	116	Marqués de Comillas	0004	América Libre	7274	10.000002	192.11818	1.33302	1.0969889	.69346172	.083165042	.045871206	0	9.5019531	0	.49804688	0	0	10	9.999999	7.636363	.5454545	1.5454544	.27272725	0	0	0	0	0	9.999999	5.363636	.99999988	3.4545453	.18181817	0	0	0	0	0	0	0	0	0	0	0	0	0
0714109621661694	AMERICA LIBRE	071160004	116	Marqués de Comillas	0004	América Libre	7680	10.000002	220.50999	.9326843	.58032227	.66882974	.03710879	.0027864103	0	10	0	0	0	0	10	10.000001	9.9000006	0	.099999994	0	0	0	0	0	0	10	5.5999999	4.2999997	0	0	.099999994	0	0	0	0	0	0	0	0	0	0	0	0
0714109621661694	AMERICA LIBRE	071160004	116	Marqués de Comillas	0004	América Libre	6980	10.000002	200.49091	.93171841	.94824934	.66426837	.045051757	.00052566628	0	10	0	0	0	0	10	9.999999	7.545454	1.090909	.63636363	.72727269	0	0	0	0	0	9.999999	5.7272725	2.4545453	.81818181	.99999988	0	0	0	0	0	0	0	0	0	0	0	0	0
0714109621661694	AMERICA LIBRE	071160004	116	Marqués de Comillas	0004	América Libre	8087	9.999999	195.24545	3.6009755	2.2688348	.63556457	0	0	0	0	0	10	0	0	10	10	1	6.7999997	.79999995	1.4	0	0	0	0	0	10	0	7.7999997	1.6999999	.5	0	0	0	0	0	0	0	0	0	0	0	0	0
0714109621661694	AMERICA LIBRE	071160004	116	Marqués de Comillas	0004	América Libre	7815	9.999999	200.71819	.88555908	.55462086	.51003426	.047736004	.00066267693	0	10	0	0	0	0	10	10	.090909086	5	1.6363636	3.2727273	0	0	0	0	0	10	0	9.181818	.63636363	.18181817	0	0	0	0	0	0	0	0	0	0	0	0	0
0714109621661694	AMERICA LIBRE	071160004	116	Marqués de Comillas	0004	América Libre	6537	10.000002	201.79091	1.2217383	.96458238	.53706241	.030416308	.0017420517	0	9.2773438	0	.72265625	0	0	10	10	10	0	0	0	0	0	0	0	0	10	10	0	0	0	0	0	0	0	0	0	0	0	0	0	0	0	0
0714109621661694	AMERICA LIBRE	071160004	116	Marqués de Comillas	0004	América Libre	7135	9.999999	199.05455	2.94753	2.1319251	1.3636732	0	0	0	0	0	10	0	0	10	9.999999	2.7272725	3.8181815	2.4545453	.45454544	.5454545	0	0	0	0	9.999999	.45454544	8.727272	.36363634	.27272725	.18181817	0	0	0	0	0	0	0	0	0	0	0	0
0714109621661694	AMERICA LIBRE	071160004	116	Marqués de Comillas	0004	América Libre	7270	9.999999	217.92999	2.5030181	1.7735912	.96681404	.050189819	.0011719965	0	10	0	0	0	0	10	10	5	.19999999	4	.79999995	0	0	0	0	0	9.999999	1.5999999	3.0999999	4.3999996	.89999998	0	0	0	0	0	0	0	0	0	0	0	0	0
0714109621661694	AMERICA LIBRE	071160004	116	Marqués de Comillas	0004	América Libre	7283	10.000002	189.19	3.3695548	2.1874015	.36637473	0	0	0	0	0	10	0	0	10	10	0	8.3999996	.39999998	1.1999999	0	0	0	0	0	9.999999	0	9.7999992	0	0	.19999999	0	0	0	0	0	0	0	0	0	0	0	0
0714109621661694	AMERICA LIBRE	071160004	116	Marqués de Comillas	0004	América Libre	7566	9.9999962	200.98181	.13360853	.077788681	.241861	0	0	0	6.6389179	0	3.3610823	0	0	10	10	0	9.2561979	.41322312	.33057851	0	0	0	0	0	10	0	9.5867767	0	0	.41322312	0	0	0	0	0	0	0	0	0	0	0	0
0714109621661694	AMERICA LIBRE	071160004	116	Marqués de Comillas	0004	América Libre	7561	9.999999	178.37273	2.9009688	1.653417	1.1827251	0	0	0	0	0	10	0	0	10	9.999999	.082644626	8.5123959	1.2396693	.16528925	0	0	0	0	0	10	0	9.2561979	.082644626	.66115701	0	0	0	0	0	0	0	0	0	0	0	0	0
0714109621661694	AMERICA LIBRE	071160004	116	Marqués de Comillas	0004	América Libre	7962	9.9999962	181.75455	1.9078134	1.0860925	.4678691	0	0	0	0	0	10	0	0	10	9.999999	5.454545	3.6363635	.36363634	.5454545	0	0	0	0	0	10	5.8181815	3.3636363	.81818181	0	0	0	0	0	0	0	0	0	0	0	0	0	0
0714109621661694	AMERICA LIBRE	071160004	116	Marqués de Comillas	0004	América Libre	7123	9.999999	219.81818	1.0196418	.77390873	.69180042	.052437983	.0022164374	0	6.4516129	0	0	0	3.5483873	10	10	9.363636	0	.63636363	0	0	0	0	0	0	10	6	1.9090908	1.8181818	.27272725	0	0	0	0	0	0	0	0	0	0	0	0	0
0714109621661694	AMERICA LIBRE	071160004	116	Marqués de Comillas	0004	América Libre	8344	9.9999962	175.7	7.5874896	5.0126972	2.2802668	0	0	0	0	0	10	0	0	10	10	1.8	4.1999998	2.3	1.6999999	0	0	0	0	0	10	1.0999999	7.4000001	.69999999	.79999995	0	0	0	0	0	0	0	0	0	0	0	0	0
0714109621661694	AMERICA LIBRE	071160004	116	Marqués de Comillas	0004	América Libre	7684	9.999999	201.69	1.9167421	1.3706024	.87575555	.047266129	.00041042606	0	10	0	0	0	0	10	10	1.8	1	4.7999997	2.0999999	.29999998	0	0	0	0	10	2.3	3.5999999	3.4999998	.59999996	0	0	0	0	0	0	0	0	0	0	0	0	0
0714109621661694	AMERICA LIBRE	071160004	116	Marqués de Comillas	0004	América Libre	7285	10.000002	201.99001	.60819405	.35378721	.43832058	0	0	0	4.3359375	0	5.664063	0	0	10	10	0	9.5	0	.5	0	0	0	0	0	9.999999	0	9.5999994	0	0	.39999998	0	0	0	0	0	0	0	0	0	0	0	0
0714109621661694	AMERICA LIBRE	071160004	116	Marqués de Comillas	0004	América Libre	7812	9.999999	215.70248	4.0095849	2.5752234	1.1786108	.046992943	.0086981906	0	10	0	0	0	0	10	9.999999	8.5950403	0	1.4049586	0	0	0	0	0	0	9.999999	4.2975202	3.9669421	1.07438	.66115701	0	0	0	0	0	0	0	0	0	0	0	0	0
0714109621661694	AMERICA LIBRE	071160004	116	Marqués de Comillas	0004	América Libre	6840	10.000002	200.74545	1.1396679	1.1766834	.57978129	0	0	0	6.015625	0	3.984375	0	0	10	10	2.9752066	5.0413222	.99173552	.99173552	0	0	0	0	0	9.999999	1.322314	6.9421482	1.4876033	.24793388	0	0	0	0	0	0	0	0	0	0	0	0	0
0714109621661694	AMERICA LIBRE	071160004	116	Marqués de Comillas	0004	América Libre	8085	10.000002	200.09091	3.7833912	3.1988764	3.6508713	0	0	0	0	0	10	0	0	10	9.999999	.36363634	7.9090905	1.090909	.36363634	.18181817	0	0	0	.090909086	10	0	8.545455	.72727269	.27272725	.36363634	0	0	.090909086	0	0	0	0	0	0	0	0	0
0714109621661694	AMERICA LIBRE	071160004	116	Marqués de Comillas	0004	América Libre	7549	9.9999962	220.23636	.72522438	.7459603	.86162841	.048355043	.0079041971	0	10	0	0	0	0	10	10	5.53719	.082644626	2.7272727	1.6528925	0	0	0	0	0	10	4.1322312	2.9752066	2.0661156	.74380165	.082644626	0	0	0	0	0	0	0	0	0	0	0	0
0714109621661694	AMERICA LIBRE	071160004	116	Marqués de Comillas	0004	América Libre	7555	9.9999962	200.61	.58129168	.40665582	.41991544	.19788033	.017895881	0	.26014569	0	9.7398539	0	0	10	9.999999	2.181818	.90909088	5.454545	1.4545454	0	0	0	0	0	9.999999	1.7272726	2.4545453	4.8181815	.99999988	0	0	0	0	0	0	0	0	0	0	0	0	0
0714109621661694	AMERICA LIBRE	071160004	116	Marqués de Comillas	0004	América Libre	6989	9.999999	183.78	2.4963174	1.7438639	1.0984758	0	0	0	.16129032	0	9.8387098	0	0	10	10	2.3999999	1.8999999	3.5999999	2.0999999	0	0	0	0	0	10	2	5.8000002	2.1999998	0	0	0	0	0	0	0	0	0	0	0	0	0	0
0714109621661694	AMERICA LIBRE	071160004	116	Marqués de Comillas	0004	América Libre	6391	9.999999	216.20909	5.3599448	3.6614289	1.9975628	.031847034	.00091208448	0	10	0	0	0	0	10	10	10	0	0	0	0	0	0	0	0	10	10	0	0	0	0	0	0	0	0	0	0	0	0	0	0	0	0
0714109621661694	AMERICA LIBRE	071160004	116	Marqués de Comillas	0004	América Libre	7269	10.000002	219.01819	1.2430302	.78948385	.37969559	.054977149	.0018856379	0	10	0	0	0	0	10	9.999999	8.454545	0	1.4545454	.090909086	0	0	0	0	0	10	6.363636	.72727269	1.2727273	1.6363636	0	0	0	0	0	0	0	0	0	0	0	0	0
0714109621661694	AMERICA LIBRE	071160004	116	Marqués de Comillas	0004	América Libre	8768	9.9999962	191.67273	4.5847754	2.7785728	.72827381	.095141634	.036460225	0	0	0	10	0	0	10	9.999999	9.5999994	0	.39999998	0	0	0	0	0	0	10.000001	9.9000006	0	.099999994	0	0	0	0	0	0	0	0	0	0	0	0	0	0
0714109621661694	AMERICA LIBRE	071160004	116	Marqués de Comillas	0004	América Libre	7408	9.999999	217.19008	4.1586595	2.7927897	2.2129939	.052699022	.0033505596	0	8.0078125	0	0	0	1.9921875	10	10	3.0909088	.18181817	5	1.7272726	0	0	0	0	0	10	2.2727273	3	3.6363635	1.090909	0	0	0	0	0	0	0	0	0	0	0	0	0
0714109621661694	AMERICA LIBRE	071160004	116	Marqués de Comillas	0004	América Libre	6095	10.000002	206.8091	2.4990742	1.5575802	.51611763	.040682714	.0085394336	0	10	0	0	0	0	10	10	8.7603302	.24793388	.90909082	.082644626	0	0	0	0	0	10	9.1735535	.082644626	.66115701	.082644626	0	0	0	0	0	0	0	0	0	0	0	0	0
0714109621661694	AMERICA LIBRE	071160004	116	Marqués de Comillas	0004	América Libre	6984	10.000002	202.23	1.0756859	.71013331	.45718729	.1344	0	0	.15120968	0	9.8487911	0	0	10.000001	9.999999	3.0999999	3.7999997	2.1999998	.89999998	0	0	0	0	0	10	1.8	5.2999997	2.8	.099999994	0	0	0	0	0	0	0	0	0	0	0	0	0
0714109621661694	AMERICA LIBRE	071160004	116	Marqués de Comillas	0004	América Libre	8222	10.000002	185.66	2.967221	1.9217337	.37197116	0	0	0	0	0	10	0	0	10	10	7.4545455	1.6363636	.90909088	0	0	0	0	0	0	9.999999	3.181818	6.363636	.36363634	.090909086	0	0	0	0	0	0	0	0	0	0	0	0	0
0714109621661694	AMERICA LIBRE	071160004	116	Marqués de Comillas	0004	América Libre	7832	9.999999	186.1405	3.5936255	1.9744198	.56502098	0	0	0	0	0	10	0	0	10	10	3.8842976	4.2975202	1.1570247	.66115701	0	0	0	0	0	10	3.5537188	5.7024794	.49586776	.16528925	.082644626	0	0	0	0	0	0	0	0	0	0	0	0
0714109621661694	AMERICA LIBRE	071160004	116	Marqués de Comillas	0004	América Libre	7556	9.999999	200.75455	.81113124	.66035724	.52425122	.24969999	0	0	9.8891134	0	.1108871	0	0	10.000001	9.999999	0	9.5041313	.082644626	.082644626	0	0	0	0	.33057851	9.999999	0	9.5041313	0	.16528925	0	0	0	.33057851	0	0	0	0	0	0	0	0	0
0714109621661694	AMERICA LIBRE	071160004	116	Marqués de Comillas	0004	América Libre	8083	10.000002	176.22314	6.2529168	5.397974	2.6714826	0	0	0	0	0	10	0	0	10	9.999999	.45454544	6.1818175	1.8181818	1.5454544	0	0	0	0	0	9.999999	.090909086	6.1818175	1.2727273	2.4545453	0	0	0	0	0	0	0	0	0	0	0	0	0
0714109621661694	AMERICA LIBRE	071160004	116	Marqués de Comillas	0004	América Libre	6544	9.999999	200.53	.71351242	.6060763	.54303932	.20517278	.057695564	0	8.9112902	0	1.0887097	0	0	10	10	1.4999999	4.7999997	3.7	0	0	0	0	0	0	9.999999	.5	7.5999994	1.8999999	0	0	0	0	0	0	0	0	0	0	0	0	0	0
0714109621661694	AMERICA LIBRE	071160004	116	Marqués de Comillas	0004	América Libre	6835	10.000002	198.39091	1.8833985	1.828786	.89461797	.041210253	.018284068	0	.10742188	0	9.8925781	0	0	10	9.999999	2.5619833	3.6363633	1.6528925	2.1487601	0	0	0	0	0	9.999999	2.2314048	6.6942143	.57851237	.49586776	0	0	0	0	0	0	0	0	0	0	0	0	0
0714109621661694	AMERICA LIBRE	071160004	116	Marqués de Comillas	0004	América Libre	8347	9.9999962	201.92999	.60423505	.46988088	.42129481	.35476667	.054969203	0	0	0	10	0	0	10	9.999999	1.0999999	6.7999997	1.5999999	.19999999	.29999998	0	0	0	0	9.999999	.59999996	8.0999994	0	1.0999999	.19999999	0	0	0	0	0	0	0	0	0	0	0	0
0714109621661694	AMERICA LIBRE	071160004	116	Marqués de Comillas	0004	América Libre	5946	10.000002	203.67769	3.3308349	1.9308696	1.0647045	.037036896	.00086012098	0	9.375	0	0	0	.625	10	10	8.636364	.5454545	.81818181	0	0	0	0	0	0	9.999999	6.272727	3.5454543	.18181817	0	0	0	0	0	0	0	0	0	0	0	0	0	0
0714109621661694	AMERICA LIBRE	071160004	116	Marqués de Comillas	0004	América Libre	6839	9.999999	200.86	1.7551068	1.2316469	.965819	0	0	0	4.5060482	0	5.4939513	0	0	10	10	4.5454545	1.6363636	2.7272725	1.090909	0	0	0	0	0	9.999999	3.0909088	3.9090908	2.8181818	.18181817	0	0	0	0	0	0	0	0	0	0	0	0	0
0714109621661694	AMERICA LIBRE	071160004	116	Marqués de Comillas	0004	América Libre	7129	9.999999	195.47934	2.7756293	2.0257761	.99124056	.059798889	.030154135	0	2.3790321	0	7.6209674	0	0	10	10	5.9504132	1.5702479	1.1570247	1.322314	0	0	0	0	0	10	5.2066116	3.7190082	.99173552	.082644626	0	0	0	0	0	0	0	0	0	0	0	0	0
0714109621661694	AMERICA LIBRE	071160004	116	Marqués de Comillas	0004	América Libre	6678	9.9999962	220.81818	.52538848	.35593635	.43122533	.047900207	.0011389427	0	9.9167538	0	0	0	.083246619	10	10	2.9999998	.29999998	5.5	1.1999999	0	0	0	0	0	10	1	2.9000001	5.5999999	.5	0	0	0	0	0	0	0	0	0	0	0	0	0
0714109621661694	AMERICA LIBRE	071160004	116	Marqués de Comillas	0004	América Libre	7141	9.999999	203.35454	.47837535	.24929927	.39202082	0	0	0	10	0	0	0	0	10	10	.27272725	5.090909	2.7272725	1.9090908	0	0	0	0	0	10	0	9.545455	.18181817	0	.27272725	0	0	0	0	0	0	0	0	0	0	0	0
0714109621661694	AMERICA LIBRE	071160004	116	Marqués de Comillas	0004	América Libre	7569	9.9999962	196.20909	2.0980313	1.2744266	.35664544	0	0	0	1.4616936	0	8.5383062	0	0	10	10	1.983471	3.2231402	2.3966942	2.3966942	0	0	0	0	0	10	1.2396693	8.2644625	.49586776	0	0	0	0	0	0	0	0	0	0	0	0	0	0
0714109621661694	AMERICA LIBRE	071160004	116	Marqués de Comillas	0004	América Libre	7703	10.000002	186.29091	1.946304	1.3227718	.35011959	0	0	0	0	0	10	0	0	10	10	1.6363636	3.181818	1.9090908	3.2727273	0	0	0	0	0	10	.81818181	8.181818	.99999988	0	0	0	0	0	0	0	0	0	0	0	0	0	0
0714109621661694	AMERICA LIBRE	071160004	116	Marqués de Comillas	0004	América Libre	8626	9.999999	197.44	2.6241951	1.7594481	.73294008	.1082653	.030663664	0	0	0	10	0	0	10	10	5.5	0	4.5	0	0	0	0	0	0	10	5.0999999	1.0999999	3.7999997	0	0	0	0	0	0	0	0	0	0	0	0	0	0
0714109621661694	AMERICA LIBRE	071160004	116	Marqués de Comillas	0004	América Libre	6842	9.999999	183.75999	1.2815615	1.0514082	.72255015	0	0	0	8.0040321	0	1.9959677	0	0	10	9.999999	.27272725	5.9090905	1.8181818	1.9999998	0	0	0	0	0	9.999999	0	9.727272	0	0	.27272725	0	0	0	0	0	0	0	0	0	0	0	0
0714109621661694	AMERICA LIBRE	071160004	116	Marqués de Comillas	0004	América Libre	7407	10.000002	211	6.0857511	5.248816	2.4418101	.053940821	.0063913264	0	10	0	0	0	0	10	10	5.8000002	0	3.8999999	.29999998	0	0	0	0	0	9.999999	6.3999996	0	3.3999999	.19999999	0	0	0	0	0	0	0	0	0	0	0	0	0
0714109621661694	AMERICA LIBRE	071160004	116	Marqués de Comillas	0004	América Libre	6991	10.000002	179.92	4.2489529	3.0319414	2.1792328	0	0	0	0	0	10	0	0	10	10	.79999995	6.7999997	1.0999999	1.3	0	0	0	0	0	9.999999	.19999999	9.2999992	.19999999	.19999999	.099999994	0	0	0	0	0	0	0	0	0	0	0	0
0714109621661694	AMERICA LIBRE	071160004	116	Marqués de Comillas	0004	América Libre	6243	9.999999	216.98	1.5810124	1.0440246	.52471262	.047746584	.0010911076	0	6.7187505	0	0	0	3.28125	10	9.999999	4.8999996	.79999995	2.3999999	1.8999999	0	0	0	0	0	10	1.5999999	5.2999997	2.9000001	.099999994	.099999994	0	0	0	0	0	0	0	0	0	0	0	0
0714109621661694	AMERICA LIBRE	071160004	116	Marqués de Comillas	0004	América Libre	6982	10.000002	197.54546	2.705672	2.1835783	1.1255558	.055564161	.016161421	0	8.3300781	0	1.669922	0	0	10	9.999999	6.636363	2.6363635	.5454545	.18181817	0	0	0	0	0	9.999999	4.090909	3.5454543	.99999988	1.3636363	0	0	0	0	0	0	0	0	0	0	0	0	0
0714109621661694	AMERICA LIBRE	071160004	116	Marqués de Comillas	0004	América Libre	8482	10.000002	200.49091	.95103252	.80607849	.6796177	.15279712	.040640023	0	0	0	10	0	0	10	9.999999	8.818181	.99999988	.18181817	0	0	0	0	0	0	10	8.090909	.81818181	.18181817	.90909088	0	0	0	0	0	0	0	0	0	0	0	0	0
0714109621661694	AMERICA LIBRE	071160004	116	Marqués de Comillas	0004	América Libre	7424	10.000002	195.56363	2.549607	1.6226689	.43390703	0	0	0	0	0	10	0	0	10	10	0	5.3999996	2.5	2.0999999	0	0	0	0	0	10	.79999995	8	1	0	.19999999	0	0	0	0	0	0	0	0	0	0	0	0
0714109621661694	AMERICA LIBRE	071160004	116	Marqués de Comillas	0004	América Libre	8076	9.999999	200.99091	.094911881	.085814774	.2391334	.048648588	.0016525512	0	7.3084679	0	2.6915324	0	0	10	10	5.8999996	.5	2.8	.79999995	0	0	0	0	0	9.999999	6.3999996	1.0999999	2.1999998	.29999998	0	0	0	0	0	0	0	0	0	0	0	0	0
0714109621661694	AMERICA LIBRE	071160004	116	Marqués de Comillas	0004	América Libre	6681	9.9999962	200.62727	.61583781	.38879079	.43788889	.030611655	.0059730411	0	8.3246622	0	1.6753383	0	0	10	10	1.8999999	.79999995	4	3.3	0	0	0	0	0	10	3.1999998	2.3999999	4.0999999	.29999998	0	0	0	0	0	0	0	0	0	0	0	0	0
0714109621661694	AMERICA LIBRE	071160004	116	Marqués de Comillas	0004	América Libre	6682	9.999999	199.27272	1.7814471	1.3790528	.79259032	.028208569	.00084254151	0	7.3991938	0	2.6008062	0	0	10	10	8.090909	.27272725	1.090909	.5454545	0	0	0	0	0	9.999999	8.454545	.5454545	.99999988	0	0	0	0	0	0	0	0	0	0	0	0	0	0
0714109621661694	AMERICA LIBRE	071160004	116	Marqués de Comillas	0004	América Libre	6097	10.000002	199.68182	.76195705	.57744932	.51141113	.034442969	.00055384781	0	9.9121094	0	0	0	.087890632	10	10	10	0	0	0	0	0	0	0	0	9.999999	9.5041313	0	.49586776	0	0	0	0	0	0	0	0	0	0	0	0	0	0
0714109621661694	AMERICA LIBRE	071160004	116	Marqués de Comillas	0004	América Libre	7412	10.000002	202.32727	2.2201929	1.310542	.95770079	.061730858	.018344536	0	10	0	0	0	0	10	10	4.5	.59999996	2.5999999	2.3	0	0	0	0	0	10	2.9000001	.89999998	5.0999999	1.0999999	0	0	0	0	0	0	0	0	0	0	0	0	0
0714109621661694	AMERICA LIBRE	071160004	116	Marqués de Comillas	0004	América Libre	8914	9.999999	180.21001	1.4233412	.95015287	.6823436	0	0	0	0	0	10	0	0	10	10	2.3636363	2.5454545	2.8181818	2.2727273	0	0	0	0	0	10	1.5454544	5	.63636363	2.8181818	0	0	0	0	0	0	0	0	0	0	0	0	0
0714109621661694	AMERICA LIBRE	071160004	116	Marqués de Comillas	0004	América Libre	6533	9.999999	220.11	.77323991	.48276472	.43672869	.044743046	.0011063563	0	10	0	0	0	0	10	9.999999	5.3999996	0	2.9999998	1.5999999	0	0	0	0	0	9.999999	4.7999997	2.9999998	1.5999999	.59999996	0	0	0	0	0	0	0	0	0	0	0	0	0
0714109621661694	AMERICA LIBRE	071160004	116	Marqués de Comillas	0004	América Libre	8769	9.999999	181.6281	1.9630144	1.2440909	.78673762	.22344805	.092001982	0	0	0	10	0	0	10	10	5.272727	1.8181818	1.8181818	1.090909	0	0	0	0	0	9.999999	3.9999995	3.2727273	1.9999998	.72727269	0	0	0	0	0	0	0	0	0	0	0	0	0
0714109621661694	AMERICA LIBRE	071160004	116	Marqués de Comillas	0004	América Libre	6683	9.9999962	200.66364	1.3022866	.98500645	.77920723	.034963809	.010277952	0	4.0020161	0	5.9979835	0	0	10	9.999999	7.5999994	2.3999999	0	0	0	0	0	0	0	9.999999	6.9999995	2.3999999	.59999996	0	0	0	0	0	0	0	0	0	0	0	0	0	0
0714109621661694	AMERICA LIBRE	071160004	116	Marqués de Comillas	0004	América Libre	7948	9.9999962	191.88	3.5868649	2.9615128	1.102874	.15018599	.032909807	0	10	0	0	0	0	10	10	1.8	5.5999999	2	.59999996	0	0	0	0	0	10	3.0999999	6.0999999	.5	.29999998	0	0	0	0	0	0	0	0	0	0	0	0	0
0714109621661694	AMERICA LIBRE	071160004	116	Marqués de Comillas	0004	América Libre	7953	9.9999962	170.8	1.8814888	1.9281957	2.7198057	0	0	0	0	0	10	0	0	10	9.999999	1.4999999	1	2.6999998	4.7999997	0	0	0	0	0	10	.39999998	5.0999999	2.0999999	2.3999999	0	0	0	0	0	0	0	0	0	0	0	0	0
0714109621661694	AMERICA LIBRE	071160004	116	Marqués de Comillas	0004	América Libre	7288	10.000002	200.87	.33630344	.22096011	.37238008	0	0	0	2.6074221	0	7.3925786	0	0	10.000001	10	3.5999999	4.5999999	.89999998	.89999998	0	0	0	0	0	9.999999	2.9999998	6.4999995	.29999998	.19999999	0	0	0	0	0	0	0	0	0	0	0	0	0
0714109621661694	AMERICA LIBRE	071160004	116	Marqués de Comillas	0004	América Libre	5945	9.999999	199.94545	1.0430406	.85409737	.60285056	.039849322	.0057498952	0	1.633715	0	0	0	8.3662853	10	10	10	0	0	0	0	0	0	0	0	10	9	.89999998	0	.099999994	0	0	0	0	0	0	0	0	0	0	0	0	0
0714109621661694	AMERICA LIBRE	071160004	116	Marqués de Comillas	0004	América Libre	6684	9.999999	200.8	.86128867	.58803815	.53333527	.11366046	.070286311	0	2.049948	0	7.9500523	0	0	10	9.999999	9.0999994	.59999996	.29999998	0	0	0	0	0	0	10	8.5	.5	1	0	0	0	0	0	0	0	0	0	0	0	0	0	0
0714109621661694	AMERICA LIBRE	071160004	116	Marqués de Comillas	0004	América Libre	6690	9.999999	189.15703	3.039705	1.8508112	.47193974	.20595293	.038055513	0	.78629029	0	9.2137098	0	0	10	9.999999	.27272725	7.0909085	1.4545454	1.1818181	0	0	0	0	0	10	0	8.454545	1.2727273	0	.27272725	0	0	0	0	0	0	0	0	0	0	0	0
0714109621661694	AMERICA LIBRE	071160004	116	Marqués de Comillas	0004	América Libre	6983	9.999999	200.89999	1.2041595	.87745887	.51686859	.092171259	.027349619	0	0	0	10	0	0	10	10	5.1999998	4.0999999	.59999996	.099999994	0	0	0	0	0	10	3.1999998	6.1999998	.29999998	.29999998	0	0	0	0	0	0	0	0	0	0	0	0	0
0714109621661694	AMERICA LIBRE	071160004	116	Marqués de Comillas	0004	América Libre	6250	9.9999962	211.07001	5.9703517	6.8796158	2.0728683	.058108464	.014481492	0	10	0	0	0	0	10	9.999999	9.7999992	.19999999	0	0	0	0	0	0	0	10	5.5	3.4999998	.39999998	.59999996	0	0	0	0	0	0	0	0	0	0	0	0	0
0714109621661694	AMERICA LIBRE	071160004	116	Marqués de Comillas	0004	América Libre	7562	9.999999	175.83	3.246706	2.5053618	1.3550566	0	0	0	0	0	10	0	0	10	9.999999	4.363636	3	2.181818	.45454544	0	0	0	0	0	9.999999	3.3636363	5.454545	.90909088	.27272725	0	0	0	0	0	0	0	0	0	0	0	0	0
0714109621661694	AMERICA LIBRE	071160004	116	Marqués de Comillas	0004	América Libre	8218	9.999999	187.8	5.5910645	3.4209824	1.5826923	0	0	0	0	0	10	0	0	10	9.999999	3.181818	4.8181815	1.1818181	.81818181	0	0	0	0	0	10	1.2727273	6.4545455	1.5454544	.45454544	.27272725	0	0	0	0	0	0	0	0	0	0	0	0
0714109621661694	AMERICA LIBRE	071160004	116	Marqués de Comillas	0004	América Libre	6992	9.999999	198.52727	4.5700788	3.2187686	2.9081986	.28209999	0	0	0	0	10	0	0	10	10	0	5.272727	1.8181818	2.9090908	0	0	0	0	0	9.999999	0	9.90909	.090909086	0	0	0	0	0	0	0	0	0	0	0	0	0	0
0714109621661694	AMERICA LIBRE	071160004	116	Marqués de Comillas	0004	América Libre	6990	10.000002	178.10909	1.9180741	1.3619211	.960989	0	0	0	0	0	10	0	0	10	10	.81818181	4.6363635	1.9090908	2.6363635	0	0	0	0	0	10	1.1818181	7.363636	.45454544	.90909088	.090909086	0	0	0	0	0	0	0	0	0	0	0	0
0714109621661694	AMERICA LIBRE	071160004	116	Marqués de Comillas	0004	América Libre	7960	9.999999	195.2	3.3763885	1.9863183	.95017463	0	0	0	0	0	10	0	0	10	10	0	7.1999998	.59999996	2.1999998	0	0	0	0	0	10	.099999994	8.3000002	.5	1.0999999	0	0	0	0	0	0	0	0	0	0	0	0	0
0714109621661694	AMERICA LIBRE	071160004	116	Marqués de Comillas	0004	América Libre	6985	10.000002	200.20909	3.0898528	1.7779771	1.4384689	0	0	0	9.7070313	0	.29296878	0	0	10	10	.090909086	9.090909	.45454544	.36363634	0	0	0	0	0	10	.090909086	9.545455	.27272725	.090909086	0	0	0	0	0	0	0	0	0	0	0	0	0
0714109621661694	AMERICA LIBRE	071160004	116	Marqués de Comillas	0004	América Libre	7688	10.000002	200.85454	.92280567	.66814291	.6151039	0	0	0	4.1894531	0	5.8105469	0	0	10	10	0	8.363636	.45454544	.72727269	.45454544	0	0	0	0	10	0	9.090909	.090909086	0	.81818181	0	0	0	0	0	0	0	0	0	0	0	0
0714109621661694	AMERICA LIBRE	071160004	116	Marqués de Comillas	0004	América Libre	7428	9.999999	199.33884	1.3517892	.78073835	.59092546	0	0	0	10	0	0	0	0	10	9.999999	.090909086	4.181818	3.0909088	2.6363635	0	0	0	0	0	9.999999	.18181817	8.727272	.99999988	.090909086	0	0	0	0	0	0	0	0	0	0	0	0	0
0714109621661694	AMERICA LIBRE	071160004	116	Marqués de Comillas	0004	América Libre	6841	10.000002	191.38	5.8562446	3.9643824	2.9669619	0	0	0	3.0371094	0	6.9628911	0	0	10	10	0	9.090909	0	.90909088	0	0	0	0	0	10	0	10	0	0	0	0	0	0	0	0	0	0	0	0	0	0	0
0714109621661694	AMERICA LIBRE	071160004	116	Marqués de Comillas	0004	América Libre	6394	10.000002	200.74545	.43560541	.28363416	.40074557	.043374401	.013148871	0	10	0	0	0	0	10	10	9.545455	0	.45454544	0	0	0	0	0	0	10	7.8181815	.5454545	.45454544	1.1818181	0	0	0	0	0	0	0	0	0	0	0	0	0
0714109621661694	AMERICA LIBRE	071160004	116	Marqués de Comillas	0004	América Libre	7568	9.999999	200.64999	.622495	.43459129	.50040293	0	0	0	5.7544227	0	4.2455778	0	0	10	10	.090909086	6	1.6363636	2.2727273	0	0	0	0	0	10	.090909086	9.545455	.18181817	.090909086	.090909086	0	0	0	0	0	0	0	0	0	0	0	0
0714109621661694	AMERICA LIBRE	071160004	116	Marqués de Comillas	0004	América Libre	6392	10.000002	208.64462	4.6936913	2.992393	1.366879	.032519758	.00058172154	0	10	0	0	0	0	10	10	10	0	0	0	0	0	0	0	0	10	10	0	0	0	0	0	0	0	0	0	0	0	0	0	0	0	0
0714109621661694	AMERICA LIBRE	071160004	116	Marqués de Comillas	0004	América Libre	7136	9.9999962	182.18182	5.8840027	3.775404	1.8502145	0	0	0	0	0	10	0	0	10	9.999999	1.090909	4.363636	2.8181818	1.5454544	.18181817	0	0	0	0	10	.81818181	7.8181815	.5454545	.27272725	.5454545	0	0	0	0	0	0	0	0	0	0	0	0
0714109621661694	AMERICA LIBRE	071160004	116	Marqués de Comillas	0004	América Libre	8490	9.999999	175.2314	1.303272	.94411153	.57328838	0	0	0	0	0	10	0	0	10	10	2.3140495	3.0578513	1.7355371	2.8925619	0	0	0	0	0	9.999999	1.9008263	6.8595037	.49586776	.74380165	0	0	0	0	0	0	0	0	0	0	0	0	0
0714109621661694	AMERICA LIBRE	071160004	116	Marqués de Comillas	0004	América Libre	8480	10.000002	177.0248	7.8681941	5.4971733	1.9701231	.096241884	.01027387	0	0	0	10	0	0	10	10	3.5537188	2.8099172	2.8925619	.74380165	0	0	0	0	0	10	3.1404958	5.2066116	.16528925	1.4876033	0	0	0	0	0	0	0	0	0	0	0	0	0
0714109621661694	AMERICA LIBRE	071160004	116	Marqués de Comillas	0004	América Libre	6685	9.999999	199.28926	2.034569	1.6056792	1.0660726	.15841874	.057368524	0	8.1048384	0	1.8951613	0	0	10	10	.63636363	6.090909	.63636363	2.6363635	0	0	0	0	0	10	.63636363	9.181818	0	.18181817	0	0	0	0	0	0	0	0	0	0	0	0	0
0714109621661694	AMERICA LIBRE	071160004	116	Marqués de Comillas	0004	América Libre	7133	9.9999962	192.18182	3.4724417	3.3017046	1.6099262	0	0	0	4.9635797	0	5.0364208	0	0	10	10	.81818181	7.8181815	1.090909	.27272725	0	0	0	0	0	10	.27272725	8.181818	.5454545	.99999988	0	0	0	0	0	0	0	0	0	0	0	0	0
0714109621661694	AMERICA LIBRE	071160004	116	Marqués de Comillas	0004	América Libre	7126	9.999999	207.58182	6.2031984	3.5937316	1.6839877	.048960079	.0031202931	0	10	0	0	0	0	10	10	.18181817	8.545455	.18181817	1.090909	0	0	0	0	0	9.999999	.090909086	9.90909	0	0	0	0	0	0	0	0	0	0	0	0	0	0	0
0714109621661694	AMERICA LIBRE	071160004	116	Marqués de Comillas	0004	América Libre	7275	9.999999	197.38	4.4199095	2.7272162	2.2137036	.18684599	.079574674	0	.8203125	0	9.1796875	0	0	10	9.999999	7.5999994	1.0999999	1.3	0	0	0	0	0	0	10	7.1999998	.69999999	2	.099999994	0	0	0	0	0	0	0	0	0	0	0	0	0
0714109621661694	AMERICA LIBRE	071160004	116	Marqués de Comillas	0004	América Libre	6100	10.000002	202.26364	1.8668265	1.6838682	1.2302374	.042070702	.0011902276	0	10	0	0	0	0	10	10	9.2561979	0	.74380165	0	0	0	0	0	0	10	4.1322312	2.0661156	3.7190082	.082644626	0	0	0	0	0	0	0	0	0	0	0	0	0
0714109621661694	AMERICA LIBRE	071160004	116	Marqués de Comillas	0004	América Libre	7279	10.000002	191.53636	4.4408789	2.6677115	.63941973	0	0	0	0	0	10	0	0	10	9.999999	1.090909	5.8181815	1.5454544	1.5454544	0	0	0	0	0	9.999999	.45454544	8.818181	.45454544	.18181817	.090909086	0	0	0	0	0	0	0	0	0	0	0	0
0714109621661694	AMERICA LIBRE	071160004	116	Marqués de Comillas	0004	América Libre	7280	10.000002	188.8	7.1749563	4.2599049	1.26568	0	0	0	0	0	10	0	0	10	10	.59999996	2.3	3.7999997	3.3	0	0	0	0	0	10.000001	0	9.9000006	0	.099999994	0	0	0	0	0	0	0	0	0	0	0	0	0
0714109621661694	AMERICA LIBRE	071160004	116	Marqués de Comillas	0004	América Libre	7282	10.000002	180.41818	2.9430406	1.8245767	.35367543	0	0	0	0	0	10	0	0	10	10	.090909086	9.454545	0	.45454544	0	0	0	0	0	10	.090909086	9.272727	0	0	.63636363	0	0	0	0	0	0	0	0	0	0	0	0
0714109621661694	AMERICA LIBRE	071160004	116	Marqués de Comillas	0004	América Libre	7287	9.999999	200.53636	.6964491	.44631732	.42665619	0	0	0	10	0	0	0	0	10	10	1.7272726	6.272727	1.3636363	.63636363	0	0	0	0	0	10	2.181818	7	.81818181	0	0	0	0	0	0	0	0	0	0	0	0	0	0
0714109621661694	AMERICA LIBRE	071160004	116	Marqués de Comillas	0004	América Libre	8913	10.000002	180.28999	.79113841	.45969975	.44126981	.29769999	0	0	0	0	10	0	0	10	9.999999	1.4545454	2.4545453	3.9090908	2.181818	0	0	0	0	0	10	1.5454544	6.7272725	1.7272726	0	0	0	0	0	0	0	0	0	0	0	0	0	0
0714109621661694	AMERICA LIBRE	071160004	116	Marqués de Comillas	0004	América Libre	6539	10.000002	200.5	.5	.33687979	.40067202	.063757859	.023382816	0	9.1834669	0	.81653225	0	0	9.999999	9.999999	7.4999995	1	1.3	.19999999	0	0	0	0	0	10	7.1999998	.79999995	1.6999999	.29999998	0	0	0	0	0	0	0	0	0	0	0	0	0
0714109621661694	AMERICA LIBRE	071160004	116	Marqués de Comillas	0004	América Libre	6534	10.000002	216.89999	1.5524175	1.1067483	.56042343	.04639424	.002839904	0	10	0	0	0	0	10	10	4	.69999999	3.3	2	0	0	0	0	0	10	1.4	7.0999999	.5	0	1	0	0	0	0	0	0	0	0	0	0	0	0
0714109621661694	AMERICA LIBRE	071160004	116	Marqués de Comillas	0004	América Libre	7134	9.999999	198.7934	2.7391179	1.7082211	1.0708746	0	0	0	0	0	10	0	0	10	9.999999	0	9.8347101	.16528925	0	0	0	0	0	0	10	0	9.6694212	.082644626	0	.24793388	0	0	0	0	0	0	0	0	0	0	0	0
0714109621661694	AMERICA LIBRE	071160004	116	Marqués de Comillas	0004	América Libre	6986	9.999999	197.75999	4.0917478	2.7053962	1.8998628	0	0	0	1.2701613	0	8.7298384	0	0	10	10	.59999996	7.0999999	.79999995	1.4999999	0	0	0	0	0	10	.5	9.1999998	.29999998	0	0	0	0	0	0	0	0	0	0	0	0	0	0
0714109621661694	AMERICA LIBRE	071160004	116	Marqués de Comillas	0004	América Libre	7268	10.000002	218.25999	1.9371113	1.3219349	.94412541	.057895362	.00097379921	0	5.453629	0	0	0	4.546371	10	10	9	0	1	0	0	0	0	0	0	10	4	3.5999999	1.0999999	1.3	0	0	0	0	0	0	0	0	0	0	0	0	0
0714109621661694	AMERICA LIBRE	071160004	116	Marqués de Comillas	0004	América Libre	6837	10.000002	201.92	.77045441	.47849885	.43887389	.14164585	.062611111	0	0	0	10	0	0	10	10	5.5454545	3.4545453	.81818181	.18181817	0	0	0	0	0	9.999999	4.9090905	4.181818	.5454545	.36363634	0	0	0	0	0	0	0	0	0	0	0	0	0
0714109621661694	AMERICA LIBRE	071160004	116	Marqués de Comillas	0004	América Libre	7131	9.999999	201.98181	1.1676068	1.2036119	.59729558	.35789999	0	0	1.4880333	0	8.5119677	0	0	10.000001	10	1.5454544	5	1.9999998	1.4545454	0	0	0	0	0	9.999999	.99999988	7.9090905	.99999988	.090909086	0	0	0	0	0	0	0	0	0	0	0	0	0
0714109621661694	AMERICA LIBRE	071160004	116	Marqués de Comillas	0004	América Libre	8219	10.000002	181.01819	1.1117703	.99537879	.79486942	0	0	0	0	0	10	0	0	10	10	0	7.355372	.33057851	2.3140495	0	0	0	0	0	10	0	9.2561979	.74380165	0	0	0	0	0	0	0	0	0	0	0	0	0	0
0714109621661694	AMERICA LIBRE	071160004	116	Marqués de Comillas	0004	América Libre	7271	10.000002	205.45	4.4729743	2.7859697	1.140385	.046119824	.00056806928	0	10	0	0	0	0	10	10	2.3	4.1999998	2.9999998	.5	0	0	0	0	0	10	2	3.1999998	4.5999999	.19999999	0	0	0	0	0	0	0	0	0	0	0	0	0
0714109621661694	AMERICA LIBRE	071160004	116	Marqués de Comillas	0004	América Libre	8487	9.999999	181.43637	.73270696	.54418576	.43701786	0	0	0	0	0	10	0	0	10	9.999999	1.3636363	1.9090908	1.2727273	5.454545	0	0	0	0	0	10	.72727269	6.8181815	1.6363636	.81818181	0	0	0	0	0	0	0	0	0	0	0	0	0
0714109621661694	AMERICA LIBRE	071160004	116	Marqués de Comillas	0004	América Libre	8092	10.000002	185.72728	1.9721197	1.4163396	.44007552	0	0	0	0	0	10	0	0	10	10.000001	0	9.9000006	.099999994	0	0	0	0	0	0	10.000001	0	9.9000006	0	.099999994	0	0	0	0	0	0	0	0	0	0	0	0	0
0714109621661694	AMERICA LIBRE	071160004	116	Marqués de Comillas	0004	América Libre	8091	10.000002	195.28181	3.5729585	2.3889525	.8472991	0	0	0	0	0	10	0	0	10	10	.79999995	8.5	.099999994	.59999996	0	0	0	0	0	9.999999	.39999998	8.7999992	.59999996	.19999999	0	0	0	0	0	0	0	0	0	0	0	0	0
0714109621661694	AMERICA LIBRE	071160004	116	Marqués de Comillas	0004	América Libre	8088	10.000002	189.2066	4.1319504	2.7264755	.79994082	0	0	0	0	0	10	0	0	10	9.999999	3.9090908	1.5454544	1.9090908	2.6363635	0	0	0	0	0	9.999999	2.3636363	2.3636363	4.9090905	.36363634	0	0	0	0	0	0	0	0	0	0	0	0	0
0714109621661694	AMERICA LIBRE	071160004	116	Marqués de Comillas	0004	América Libre	8079	9.999999	199.05455	1.8578402	1.2808615	.87936991	.075456351	.036411099	0	10	0	0	0	0	10	9.999999	4.3999996	3.3999999	1.3	.89999998	0	0	0	0	0	10	4	3.7	2.0999999	.19999999	0	0	0	0	0	0	0	0	0	0	0	0	0
0714109621661694	AMERICA LIBRE	071160004	116	Marqués de Comillas	0004	América Libre	7406	10.000002	220.31818	1.0351268	.92515951	.60077733	.058363307	.004460732	0	10	0	0	0	0	10	9.999999	9.7999992	0	.19999999	0	0	0	0	0	0	10	9.6999998	.29999998	0	0	0	0	0	0	0	0	0	0	0	0	0	0	0
0714109621661694	AMERICA LIBRE	071160004	116	Marqués de Comillas	0004	América Libre	7411	9.999999	209.99091	2.630228	1.7023393	.34639391	.051331047	.0014284776	0	10	0	0	0	0	10	10	4.7999997	.19999999	4.7000003	.29999998	0	0	0	0	0	10	.79999995	4	4.5999999	.59999996	0	0	0	0	0	0	0	0	0	0	0	0	0
0714109621661694	AMERICA LIBRE	071160004	116	Marqués de Comillas	0004	América Libre	7418	10.000002	200.88429	5.4259706	3.6613586	3.5467684	0	0	0	0	0	10	0	0	10	9.999999	3.0909088	3.5454543	1.9090908	1.4545454	0	0	0	0	0	9.999999	1.090909	5.9090905	.63636363	2.3636363	0	0	0	0	0	0	0	0	0	0	0	0	0
0714109621661694	AMERICA LIBRE	071160004	116	Marqués de Comillas	0004	América Libre	7817	10.000002	195.24794	2.3329511	1.6785139	.65727437	.15825777	.035389736	0	1.592742	0	8.407258	0	0	10	10	2.3140495	5.4545455	1.1570247	1.07438	0	0	0	0	0	10	1.5702479	7.8512397	.57851237	0	0	0	0	0	0	0	0	0	0	0	0	0	0
0714109621661694	AMERICA LIBRE	071160004	116	Marqués de Comillas	0004	América Libre	6096	9.999999	203.64	1.6341358	1.1232259	.45604259	.034319356	.0009977537	0	9.7379026	0	0	0	.26209676	9.999999	10	10	0	0	0	0	0	0	0	0	9.999999	9.818181	.18181817	0	0	0	0	0	0	0	0	0	0	0	0	0	0	0
0714109621661694	AMERICA LIBRE	071160004	116	Marqués de Comillas	0004	América Libre	6098	9.999999	200.53999	1.2916656	.80288786	.45165125	.039039064	.0028542522	0	10	0	0	0	0	10	9.999999	9.727272	.27272725	0	0	0	0	0	0	0	9.999999	9.727272	.18181817	0	.090909086	0	0	0	0	0	0	0	0	0	0	0	0	0
0714109621661694	AMERICA LIBRE	071160004	116	Marqués de Comillas	0004	América Libre	7425	9.999999	200.63637	.62983668	.36504328	.47744942	0	0	0	2.3991938	0	7.6008062	0	0	10	9.999999	.27272725	8.90909	.63636363	.18181817	0	0	0	0	0	9.999999	.90909088	8.818181	0	0	.27272725	0	0	0	0	0	0	0	0	0	0	0	0
0714109621661694	AMERICA LIBRE	071160004	116	Marqués de Comillas	0004	América Libre	7430	10.000002	198.48761	1.7061663	1.0354592	.35752842	0	0	0	.030241935	0	9.969758	0	0	10	10	.5454545	8.272727	.45454544	.72727269	0	0	0	0	0	10	.72727269	7.7272725	1.4545454	.090909086	0	0	0	0	0	0	0	0	0	0	0	0	0
0714109621661694	AMERICA LIBRE	071160004	116	Marqués de Comillas	0004	América Libre	7956	9.9999962	199.81	2.9923067	1.7983861	.91102219	0	0	0	0	0	10	0	0	10	10	1.8	4.7000003	.29999998	1.0999999	0	0	0	.099999994	2	9.999999	2.0999999	5.3999996	.29999998	.099999994	0	0	.099999994	2	0	0	0	0	0	0	0	0	0
0714109621661694	AMERICA LIBRE	071160004	116	Marqués de Comillas	0004	América Libre	7954	9.999999	185.34546	10.81618	6.3806124	3.9083478	0	0	0	0	0	10	0	0	10	9.999999	3.8181815	1.7272726	3.0909088	1.3636363	0	0	0	0	0	10	1.090909	4.181818	1.9090908	2.5454545	.27272725	0	0	0	0	0	0	0	0	0	0	0	0
0714109621661694	AMERICA LIBRE	071160004	116	Marqués de Comillas	0004	América Libre	7947	9.999999	200.05455	1.4883571	1.2477603	.95060945	.09170527	.048395183	0	10	0	0	0	0	10	10	6.5454545	2.2727273	.90909088	.27272725	0	0	0	0	0	10	7.363636	2.3636363	.18181817	.090909086	0	0	0	0	0	0	0	0	0	0	0	0	0
0714109621661694	AMERICA LIBRE	071160004	116	Marqués de Comillas	0004	América Libre	7945	9.9999962	200.3	.6244998	.37265918	.42501107	.047898792	.00031030446	0	10	0	0	0	0	10	9.999999	2.9999998	2.0999999	1.4999999	3.3999999	0	0	0	0	0	10	.79999995	5.6999998	3.4999998	0	0	0	0	0	0	0	0	0	0	0	0	0	0
0714109621661694	AMERICA LIBRE	071160004	116	Marqués de Comillas	0004	América Libre	7413	10.000002	201.04959	.49545437	.38434497	.4890295	.090129197	.045415815	0	8.3984385	0	1.6015625	0	0	10.000001	10	5	.45454544	3.181818	1.3636363	0	0	0	0	0	9.999999	4.454545	1.7272726	3.8181815	0	0	0	0	0	0	0	0	0	0	0	0	0	0
0714109621661694	AMERICA LIBRE	071160004	116	Marqués de Comillas	0004	América Libre	7696	10.000002	201.14546	.84030694	.54991567	.49414504	0	0	0	7.5585938	0	2.4414063	0	0	10	9.999999	2.4545453	3.9999995	1.9999998	1.3636363	0	0	0	.18181817	0	9.999999	1.6363636	6.9090905	.99999988	.18181817	.090909086	0	.18181817	0	0	0	0	0	0	0	0	0	0
0714109621661694	AMERICA LIBRE	071160004	116	Marqués de Comillas	0004	América Libre	7416	9.999999	191.68182	3.9541276	3.459012	1.7371646	.17290001	0	0	3.9453125	0	6.0546875	0	0	10	10	5.8000002	1.5999999	.79999995	1.8	0	0	0	0	0	10	5.2999997	4	.39999998	.29999998	0	0	0	0	0	0	0	0	0	0	0	0	0
0714109621661694	AMERICA LIBRE	071160004	116	Marqués de Comillas	0004	América Libre	8486	10.000002	182.12727	2.0980904	1.2877257	.85965341	0	0	0	0	0	10	0	0	10	10	0	6.5454545	.45454544	3	0	0	0	0	0	10	0	10	0	0	0	0	0	0	0	0	0	0	0	0	0	0	0
0714109621661694	AMERICA LIBRE	071160004	116	Marqués de Comillas	0004	América Libre	7831	10.000002	195.27272	3.0418568	1.9595177	.46626589	0	0	0	0	0	10	0	0	10	10	3.4545453	4.2727275	1.9999998	.27272725	0	0	0	0	0	9.999999	.99999988	7.9090905	.90909088	0	.18181817	0	0	0	0	0	0	0	0	0	0	0	0
0714109621661694	AMERICA LIBRE	071160004	116	Marqués de Comillas	0004	América Libre	6976	10.000002	215.58	3.0730441	1.9765356	.99539113	.055206653	.0028842934	0	9.5362902	0	0	0	.46370968	10	10	7.1999998	0	1.6999999	1.0999999	0	0	0	0	0	9.999999	7.4999995	.099999994	2.3	.099999994	0	0	0	0	0	0	0	0	0	0	0	0	0
0714109621661694	AMERICA LIBRE	071160004	116	Marqués de Comillas	0004	América Libre	6977	10.000002	218.66364	1.5390509	.9313001	.37434688	.047964647	.0006679027	0	10	0	0	0	0	10	9.999999	4.8181815	.72727269	3.9090908	.5454545	0	0	0	0	0	10	1.2727273	5.8181815	1.8181818	1.090909	0	0	0	0	0	0	0	0	0	0	0	0	0
0714109621661694	AMERICA LIBRE	071160004	116	Marqués de Comillas	0004	América Libre	7826	9.999999	203.09091	.98668826	.89709115	.73663431	0	0	0	5.9105101	0	4.0894904	0	0	10	9.999999	.27272725	1.1818181	.5454545	.18181817	0	0	0	7.636363	.18181817	9.999999	.18181817	1.8181818	0	.18181817	0	0	7.636363	.18181817	0	0	0	0	0	0	0	0	0
0714109621661694	AMERICA LIBRE	071160004	116	Marqués de Comillas	0004	América Libre	7825	10.000002	197.56363	6.8057828	3.6850705	2.0556052	0	0	0	0	0	10	0	0	10	9.999999	0	.090909086	.090909086	.090909086	0	0	0	9.727272	0	9.999999	0	.090909086	0	.18181817	0	0	9.727272	0	0	0	0	0	0	0	0	0	0
0714109621661694	AMERICA LIBRE	071160004	116	Marqués de Comillas	0004	América Libre	7824	10.000002	179.65289	8.5384016	4.6809011	2.5982666	0	0	0	0	0	10	0	0	10	10	2.644628	2.3140495	2.2314048	1.1570247	0	0	0	1.6528925	0	9.999999	2.8099172	4.4628096	.49586776	.49586776	.082644626	0	1.6528925	0	0	0	0	0	0	0	0	0	0
0714109621661694	AMERICA LIBRE	071160004	116	Marqués de Comillas	0004	América Libre	7267	9.999999	205.00909	4.8326454	2.7574046	1.4759703	.054332715	.00058817619	0	.69335938	0	0	0	9.3066406	10	10	7	0	2.2727273	.72727269	0	0	0	0	0	10	3	5.6363635	.81818181	.5454545	0	0	0	0	0	0	0	0	0	0	0	0	0
0714109621661694	AMERICA LIBRE	071160004	116	Marqués de Comillas	0004	América Libre	6246	9.999999	203.25455	3.401701	1.9990267	1.0197171	.033483986	.0011847737	0	10	0	0	0	0	10	10	10	0	0	0	0	0	0	0	0	10	10	0	0	0	0	0	0	0	0	0	0	0	0	0	0	0	0
0714109621661694	AMERICA LIBRE	071160004	116	Marqués de Comillas	0004	América Libre	6247	9.9999962	199.95	.75332594	.47330281	.4699412	.035127051	.0007467774	0	10	0	0	0	0	10	10	9.6999998	.099999994	.19999999	0	0	0	0	0	0	10	9.1999998	0	0	.79999995	0	0	0	0	0	0	0	0	0	0	0	0	0
0714109621661694	AMERICA LIBRE	071160004	116	Marqués de Comillas	0004	América Libre	6248	9.999999	200.41	.54945427	.52004284	.38010734	.039128929	.0040554423	0	10	0	0	0	0	10	10	2.6999998	3.3999999	3.0999999	.79999995	0	0	0	0	0	10	4.3999996	4.0999999	.5	1	0	0	0	0	0	0	0	0	0	0	0	0	0
0714109621661694	AMERICA LIBRE	071160004	116	Marqués de Comillas	0004	América Libre	6249	9.999999	200.42728	.69359523	1.0383542	1.0869807	.042274024	.0019886221	0	10	0	0	0	0	10	10	4.090909	5.090909	.5454545	.27272725	0	0	0	0	0	10	3.9090908	5.8181815	.18181817	0	.090909086	0	0	0	0	0	0	0	0	0	0	0	0
0714109621661694	AMERICA LIBRE	071160004	116	Marqués de Comillas	0004	América Libre	7557	9.9999962	192.22	5.3001509	3.1765759	1.3234905	0	0	0	9.8084669	0	.19153225	0	0	9.999999	9.999999	1.8181818	5.363636	1.4545454	1.3636363	0	0	0	0	0	10	1.1818181	7.363636	1.4545454	0	0	0	0	0	0	0	0	0	0	0	0	0	0
0714109621661694	AMERICA LIBRE	071160004	116	Marqués de Comillas	0004	América Libre	8214	10.000002	193.81818	5.8468046	3.8941212	2.3475842	.35100001	0	0	0	0	10	0	0	10	10	4.5454545	2.0661156	1.8181816	1.5702479	0	0	0	0	0	10	3.5537188	4.8760328	0	1.5702479	0	0	0	0	0	0	0	0	0	0	0	0	0
0714109621661694	AMERICA LIBRE	071160004	116	Marqués de Comillas	0004	América Libre	7563	9.9999962	188.66	4.5611839	3.0332537	.8600722	0	0	0	0	0	10	0	0	10	9.999999	1.3636363	4.8181815	3.0909088	.72727269	0	0	0	0	0	10	.81818181	8.090909	.18181817	.81818181	.090909086	0	0	0	0	0	0	0	0	0	0	0	0
0714109621661694	AMERICA LIBRE	071160004	116	Marqués de Comillas	0004	América Libre	7700	10.000002	199.41	1.5303267	1.0988089	.68507797	0	0	0	.87701613	0	9.1229839	0	0	10	9.999999	0	3.8999999	.19999999	5.8999996	0	0	0	0	0	10	.29999998	9.6999998	0	0	0	0	0	0	0	0	0	0	0	0	0	0	0
0714109621661694	AMERICA LIBRE	071160004	116	Marqués de Comillas	0004	América Libre	6843	10.000002	182.93637	1.5390509	1.1028657	.29068968	.219	0	0	0	0	10	0	0	10	9.999999	0	8.0165281	.49586776	1.4876033	0	0	0	0	0	10	0	9.6694212	0	0	.33057851	0	0	0	0	0	0	0	0	0	0	0	0
0714109621661694	AMERICA LIBRE	071160004	116	Marqués de Comillas	0004	América Libre	6396	9.999999	201.75455	1.9871696	1.5165286	1.6568749	.15762477	.086671509	0	10	0	0	0	0	10	10	3.4545453	5.6363635	.5454545	.36363634	0	0	0	0	0	10	1.2727273	8.272727	.18181817	.18181817	.090909086	0	0	0	0	0	0	0	0	0	0	0	0
0714109621661694	AMERICA LIBRE	071160004	116	Marqués de Comillas	0004	América Libre	7690	10.000002	182.84	3.9892857	2.7492571	3.3959224	0	0	0	8.467741	0	1.532258	0	0	9.999999	10	2.1999998	6.6999998	.69999999	.39999998	0	0	0	0	0	10	2.9000001	6.9000001	.099999994	.099999994	0	0	0	0	0	0	0	0	0	0	0	0	0
0714109621661694	AMERICA LIBRE	071160004	116	Marqués de Comillas	0004	América Libre	7686	10.000002	197.3091	2.1479185	1.643961	.79558575	.12114029	.0035902127	0	.34179688	0	9.6582041	0	0	10.000001	10	.27272725	6.7272725	.72727269	2.2727273	0	0	0	0	0	9.999999	0	9.636363	.18181817	.18181817	0	0	0	0	0	0	0	0	0	0	0	0	0
0714109621661694	AMERICA LIBRE	071160004	116	Marqués de Comillas	0004	América Libre	7273	9.999999	197.57001	2.3334739	1.547127	.65669131	.047197782	.008391981	0	10	0	0	0	0	10	10	1.0999999	3.0999999	2.0999999	3.7	0	0	0	0	0	10	1.4999999	7.4000001	.79999995	.29999998	0	0	0	0	0	0	0	0	0	0	0	0	0
0714109621661694	AMERICA LIBRE	071160004	116	Marqués de Comillas	0004	América Libre	6390	10.000002	220.16528	.85616004	.6871931	.4805364	.038542341	.0091517046	0	10	0	0	0	0	10	10	6.7768593	.49586776	2.0661156	.66115701	0	0	0	0	0	10	3.3884296	5.4545455	1.07438	.082644626	0	0	0	0	0	0	0	0	0	0	0	0	0
0714109621661694	AMERICA LIBRE	071160004	116	Marqués de Comillas	0004	América Libre	6993	10.000002	200.8	.63245553	.53737104	.50472146	.20676279	.0094738798	0	5.78125	0	4.2187505	0	0	10	9.999999	1.1999999	3.3999999	2.9999998	2.3999999	0	0	0	0	0	10	2.1999998	7.1999998	.59999996	0	0	0	0	0	0	0	0	0	0	0	0	0	0
0714109621661694	AMERICA LIBRE	071160004	116	Marqués de Comillas	0004	América Libre	7571	9.999999	193.00909	2.4990742	1.5555786	.43823013	0	0	0	0	0	10	0	0	10	9.999999	.16528925	4.2148757	4.2975202	1.322314	0	0	0	0	0	9.999999	0	9.9173546	0	0	.082644626	0	0	0	0	0	0	0	0	0	0	0	0
0714109621661694	AMERICA LIBRE	071160004	116	Marqués de Comillas	0004	América Libre	6535	10.000002	210.74545	5.4945202	3.3615663	1.5018344	.040381055	.0086429836	0	10	0	0	0	0	10	9.999999	7.0909085	.72727269	2.181818	0	0	0	0	0	0	10	5.7272725	2.8181818	1.2727273	.090909086	.090909086	0	0	0	0	0	0	0	0	0	0	0	0
0714109621661694	AMERICA LIBRE	071160004	116	Marqués de Comillas	0004	América Libre	8625	10.000002	201.79091	.66189063	.48931733	.42322221	.071208008	.011213778	0	0	0	10	0	0	10	10	9.090909	.36363634	.5454545	0	0	0	0	0	0	10	8.636364	.18181817	1.1818181	0	0	0	0	0	0	0	0	0	0	0	0	0	0
0714109621661694	AMERICA LIBRE	071160004	116	Marqués de Comillas	0004	América Libre	6838	10.000002	197.58182	3.0432692	2.3836274	1.1620184	.2076	0	0	8.4667969	0	1.5332032	0	0	10	9.999999	.99173552	8.8429747	.082644626	.082644626	0	0	0	0	0	10	1.1570247	8.2644625	0	.57851237	0	0	0	0	0	0	0	0	0	0	0	0	0
0714109621661694	AMERICA LIBRE	071160004	116	Marqués de Comillas	0004	América Libre	7427	10.000002	201.56363	.49593389	.22802553	.37635896	0	0	0	10	0	0	0	0	10	10	.19999999	8.8999996	.5	.39999998	0	0	0	0	0	10.000001	.099999994	9.9000006	0	0	0	0	0	0	0	0	0	0	0	0	0	0	0
0714109621661694	AMERICA LIBRE	071160004	116	Marqués de Comillas	0004	América Libre	7559	9.999999	194.33636	8.312397	4.1716323	2.5167489	0	0	0	0	0	10	0	0	10	10	7.5206609	.24793388	2.0661156	.16528925	0	0	0	0	0	10	6.5289254	1.8181816	.99173552	.66115701	0	0	0	0	0	0	0	0	0	0	0	0	0
0714109621661694	AMERICA LIBRE	071160004	116	Marqués de Comillas	0004	América Libre	7692	9.999999	180.92999	1.7846849	1.5519108	1.4791847	0	0	0	0	0	10	0	0	10	10	3.3	4	1.8	.89999998	0	0	0	0	0	10	4	5.1999998	.5	.29999998	0	0	0	0	0	0	0	0	0	0	0	0	0
0714109621661694	AMERICA LIBRE	071160004	116	Marqués de Comillas	0004	América Libre	6689	9.9999962	195.01819	4.3337612	2.6344545	.89956647	.23630001	0	0	3.5275757	0	6.4724245	0	0	10	9.999999	.19999999	4.3999996	2.3	3.0999999	0	0	0	0	0	10	0	8.8999996	0	0	1.0999999	0	0	0	0	0	0	0	0	0	0	0	0
0714109621661694	AMERICA LIBRE	071160004	116	Marqués de Comillas	0004	América Libre	7286	10.000002	202.25999	.55892754	.34606719	.41740867	0	0	0	10	0	0	0	0	10	10	0	9	.19999999	.79999995	0	0	0	0	0	10.000001	0	9.4000006	0	.099999994	.5	0	0	0	0	0	0	0	0	0	0	0	0
0714109621661694	AMERICA LIBRE	071160004	116	Marqués de Comillas	0004	América Libre	6688	9.999999	195.76364	3.9310589	2.6583469	1.3579816	0	0	0	9.9899187	0	.010080645	0	0	9.999999	10	2.0999999	5.8000002	.39999998	1.6999999	0	0	0	0	0	9.999999	1.5999999	7.5999994	.59999996	0	.19999999	0	0	0	0	0	0	0	0	0	0	0	0
0714109621661694	AMERICA LIBRE	071160004	116	Marqués de Comillas	0004	América Libre	6542	10.000002	200.48181	1.125989	.75738645	.60088331	.2463	0	0	5.2539063	0	4.7460938	0	0	10	10	0	7.8181815	.36363634	1.8181818	0	0	0	0	0	10	0	10	0	0	0	0	0	0	0	0	0	0	0	0	0	0	0
0714109621661694	AMERICA LIBRE	071160004	116	Marqués de Comillas	0004	América Libre	7281	9.999999	176.92999	3.9198341	2.607826	2.007741	0	0	0	0	0	10	0	0	10	10	1.1999999	3.5999999	4.1999998	1	0	0	0	0	0	10	1.6999999	7.4000001	.39999998	.5	0	0	0	0	0	0	0	0	0	0	0	0	0
0714109621661694	AMERICA LIBRE	071160004	116	Marqués de Comillas	0004	América Libre	6679	9.999999	218.43637	2.7978151	2.2589011	1.8985294	.048509676	.0021042074	0	10	0	0	0	0	10	10	2.9000001	0	3.1999998	3.8999999	0	0	0	0	0	9.999999	.59999996	7.4999995	1	.69999999	.19999999	0	0	0	0	0	0	0	0	0	0	0	0
0714109621661694	AMERICA LIBRE	071160004	116	Marqués de Comillas	0004	América Libre	7687	9.999999	200.33	1.5036955	.97254401	.58738995	0	0	0	.22177419	0	9.7782259	0	0	10	10	.59999996	3.8999999	2.5999999	1.6999999	1.1999999	0	0	0	0	10	0	9	1	0	0	0	0	0	0	0	0	0	0	0	0	0	0
0714109621661694	AMERICA LIBRE	071160004	116	Marqués de Comillas	0004	América Libre	5947	9.999999	207.65454	3.3205595	1.9825066	.42216998	.042591833	.0016511799	0	10	0	0	0	0	10	10	10	0	0	0	0	0	0	0	0	10	10	0	0	0	0	0	0	0	0	0	0	0	0	0	0	0	0
0714109621661694	AMERICA LIBRE	071160004	116	Marqués de Comillas	0004	América Libre	7827	10.000002	201.3967	.82801503	.52010441	.56548393	0	0	0	3.0342741	0	6.9657254	0	0	10	10	.66115701	5.4545455	1.7355371	.74380165	0	0	0	1.07438	.33057851	9.999999	1.4876033	6.4462805	.66115701	0	0	0	1.07438	.33057851	0	0	0	0	0	0	0	0	0
0714109621661694	AMERICA LIBRE	071160004	116	Marqués de Comillas	0004	América Libre	7958	9.999999	201.23	.56311631	.45527861	.49080455	0	0	0	0	0	10	0	0	10	10	7.2999997	1.5999999	1	.099999994	0	0	0	0	0	10	4.5999999	5.1999998	.19999999	0	0	0	0	0	0	0	0	0	0	0	0	0	0
0714109621661694	AMERICA LIBRE	071160004	116	Marqués de Comillas	0004	América Libre	7284	9.999999	198.06363	2.9795585	1.6132483	1.0130802	0	0	0	0	0	10	0	0	10	10	.090909086	9.181818	.18181817	.5454545	0	0	0	0	0	9.999999	.090909086	9.90909	0	0	0	0	0	0	0	0	0	0	0	0	0	0	0
0714109621661694	AMERICA LIBRE	071160004	116	Marqués de Comillas	0004	América Libre	8209	10.000002	200.75455	.48964483	.36731243	.49115026	.047226917	.0021316006	0	8.0141125	0	1.9858872	0	0	10	9.999999	7.1900821	1.07438	1.6528925	.082644626	0	0	0	0	0	9.999999	5.3719006	.33057851	4.2148757	.082644626	0	0	0	0	0	0	0	0	0	0	0	0	0
0714109621661694	AMERICA LIBRE	071160004	116	Marqués de Comillas	0004	América Libre	8345	9.999999	193.62	7.6756496	4.4187279	2.8740668	.17659999	0	0	0	0	10	0	0	10	10	2	4.0999999	2	1.8999999	0	0	0	0	0	10	2.3	6.6999998	.19999999	.79999995	0	0	0	0	0	0	0	0	0	0	0	0	0
0714109621661694	AMERICA LIBRE	071160004	116	Marqués de Comillas	0004	América Libre	7122	9.9999962	212.10744	6.8932853	3.8039815	2.0661461	.05611895	.00082448893	0	0	0	0	0	10	10	10	7.355372	.16528925	.90909082	1.5702479	0	0	0	0	0	10	2.0661156	3.8842976	3.3884296	.66115701	0	0	0	0	0	0	0	0	0	0	0	0	0
0714109621661694	AMERICA LIBRE	071160004	116	Marqués de Comillas	0004	América Libre	7553	9.999999	199.78	1.4393054	.94143111	.30534166	.093908466	.021226451	0	8.8810492	0	1.1189517	0	0	10.000001	10	5.6363635	0	3.4545453	.90909088	0	0	0	0	0	10	3.4545453	.45454544	6.090909	0	0	0	0	0	0	0	0	0	0	0	0	0	0
0714109621661694	AMERICA LIBRE	071160004	116	Marqués de Comillas	0004	América Libre	8211	10.000002	193.74545	5.1104817	3.0493071	1.211051	.19851562	.06808041	0	.21169354	0	9.7883062	0	0	10	10	1.983471	6.6115699	.57851237	.82644624	0	0	0	0	0	9.999999	2.1487601	6.9421482	.24793388	.66115701	0	0	0	0	0	0	0	0	0	0	0	0	0
0714109621661694	AMERICA LIBRE	071160004	116	Marqués de Comillas	0004	América Libre	6829	10.000002	207.61	6.1496258	3.8270767	2.1561844	.049783267	.001041315	0	7.2379031	0	0	0	2.7620966	10	9.999999	8.454545	0	1.3636363	.18181817	0	0	0	0	0	10	6	3.4545453	.27272725	.27272725	0	0	0	0	0	0	0	0	0	0	0	0	0
0714109621661694	AMERICA LIBRE	071160004	116	Marqués de Comillas	0004	América Libre	7266	10.000002	206.2	8.9117899	4.7542319	4.1678433	.0546709	.0020316232	0	9.8535156	0	0	0	.14648439	10	9.999999	8.3999996	.099999994	1.0999999	.39999998	0	0	0	0	0	10	5.1999998	2.5	.89999998	1.4	0	0	0	0	0	0	0	0	0	0	0	0	0
0714109621661694	AMERICA LIBRE	071160004	116	Marqués de Comillas	0004	América Libre	7420	10.000002	181.81818	1.8362737	1.3396074	.64028096	0	0	0	0	0	10	0	0	10	9.999999	.090909086	8.454545	1.1818181	.18181817	.090909086	0	0	0	0	10	.27272725	9.272727	.090909086	.36363634	0	0	0	0	0	0	0	0	0	0	0	0	0
0714109621661694	AMERICA LIBRE	071160004	116	Marqués de Comillas	0004	América Libre	7822	10.000002	184.70248	4.9570794	3.2586083	2.4687562	0	0	0	1.3709677	0	8.6290331	0	0	10.000001	10	1.5702479	5.2892561	.99173552	2.1487601	0	0	0	0	0	10	1.2396693	7.8512397	.33057851	.57851237	0	0	0	0	0	0	0	0	0	0	0	0	0
0714109621661694	AMERICA LIBRE	071160004	116	Marqués de Comillas	0004	América Libre	8077	10.000002	201	0	0	0	.046788476	.0024611601	0	10	0	0	0	0	10	10	1.6999999	3.7	3.3999999	1.1999999	0	0	0	0	0	10	.29999998	6.9000001	2.1999998	.59999996	0	0	0	0	0	0	0	0	0	0	0	0	0
0714109621661694	AMERICA LIBRE	071160004	116	Marqués de Comillas	0004	América Libre	8348	9.999999	199.8	2.4855947	1.59121	1.0107211	.37709999	0	0	0	0	10	0	0	10	10	0	9.454545	.090909086	.45454544	0	0	0	0	0	9.999999	0	9.90909	0	0	.090909086	0	0	0	0	0	0	0	0	0	0	0	0
0714109621661694	AMERICA LIBRE	071160004	116	Marqués de Comillas	0004	América Libre	8342	9.9999962	192.37	4.8366413	3.2053618	1.2667698	.092932962	.03487039	0	4.3850803	0	5.6149197	0	0	10	10	9.1999998	.099999994	.59999996	.099999994	0	0	0	0	0	10	9.1999998	.59999996	.19999999	0	0	0	0	0	0	0	0	0	0	0	0	0	0
0714109621661694	AMERICA LIBRE	071160004	116	Marqués de Comillas	0004	América Libre	7693	10.000002	173.95454	2.2090161	2.1858101	1.1409371	0	0	0	0	0	10	0	0	10	10	3.181818	1.7272726	4.090909	.99999988	0	0	0	0	0	9.999999	1.2727273	6.636363	.5454545	1.5454544	0	0	0	0	0	0	0	0	0	0	0	0	0
0714109621661694	AMERICA LIBRE	071160004	116	Marqués de Comillas	0004	América Libre	7429	10.000002	200.5	.71031362	.56290644	.58703583	0	0	0	2.3046875	0	7.695313	0	0	10	10	.19999999	9	.5	.29999998	0	0	0	0	0	10	0	10	0	0	0	0	0	0	0	0	0	0	0	0	0	0	0
0714109621661694	AMERICA LIBRE	071160004	116	Marqués de Comillas	0004	América Libre	7419	9.999999	182.2	2.299407	1.6598294	1.1996871	0	0	0	0	0	10	0	0	10	9.999999	0	8.7999992	.89999998	.29999998	0	0	0	0	0	10	0	8.8999996	.19999999	.89999998	0	0	0	0	0	0	0	0	0	0	0	0	0
0714109621661694	AMERICA LIBRE	071160004	116	Marqués de Comillas	0004	América Libre	6540	10.000002	200.28181	.50689459	.43608919	.41582108	.09098541	.013460434	0	9.4042969	0	.59570313	0	0	10	9.999999	.45454544	7.636363	.90909088	.99999988	0	0	0	0	0	10	.36363634	9.545455	.090909086	0	0	0	0	0	0	0	0	0	0	0	0	0	0
0714109621661694	AMERICA LIBRE	071160004	116	Marqués de Comillas	0004	América Libre	8215	9.999999	200.77	1.5865371	1.1497705	.70665568	.35100001	0	0	0	0	10	0	0	10	9.999999	2.3636363	6.1818175	1.1818181	.090909086	0	0	0	0	.18181817	10	2.2727273	7.363636	0	.18181817	0	0	0	.18181817	0	0	0	0	0	0	0	0	0
0714109621661694	AMERICA LIBRE	071160004	116	Marqués de Comillas	0004	América Libre	8630	10.000002	180.45454	.65555477	.52085733	.48054996	0	0	0	0	0	10	0	0	10	10	2.9090908	2.6363635	1.8181818	2.6363635	0	0	0	0	0	10	2.3636363	5.272727	1.090909	1.2727273	0	0	0	0	0	0	0	0	0	0	0	0	0
0714109621661694	AMERICA LIBRE	071160004	116	Marqués de Comillas	0004	América Libre	7570	9.999999	194.74001	2.8865898	1.8410811	.40998816	0	0	0	0	0	10	0	0	10	9.999999	3.4545453	2.7272725	2.8181818	.99999988	0	0	0	0	0	10	.45454544	9.454545	0	.090909086	0	0	0	0	0	0	0	0	0	0	0	0	0
0714109621661694	AMERICA LIBRE	071160004	116	Marqués de Comillas	0004	América Libre	8624	10.000002	201.59	.51176167	.44217235	.43906298	.076874897	.028968692	0	0	0	10	0	0	10	10	4	4.0999999	1.4999999	.29999998	0	0	0	0	.099999994	10	3.7	3.5999999	2.0999999	.5	0	0	0	.099999994	0	0	0	0	0	0	0	0	0
0714109621661694	AMERICA LIBRE	071160004	116	Marqués de Comillas	0004	América Libre	7128	9.9999962	198.86363	2.2702713	1.3298247	1.049592	.043473881	.0024688516	0	7.8876171	0	2.1123829	0	0	10	9.999999	.81818181	2.4545453	4.9090905	1.8181818	0	0	0	0	0	10	.36363634	7.272727	1.5454544	.81818181	0	0	0	0	0	0	0	0	0	0	0	0	0
0714109621661694	AMERICA LIBRE	071160004	116	Marqués de Comillas	0004	América Libre	7130	9.9999962	199.16364	1.6977379	1.480262	.77411991	.17627212	.11908033	0	0	0	10	0	0	10	10	4.181818	5.181818	.36363634	.27272725	0	0	0	0	0	10	3.7272727	5.454545	.45454544	.36363634	0	0	0	0	0	0	0	0	0	0	0	0	0
0714109621661694	AMERICA LIBRE	071160004	116	Marqués de Comillas	0004	América Libre	8488	10.000002	180.58678	1.6497905	1.0409181	.89697617	0	0	0	0	0	10	0	0	10	10	.16528925	6.1983471	.90909082	2.7272727	0	0	0	0	0	9.999999	.66115701	8.3471069	0	.99173552	0	0	0	0	0	0	0	0	0	0	0	0	0
0714109621661694	AMERICA LIBRE	071160004	116	Marqués de Comillas	0004	América Libre	6836	9.999999	201.67	.56665689	.45361865	.50785023	.073868163	.03948617	0	.70312506	0	9.296876	0	0	10.000001	10	5.7272725	3.181818	1.090909	0	0	0	0	0	0	10	5.6363635	3.2727273	.90909088	.18181817	0	0	0	0	0	0	0	0	0	0	0	0	0
0714109621661694	AMERICA LIBRE	071160004	116	Marqués de Comillas	0004	América Libre	8346	9.999999	202.02727	1.2610176	.90143764	.49811366	.30597132	.073437527	0	0	0	10	0	0	10	10	9.181818	.18181817	.36363634	.18181817	0	0	0	0	.090909086	9.999999	8.818181	.45454544	.36363634	.27272725	0	0	0	.090909086	0	0	0	0	0	0	0	0	0
0714109621661694	AMERICA LIBRE	071160004	116	Marqués de Comillas	0004	América Libre	6389	10.000002	218.75455	.43035638	.29708624	.41222712	.047332156	.002367689	0	9.6270161	0	0	0	.37298387	10	9.999999	.090909086	1.6363636	1.9090908	6.363636	0	0	0	0	0	9.999999	.090909086	9.636363	.27272725	0	0	0	0	0	0	0	0	0	0	0	0	0	0
0714109621661694	AMERICA LIBRE	071160004	116	Marqués de Comillas	0004	América Libre	7272	10.000002	198.74545	1.3172724	1.5360761	.79686624	.046043556	.00097181846	0	10	0	0	0	0	10	10	5.7272725	.36363634	3	.90909088	0	0	0	0	0	9.999999	6.1818175	.99999988	2.8181818	0	0	0	0	0	0	0	0	0	0	0	0	0	0
0714109621661694	AMERICA LIBRE	071160004	116	Marqués de Comillas	0004	América Libre	8082	10.000002	177.00909	3.8717988	2.1492398	1.0548314	0	0	0	0	0	10	0	0	10	10	1.6999999	5.1999998	2.3999999	.69999999	0	0	0	0	0	10	1.5999999	4.7999997	1.5999999	2	0	0	0	0	0	0	0	0	0	0	0	0	0
0714109621661694	AMERICA LIBRE	071160004	116	Marqués de Comillas	0004	América Libre	7550	9.999999	219.22	1.0637668	.80203074	.48275432	.051971696	.00081210287	0	10	0	0	0	0	10	10	.5454545	2.3636363	3.181818	3.9090908	0	0	0	0	0	9.999999	.27272725	5.9090905	3.5454543	.27272725	0	0	0	0	0	0	0	0	0	0	0	0	0
0714109621661694	AMERICA LIBRE	071160004	116	Marqués de Comillas	0004	América Libre	8489	10.000002	176.21819	1.7907938	1.4441092	.91441983	0	0	0	0	0	10	0	0	10	10	1.6363636	3.2727273	3.181818	1.9090908	0	0	0	0	0	9.999999	1.3636363	7.9090905	.18181817	.5454545	0	0	0	0	0	0	0	0	0	0	0	0	0
0714109621661694	AMERICA LIBRE	071160004	116	Marqués de Comillas	0004	América Libre	6834	9.999999	200.57001	.49507576	.41534981	.50996226	.039879635	.0079453327	0	7.5705647	0	2.4294355	0	0	10	10	8.545455	.5454545	.72727269	.18181817	0	0	0	0	0	10	7.8181815	.99999988	.5454545	.63636363	0	0	0	0	0	0	0	0	0	0	0	0	0
0714109621661694	AMERICA LIBRE	071160004	116	Marqués de Comillas	0004	América Libre	8080	10.000002	198.7438	3.4438324	2.6525147	1.9813712	.22019009	.071565382	0	6.2402344	0	3.7597656	0	0	10	10	1.5454544	3.7272727	1.8181818	2.9090908	0	0	0	0	0	10	.5454545	6.7272725	1.1818181	1.5454544	0	0	0	0	0	0	0	0	0	0	0	0	0
0714109621661694	AMERICA LIBRE	071160004	116	Marqués de Comillas	0004	América Libre	7689	9.999999	191.27	4.6708779	2.8848403	.61669958	0	0	0	7.1972656	0	2.8027344	0	0	10	9.999999	0	9.7999992	.099999994	.099999994	0	0	0	0	0	10	0	10	0	0	0	0	0	0	0	0	0	0	0	0	0	0	0
0714109621661694	AMERICA LIBRE	071160004	116	Marqués de Comillas	0004	América Libre	8770	9.999999	178.38182	1.0952942	1.0219791	.62053621	.29769999	0	0	0	0	10	0	0	10	10	2.3	5.1999998	.69999999	1.8	0	0	0	0	0	10	2.3999999	3.5999999	2.6999998	1.3	0	0	0	0	0	0	0	0	0	0	0	0	0
0714109621661694	AMERICA LIBRE	071160004	116	Marqués de Comillas	0004	América Libre	8631	10.000002	179.14	1.8869022	1.5258609	1.0046848	0	0	0	0	0	10	0	0	10	10	0	8.1999998	.69999999	1.0999999	0	0	0	0	0	10.000001	0	9.4000006	0	.59999996	0	0	0	0	0	0	0	0	0	0	0	0	0
0714109621661694	AMERICA LIBRE	071160004	116	Marqués de Comillas	0004	América Libre	8485	10.000002	186.45454	5.2254939	3.3679178	1.5250002	.37709999	0	0	0	0	10	0	0	10	10	0	9.6694212	.33057851	0	0	0	0	0	0	10	0	10	0	0	0	0	0	0	0	0	0	0	0	0	0	0	0
0714109621661694	AMERICA LIBRE	071160004	116	Marqués de Comillas	0004	América Libre	6978	9.999999	218.3	1.1958261	1.1010647	.38694739	.049303629	.00086478307	0	10	0	0	0	0	10	9.999999	6.3999996	.69999999	2.3999999	.5	0	0	0	0	0	9.999999	2.9999998	2.0999999	4.2999997	.59999996	0	0	0	0	0	0	0	0	0	0	0	0	0
0714109621661694	AMERICA LIBRE	071160004	116	Marqués de Comillas	0004	América Libre	8078	10.000002	200.66942	.63491303	.40134078	.54521728	.047660351	.010006628	0	10	0	0	0	0	10	10	2.3636363	6.272727	1.3636363	0	0	0	0	0	0	9.999999	2.8181818	6.1818175	.99999988	0	0	0	0	0	0	0	0	0	0	0	0	0	0
0714109621661694	AMERICA LIBRE	071160004	116	Marqués de Comillas	0004	América Libre	7821	10.000002	181.89091	1.6200194	1.2119269	.88888264	0	0	0	5.4318419	0	4.5681581	0	0	10	10	2.2727273	4.7272725	.63636363	2.3636363	0	0	0	0	0	9.999999	2.181818	6.363636	1.1818181	.27272725	0	0	0	0	0	0	0	0	0	0	0	0	0
0714109621661694	AMERICA LIBRE	071160004	116	Marqués de Comillas	0004	América Libre	8216	10.000002	202.89091	.81291234	.76861811	.43214262	0	0	0	0	0	10	0	0	10	9.999999	0	4.9586773	.66115701	4.2975202	0	0	0	0	.082644626	9.999999	0	9.8347101	0	0	.082644626	0	0	.082644626	0	0	0	0	0	0	0	0	0
0714109621661694	AMERICA LIBRE	071160004	116	Marqués de Comillas	0004	América Libre	7417	10.000002	201.2	3.1182747	2.0234039	1.1659142	0	0	0	1.1290323	0	8.8709679	0	0	10	10	7.7999997	.79999995	1.3	.099999994	0	0	0	0	0	10	5	2.5999999	2.3	.099999994	0	0	0	0	0	0	0	0	0	0	0	0	0
0714109621661694	AMERICA LIBRE	071160004	116	Marqués de Comillas	0004	América Libre	5793	9.999999	216.43637	4.2630062	3.0701478	1.7416257	.039955568	.00093187287	0	8.28125	0	0	0	1.71875	10	10	9.181818	.63636363	.18181817	0	0	0	0	0	0	9.999999	7.636363	.5454545	1.5454544	.27272725	0	0	0	0	0	0	0	0	0	0	0	0	0
0714109621661694	AMERICA LIBRE	071160004	116	Marqués de Comillas	0004	América Libre	7421	10.000002	176.48181	2.702631	1.6814957	.80467814	0	0	0	0	0	10	0	0	10	10	1.0999999	5.0999999	1.5999999	2.1999998	0	0	0	0	0	10	1.5999999	7.9000001	.099999994	.39999998	0	0	0	0	0	0	0	0	0	0	0	0	0
0714109621661694	AMERICA LIBRE	071160004	116	Marqués de Comillas	0004	América Libre	6538	9.999999	199.98	.98974746	.85099959	.5339433	.030737013	.0017954172	0	3.5839846	0	6.4160161	0	0	10.000001	10	9	0	.5	.5	0	0	0	0	0	10	9.1999998	.79999995	0	0	0	0	0	0	0	0	0	0	0	0	0	0	0
0714109621661694	AMERICA LIBRE	071160004	116	Marqués de Comillas	0004	América Libre	8217	10.000002	199.28	2.6270897	1.8280624	1.6018653	0	0	0	0	0	10	0	0	10	10	.99999988	8.545455	.45454544	0	0	0	0	0	0	10	0	10	0	0	0	0	0	0	0	0	0	0	0	0	0	0	0
0714109621661694	AMERICA LIBRE	071160004	116	Marqués de Comillas	0004	América Libre	6981	9.999999	199.5	1.3674794	1.1886241	.83620775	.044371672	.0019218486	0	10	0	0	0	0	10	10	.59999996	5.2999997	3.5999999	.5	0	0	0	0	0	10	1	7.1999998	1.4	.39999998	0	0	0	0	0	0	0	0	0	0	0	0	0
0714109621661694	AMERICA LIBRE	071160004	116	Marqués de Comillas	0004	América Libre	6832	10.000002	217.00999	4.0360746	2.7169178	1.8306274	.048106641	.0026300054	0	10	0	0	0	0	10	9.999999	7.9090905	0	1.7272726	.36363634	0	0	0	0	0	9.999999	6.9090905	.81818181	1.9090908	.36363634	0	0	0	0	0	0	0	0	0	0	0	0	0
0714109621661694	AMERICA LIBRE	071160004	116	Marqués de Comillas	0004	América Libre	7564	9.999999	196.83636	2.1722517	1.4687392	.32427028	0	0	0	0	0	10	0	0	10	10	1.9008263	4.5454545	2.3140495	1.2396693	0	0	0	0	0	10	0	10	0	0	0	0	0	0	0	0	0	0	0	0	0	0	0
0714109621661694	AMERICA LIBRE	071160004	116	Marqués de Comillas	0004	América Libre	7813	10.000002	212.89091	3.5912659	2.1071622	.38705981	.054869618	.00087236013	0	10	0	0	0	0	10	10	5.9090905	.63636363	3	.45454544	0	0	0	0	0	9.999999	5.454545	3.0909088	1.2727273	.18181817	0	0	0	0	0	0	0	0	0	0	0	0	0
0714109621661694	AMERICA LIBRE	071160004	116	Marqués de Comillas	0004	América Libre	6393	9.999999	201.11818	1.0508163	.71754003	.5648455	.0342623	.0018553894	0	10	0	0	0	0	10	10	7	.36363634	.81818181	1.8181818	0	0	0	0	0	10	7.272727	1.3636363	1.3636363	0	0	0	0	0	0	0	0	0	0	0	0	0	0
0714109621661694	AMERICA LIBRE	071160004	116	Marqués de Comillas	0004	América Libre	8349	9.999999	190.59	4.7709432	3.1499619	.90565318	0	0	0	0	0	10	0	0	10	10	.29999998	8.8999996	.79999995	0	0	0	0	0	0	9.999999	0	9.7999992	.099999994	.099999994	0	0	0	0	0	0	0	0	0	0	0	0	0
0714109621661694	AMERICA LIBRE	071160004	116	Marqués de Comillas	0004	América Libre	8089	10.000002	196.79091	4.6828418	2.838408	1.4738406	0	0	0	0	0	10	0	0	10	10	8.5	0	1.0999999	.39999998	0	0	0	0	0	9.999999	3.1999998	2.6999998	3.7999997	.29999998	0	0	0	0	0	0	0	0	0	0	0	0	0
0714109621661694	AMERICA LIBRE	071160004	116	Marqués de Comillas	0004	América Libre	6979	10.000002	210.50999	4.4033966	2.8338213	.689951	.047805373	.0024093892	0	10	0	0	0	0	10	9.999999	7.4999995	1	1.1999999	.29999998	0	0	0	0	0	10	4.8999996	4	.39999998	.69999999	0	0	0	0	0	0	0	0	0	0	0	0	0
0714109621661694	AMERICA LIBRE	071160004	116	Marqués de Comillas	0004	América Libre	6831	9.999999	220.34	.94042546	.51252669	.52681845	.051093649	.0011587631	0	9.8487911	0	0	0	.15120968	10.000001	9.999999	9.636363	0	.36363634	0	0	0	0	0	0	10	8.636364	.18181817	1.1818181	0	0	0	0	0	0	0	0	0	0	0	0	0	0
0714109621661694	AMERICA LIBRE	071160004	116	Marqués de Comillas	0004	América Libre	7138	9.999999	184.46364	4.2611933	2.9557188	1.7652642	0	0	0	0	0	10	0	0	10	9.999999	0	9.818181	.090909086	.090909086	0	0	0	0	0	10	0	9.454545	0	0	.5454545	0	0	0	0	0	0	0	0	0	0	0	0
0714109621661694	AMERICA LIBRE	071160004	116	Marqués de Comillas	0004	América Libre	7949	9.999999	186.89999	2.6627054	2.6705511	1.506641	.1628	0	0	6.679688	0	3.3203127	0	0	10.000001	10	1.7272726	4.5454545	.90909088	2.8181818	0	0	0	0	0	9.999999	2.090909	7.545454	.27272725	.090909086	0	0	0	0	0	0	0	0	0	0	0	0	0
0714109621661694	AMERICA LIBRE	071160004	116	Marqués de Comillas	0004	América Libre	7816	10.000002	199.66364	1.2740577	.66591042	.51816458	.085190021	.029135177	0	6.2298384	0	3.7701612	0	0	10	10	1.2727273	7	.5454545	1.1818181	0	0	0	0	0	10	0	9.454545	.36363634	.18181817	0	0	0	0	0	0	0	0	0	0	0	0	0
0714109621661694	AMERICA LIBRE	071160004	116	Marqués de Comillas	0004	América Libre	6833	10.000002	202.59091	2.5842018	1.9164633	1.4760389	.044849023	.00038560401	0	10	0	0	0	0	10	9.999999	6.8595037	.41322312	1.6528925	1.07438	0	0	0	0	0	10	6.2809916	2.4793386	.57851237	.66115701	0	0	0	0	0	0	0	0	0	0	0	0	0
0714109621661694	AMERICA LIBRE	071160004	116	Marqués de Comillas	0004	América Libre	6099	10.000002	202.52	1.0906879	.77391845	.36653253	.041934878	.0011302	0	10	0	0	0	0	10	10	8.181818	1.090909	.63636363	.090909086	0	0	0	0	0	10	7.272727	1.7272726	.90909088	.090909086	0	0	0	0	0	0	0	0	0	0	0	0	0
0714109621661694	AMERICA LIBRE	071160004	116	Marqués de Comillas	0004	América Libre	7820	9.999999	190.92728	3.69449	2.4632351	.53564173	0	0	0	.96774191	0	9.032258	0	0	10	10	.63636363	2.181818	2.8181818	4.090909	.27272725	0	0	0	0	9.999999	.5454545	7.0909085	2.2727273	.090909086	0	0	0	0	0	0	0	0	0	0	0	0	0
0714109621661694	AMERICA LIBRE	071160004	116	Marqués de Comillas	0004	América Libre	7818	9.999999	197.53636	4.7800288	2.9205413	2.0841074	.175	0	0	4.8803334	0	5.1196671	0	0	10	9.999999	0	8.727272	.090909086	.27272725	.90909088	0	0	0	0	9.999999	.090909086	9.818181	.090909086	0	0	0	0	0	0	0	0	0	0	0	0	0	0
0714109621661694	AMERICA LIBRE	071160004	116	Marqués de Comillas	0004	América Libre	7951	9.999999	182.45	.76648551	.50470328	.42314833	0	0	0	0	0	10	0	0	10	10	4.5999999	.099999994	4.5	.79999995	0	0	0	0	0	10	4	3.5999999	1.6999999	.69999999	0	0	0	0	0	0	0	0	0	0	0	0	0
0714109621661694	AMERICA LIBRE	071160004	116	Marqués de Comillas	0004	América Libre	8090	9.999999	195.64462	4.3023338	2.522773	1.0704882	0	0	0	0	0	10	0	0	10	9.999999	6.9090905	.18181817	2.3636363	.5454545	0	0	0	0	0	10	5.5454545	.63636363	3.7272727	.090909086	0	0	0	0	0	0	0	0	0	0	0	0	0
0714109621661694	AMERICA LIBRE	071160004	116	Marqués de Comillas	0004	América Libre	8081	9.999999	184.55455	4.115572	2.6725874	1.5056146	.25490001	0	0	0	0	10	0	0	10	10	.099999994	9.1999998	.29999998	.39999998	0	0	0	0	0	9.999999	1	6.4999995	1.4	1.0999999	0	0	0	0	0	0	0	0	0	0	0	0	0
0714109621661694	AMERICA LIBRE	071160004	116	Marqués de Comillas	0004	América Libre	7278	9.999999	189.62	4.985539	3.0585797	2.2058861	0	0	0	.73588711	0	9.2641125	0	0	10	10	4.5999999	1.8	2	1.5999999	0	0	0	0	0	10	3.7	5.8000002	.29999998	.099999994	.099999994	0	0	0	0	0	0	0	0	0	0	0	0
0714109621661694	AMERICA LIBRE	071160004	116	Marqués de Comillas	0004	América Libre	8483	10.000002	203.09091	.9534626	.71484804	.419157	.15518799	.048913088	0	0	0	10	0	0	10	9.999999	8.3471069	.49586776	.74380165	.41322312	0	0	0	0	0	9.999999	7.1900821	1.5702479	.99173552	.24793388	0	0	0	0	0	0	0	0	0	0	0	0	0
0714109621661694	AMERICA LIBRE	071160004	116	Marqués de Comillas	0004	América Libre	7946	9.999999	199.62	1.0934349	.6250034	.39112991	.052906055	.012645583	0	10	0	0	0	0	10	10	1.6999999	1.6999999	3.5999999	2.9999998	0	0	0	0	0	10	.59999996	5.1999998	4	.19999999	0	0	0	0	0	0	0	0	0	0	0	0	0
0714109621661694	AMERICA LIBRE	071160004	116	Marqués de Comillas	0004	América Libre	7552	9.9999962	204.64	2.7332032	1.6645645	.5241037	.050686784	.0028376724	0	10	0	0	0	0	10	10	6.272727	.81818181	2.9090908	0	0	0	0	0	0	10	6	1.8181818	2.181818	0	0	0	0	0	0	0	0	0	0	0	0	0	0
0714109621661694	AMERICA LIBRE	071160004	116	Marqués de Comillas	0004	América Libre	7127	9.999999	200.52893	.85352337	.60920805	.57933539	.045293547	.0004214973	0	10	0	0	0	0	10	10	5.3719006	1.4876033	1.6528925	1.4876033	0	0	0	0	0	10	4.1322312	4.1322312	.74380165	.99173552	0	0	0	0	0	0	0	0	0	0	0	0	0
0714109621661694	AMERICA LIBRE	071160004	116	Marqués de Comillas	0004	América Libre	7697	10.000002	201.97	.17058723	.12977159	.31742039	0	0	0	10	0	0	0	0	10	10	.79999995	8.3000002	.69999999	.19999999	0	0	0	0	0	10	0	6.5999999	.39999998	2.9999998	0	0	0	0	0	0	0	0	0	0	0	0	0
0714109621661694	AMERICA LIBRE	071160004	116	Marqués de Comillas	0004	América Libre	7814	10.000002	206.61983	3.2352812	1.8600427	.49242759	.050294455	.0032933278	0	10	0	0	0	0	10	9.999999	4.7107434	1.6528925	2.4793386	1.1570247	0	0	0	0	0	9.999999	3.8016527	4.8760328	.16528925	1.1570247	0	0	0	0	0	0	0	0	0	0	0	0	0
0714109621661694	AMERICA LIBRE	071160004	116	Marqués de Comillas	0004	América Libre	8481	9.999999	193.25455	7.4668193	4.0625029	2.132436	.11849721	.0034159424	0	0	0	10	0	0	10	10	1.4545454	7.7272725	.5454545	.27272725	0	0	0	0	0	9.999999	1.7272726	7.999999	.090909086	.18181817	0	0	0	0	0	0	0	0	0	0	0	0	0
0714109621661694	AMERICA LIBRE	071160004	116	Marqués de Comillas	0004	América Libre	7546	9.9999962	212.61818	6.1318569	3.7840648	1.970157	.0415252	.0041929148	0	.040322579	0	0	0	9.9596777	10	10	7.8512397	0	1.9008263	.24793388	0	0	0	0	0	9.999999	7.6033053	1.8181816	.24793388	.33057851	0	0	0	0	0	0	0	0	0	0	0	0	0
0714109621661694	AMERICA LIBRE	071160004	116	Marqués de Comillas	0004	América Libre	7423	10.000002	188.69421	3.7589407	2.1612136	.37921378	0	0	0	0	0	10	0	0	10	10	.5454545	7.181818	.99999988	1.2727273	0	0	0	0	0	9.999999	0	9.727272	.090909086	.090909086	.090909086	0	0	0	0	0	0	0	0	0	0	0	0
0714109621661694	AMERICA LIBRE	071160004	116	Marqués de Comillas	0004	América Libre	8210	9.999999	200.24001	1.1412274	.7656076	.69730955	.069357753	.014675387	0	8.3454742	0	1.6545266	0	0	10.000001	10	5.7272725	2.2727273	1.7272726	.27272725	0	0	0	0	0	10	6.272727	1.8181818	1.8181818	.090909086	0	0	0	0	0	0	0	0	0	0	0	0	0
0714109621661694	AMERICA LIBRE	071160004	116	Marqués de Comillas	0004	América Libre	7682	10.000002	219.75	1.0428327	1.0103807	.60897732	.053321071	.0015223039	0	10	0	0	0	0	10	10	1.8999999	3.7	3.0999999	1.1999999	.099999994	0	0	0	0	10	.89999998	4.5	4.2999997	.29999998	0	0	0	0	0	0	0	0	0	0	0	0	0
0714109621661694	AMERICA LIBRE	071160004	116	Marqués de Comillas	0004	América Libre	5792	9.9999962	200.92	3.0022659	2.1018476	1.4892278	.040783569	.0041736239	0	8.0745974	0	0	0	1.9254031	10	10	9.5	0	.5	0	0	0	0	0	0	10	8.3000002	1.4999999	.19999999	0	0	0	0	0	0	0	0	0	0	0	0	0	0
0714109621661694	AMERICA LIBRE	071160004	116	Marqués de Comillas	0004	América Libre	8350	9.9999962	180.7	1.17047	1.0819039	.86857182	0	0	0	0	0	10	0	0	10	9.999999	2.9999998	2.1999998	3.3	1.4999999	0	0	0	0	0	9.999999	2.6999998	2.3	4.8999996	.099999994	0	0	0	0	0	0	0	0	0	0	0	0	0
0714109621661694	AMERICA LIBRE	071160004	116	Marqués de Comillas	0004	América Libre	7699	10.000002	200.86	.34698704	.27465573	.4317089	0	0	0	6.1523442	0	3.8476565	0	0	10.000001	10	.89999998	7.1999998	1	.29999998	.59999996	0	0	0	0	10	.79999995	7.9000001	1.0999999	.19999999	0	0	0	0	0	0	0	0	0	0	0	0	0
0714109621661694	AMERICA LIBRE	071160004	116	Marqués de Comillas	0004	América Libre	7961	9.999999	188.07001	2.4423554	1.5800154	.356639	0	0	0	0	0	10	0	0	10	9.999999	0	9.5999994	.099999994	.29999998	0	0	0	0	0	10.000001	0	9.9000006	0	.099999994	0	0	0	0	0	0	0	0	0	0	0	0	0
0714109621661694	AMERICA LIBRE	071160004	116	Marqués de Comillas	0004	América Libre	7959	9.9999962	200.8091	.45717421	.34650996	.48049012	0	0	0	0	0	10	0	0	10	10	8.545455	.36363634	.5454545	.5454545	0	0	0	0	0	9.999999	5.363636	1.9999998	1.9999998	.63636363	0	0	0	0	0	0	0	0	0	0	0	0	0
0714109621661694	AMERICA LIBRE	071160004	116	Marqués de Comillas	0004	América Libre	7681	9.999999	220.67273	.54119551	.4702906	.49469161	.046609666	.0078733768	0	10	0	0	0	0	10	10	4.8181815	.36363634	2.5454545	2.2727273	0	0	0	0	0	10	2.090909	5.272727	1.4545454	.81818181	.36363634	0	0	0	0	0	0	0	0	0	0	0	0
0714109621661694	AMERICA LIBRE	071160004	116	Marqués de Comillas	0004	América Libre	7833	10.000002	181.17273	1.3541794	.78972787	.53375524	0	0	0	0	0	10	0	0	10	10	5.272727	0	2.2727273	2.4545453	0	0	0	0	0	10	3.9090908	4.181818	1.9090908	0	0	0	0	0	0	0	0	0	0	0	0	0	0
0714109621661694	AMERICA LIBRE	071160004	116	Marqués de Comillas	0004	América Libre	7828	10.000002	201.85454	.35255852	.19458847	.35993841	0	0	0	2.217742	0	7.7822576	0	0	10	10	1.090909	7.8181815	.72727269	.36363634	0	0	0	0	0	10	0	10	0	0	0	0	0	0	0	0	0	0	0	0	0	0	0
0714109621661694	AMERICA LIBRE	071160004	116	Marqués de Comillas	0004	América Libre	7554	9.999999	200.32727	.79896629	.55803561	.46480554	.12958176	.017138423	0	.02016129	0	9.9798384	0	0	10	10	2.7272727	3.8842976	2.8925619	.49586776	0	0	0	0	0	10	.082644626	4.5454545	5.3719006	0	0	0	0	0	0	0	0	0	0	0	0	0	0
0714109621661694	AMERICA LIBRE	071160004	116	Marqués de Comillas	0004	América Libre	8484	9.999999	199.59091	3.0129883	1.9660788	1.3053484	.32416412	.10022715	0	0	0	10	0	0	10	9.999999	6.272727	2.4545453	1.1818181	.090909086	0	0	0	0	0	9.999999	3.6363635	3.9999995	1.8181818	.5454545	0	0	0	0	0	0	0	0	0	0	0	0	0
0714109621661694	AMERICA LIBRE	071160004	116	Marqués de Comillas	0004	América Libre	8771	9.9999962	177.02727	1.9746535	1.3380867	.77650905	0	0	0	0	0	10	0	0	10	10	6.3000002	.59999996	2.0999999	1	0	0	0	0	0	10	4.7000003	4.0999999	.79999995	.29999998	.099999994	0	0	0	0	0	0	0	0	0	0	0	0
0714109621661694	AMERICA LIBRE	071160004	116	Marqués de Comillas	0004	América Libre	8352	9.999999	180.33	.99050492	.64895529	.66630161	0	0	0	0	0	10	0	0	10	10	.59999996	6.0999999	1.6999999	1.5999999	0	0	0	0	0	9.999999	.59999996	8.5999994	.69999999	.099999994	0	0	0	0	0	0	0	0	0	0	0	0	0
0714109621661694	AMERICA LIBRE	071160004	116	Marqués de Comillas	0004	América Libre	6395	10.000002	200.18182	.46354723	.47847384	.40545645	.065340728	.027826477	0	10	0	0	0	0	10	10	3.5537188	1.9008263	1.4049586	2.9752066	.16528925	0	0	0	0	9.999999	2.4793386	6.4462805	.49586776	.57851237	0	0	0	0	0	0	0	0	0	0	0	0	0
0714109621661694	AMERICA LIBRE	071160004	116	Marqués de Comillas	0004	América Libre	8767	9.999999	197.65289	2.8421583	1.6379091	.7564702	.04885371	.015493018	0	0	0	10	0	0	10	9.999999	8.818181	.36363634	.45454544	.27272725	0	0	0	0	.090909086	10	9.181818	.72727269	0	0	0	0	0	.090909086	0	0	0	0	0	0	0	0	0
0714109621661694	AMERICA LIBRE	071160004	116	Marqués de Comillas	0004	América Libre	7558	9.999999	197.37	6.5278711	3.9283996	2.9620533	0	0	0	1.6961499	0	8.3038502	0	0	10	9.999999	4.8181815	.18181817	2.7272725	2.2727273	0	0	0	0	0	10	2.2727273	6.363636	1.090909	.27272725	0	0	0	0	0	0	0	0	0	0	0	0	0
0714109621661694	AMERICA LIBRE	071160004	116	Marqués de Comillas	0004	América Libre	7702	10.000002	186.39	2.3147137	1.5128959	.27284759	0	0	0	0	0	10	0	0	10	10	.69999999	2.6999998	2	4.5999999	0	0	0	0	0	10	.39999998	9.1999998	.39999998	0	0	0	0	0	0	0	0	0	0	0	0	0	0
0714109621661694	AMERICA LIBRE	071160004	116	Marqués de Comillas	0004	América Libre	7955	9.999999	201.67	1.6374065	1.0795243	.47699961	0	0	0	0	0	10	0	0	10	10	1.0999999	6.0999999	1	.099999994	0	0	0	1.6999999	0	9.999999	.19999999	7.5999994	.39999998	0	.099999994	0	1.6999999	0	0	0	0	0	0	0	0	0	0
0714109621661694	AMERICA LIBRE	071160004	116	Marqués de Comillas	0004	América Libre	7957	9.999999	199.33636	2.4244111	1.7546486	1.2375479	0	0	0	0	0	10	0	0	10	9.999999	5.363636	1.9090908	1.090909	.99999988	0	0	0	0	.63636363	10	2.9090908	5.7272725	.63636363	.090909086	0	0	0	.63636363	0	0	0	0	0	0	0	0	0
0714109621661694	AMERICA LIBRE	071160004	116	Marqués de Comillas	0004	América Libre	5944	10.000002	201.75206	1.0930357	.6011706	.45299122	.053091131	.00096367596	0	7.3991938	0	0	0	2.6008062	10	9.999999	6.272727	2.4545453	1.090909	.18181817	0	0	0	0	0	10	5.6363635	3.9090908	.45454544	0	0	0	0	0	0	0	0	0	0	0	0	0	0
0714109621661694	AMERICA LIBRE	071160004	116	Marqués de Comillas	0004	América Libre	8213	10.000002	175.83	8.0908031	5.2705979	3.8789523	0	0	0	0	0	10	0	0	10	10	.090909086	7.181818	2.3636363	.36363634	0	0	0	0	0	9.999999	.27272725	6.636363	.5454545	2.5454545	0	0	0	0	0	0	0	0	0	0	0	0	0
0714109621661694	AMERICA LIBRE	071160004	116	Marqués de Comillas	0004	América Libre	8212	9.999999	179.47	5.805954	3.8138242	.99182886	.23630747	.0014135638	0	0	0	10	0	0	10	9.999999	.27272725	8.454545	.18181817	1.090909	0	0	0	0	0	10	.45454544	8.181818	.72727269	.63636363	0	0	0	0	0	0	0	0	0	0	0	0	0
0714109621661694	AMERICA LIBRE	071160004	116	Marqués de Comillas	0004	América Libre	8629	9.999999	179.92999	1.3210223	1.2474216	.62539303	0	0	0	0	0	10	0	0	10	10	7.9000001	.59999996	1.0999999	.39999998	0	0	0	0	0	10	7.7999997	1.4999999	.5	.19999999	0	0	0	0	0	0	0	0	0	0	0	0	0
0714109621661694	AMERICA LIBRE	071160004	116	Marqués de Comillas	0004	América Libre	6844	10.000002	178.24001	1.3720058	1.2175944	.8537851	.19256313	.017254965	0	0	0	10	0	0	10	10	.81818181	5	2.3636363	1.8181818	0	0	0	0	0	10	.81818181	8.454545	.36363634	.36363634	0	0	0	0	0	0	0	0	0	0	0	0	0
0714109621661694	AMERICA LIBRE	071160004	116	Marqués de Comillas	0004	América Libre	8627	10.000002	184.64546	3.4260669	2.1208875	1.0827324	.1348	0	0	0	0	10	0	0	10	9.999999	4.181818	2.7272725	2.7272725	.36363634	0	0	0	0	0	10	3.9090908	4.5454545	.99999988	.5454545	0	0	0	0	0	0	0	0	0	0	0	0	0
0714109621661694	AMERICA LIBRE	071160004	116	Marqués de Comillas	0004	América Libre	7567	9.999999	201.2	.40000001	.17146699	.35170621	0	0	0	10	0	0	0	0	10	9.999999	0	9.818181	0	.090909086	.090909086	0	0	0	0	9.999999	0	9.90909	0	0	.090909086	0	0	0	0	0	0	0	0	0	0	0	0
0714109621661694	AMERICA LIBRE	071160004	116	Marqués de Comillas	0004	América Libre	8086	10.000002	201.25455	.74390084	.65174782	.59458756	0	0	0	0	0	10	0	0	10	9.999999	0	9.2999992	.5	.099999994	0	0	0	0	.099999994	10	.099999994	9.5	.099999994	.099999994	.099999994	0	0	.099999994	0	0	0	0	0	0	0	0	0
0714109621661694	AMERICA LIBRE	071160004	116	Marqués de Comillas	0004	América Libre	7422	9.999999	179.05455	4.9686952	2.7723014	1.6961831	0	0	0	0	0	10	0	0	10	10	1.8999999	2	3.1999998	2.9000001	0	0	0	0	0	10	1.1999999	8.1999998	.19999999	0	.39999998	0	0	0	0	0	0	0	0	0	0	0	0
0714109621661694	AMERICA LIBRE	071160004	116	Marqués de Comillas	0004	América Libre	6677	9.999999	219.87604	1.5932204	1.3577269	.95776534	.047666229	.00052249659	0	7.2278228	0	0	0	2.7721775	10	9.999999	3.181818	.72727269	4.7272725	1.3636363	0	0	0	0	0	10	1.090909	6.090909	1.9090908	.90909088	0	0	0	0	0	0	0	0	0	0	0	0	0
0714109621661694	AMERICA LIBRE	071160004	116	Marqués de Comillas	0004	América Libre	6244	9.999999	215.16364	2.6646755	1.6763321	.50291449	.037701562	.007648902	0	10	0	0	0	0	10	10	8.181818	0	1.2727273	.5454545	0	0	0	0	0	10	8.363636	0	1.6363636	0	0	0	0	0	0	0	0	0	0	0	0	0	0
0714109621661694	AMERICA LIBRE	071160004	116	Marqués de Comillas	0004	América Libre	6543	10.000002	199.50999	1.2529565	1.0939125	.61396158	.24049851	.021155706	0	10	0	0	0	0	10	9.999999	.29999998	8.0999994	.79999995	.79999995	0	0	0	0	0	10	.099999994	9.6999998	.099999994	.099999994	0	0	0	0	0	0	0	0	0	0	0	0	0
0714109621661694	AMERICA LIBRE	071160004	116	Marqués de Comillas	0004	América Libre	7560	9.9999962	179.84	.93509358	.80548793	.45558107	0	0	0	0	0	10	0	0	10	10	.18181817	8.636364	.5454545	.63636363	0	0	0	0	0	9.999999	.5454545	8.90909	.18181817	.36363634	0	0	0	0	0	0	0	0	0	0	0	0	0
0714109621661694	AMERICA LIBRE	071160004	116	Marqués de Comillas	0004	América Libre	8221	9.999999	183.16364	2.517312	1.6298476	.88704771	0	0	0	0	0	10	0	0	10	9.999999	8.0991726	1.322314	.41322312	.16528925	0	0	0	0	0	9.999999	7.1074376	1.4876033	1.07438	.33057851	0	0	0	0	0	0	0	0	0	0	0	0	0
0714109621661694	AMERICA LIBRE	071160004	116	Marqués de Comillas	0004	América Libre	8343	9.999999	179.91818	8.7864895	5.0713582	3.0759711	.12252948	.021931956	0	0	0	10	0	0	10	10	6.7272725	.27272725	2.3636363	.63636363	0	0	0	0	0	10	8.090909	.45454544	.5454545	.90909088	0	0	0	0	0	0	0	0	0	0	0	0	0
0714109621661694	AMERICA LIBRE	071160004	116	Marqués de Comillas	0004	América Libre	7548	9.999999	216.53999	2.4836264	2.3140428	.99127519	.035379943	.0011212351	0	10	0	0	0	0	10	9.999999	9.90909	0	.090909086	0	0	0	0	0	0	10	5.090909	3.181818	.81818181	.81818181	.090909086	0	0	0	0	0	0	0	0	0	0	0	0
0714109621661694	AMERICA LIBRE	071160004	116	Marqués de Comillas	0004	América Libre	6680	9.999999	201.95041	3.039278	2.2619834	2.1304379	.041731853	.0099411001	0	10	0	0	0	0	10	9.999999	8.818181	0	.5454545	.63636363	0	0	0	0	0	10	8.272727	.27272725	.90909088	.5454545	0	0	0	0	0	0	0	0	0	0	0	0	0
0714109621661694	AMERICA LIBRE	071160004	116	Marqués de Comillas	0004	América Libre	6987	10.000002	199.1909	1.3245614	1.0702957	.48353729	0	0	0	0	0	10	0	0	10	10	3.7272727	3	1.6363636	1.6363636	0	0	0	0	0	10	1.6363636	5.272727	2.6363635	.45454544	0	0	0	0	0	0	0	0	0	0	0	0	0
0714109621661694	AMERICA LIBRE	071160004	116	Marqués de Comillas	0004	América Libre	7137	9.999999	177.19835	1.7182531	1.0886515	.510979	0	0	0	0	0	10	0	0	10	9.999999	.16528925	8.4297514	.82644624	.57851237	0	0	0	0	0	10	.082644626	9.5867767	.082644626	.082644626	.16528925	0	0	0	0	0	0	0	0	0	0	0	0
0714109621661694	AMERICA LIBRE	071160004	116	Marqués de Comillas	0004	América Libre	7691	10.000002	195.5	7.0281901	5.991425	3.6032839	0	0	0	2.7734375	0	7.226563	0	0	10	10	2.6363635	1.9999998	3	2.3636363	0	0	0	0	0	10	3.181818	6.090909	.18181817	.5454545	0	0	0	0	0	0	0	0	0	0	0	0	0
0714109621661694	AMERICA LIBRE	071160004	116	Marqués de Comillas	0004	América Libre	7125	9.9999962	220.31818	.81944346	.89043111	1.0868591	.050239645	.00099021196	0	10	0	0	0	0	10	9.999999	4.8181815	3.4545453	1.6363636	.090909086	0	0	0	0	0	10	4.090909	5.090909	.27272725	.5454545	0	0	0	0	0	0	0	0	0	0	0	0	0
0714109621661694	AMERICA LIBRE	071160004	116	Marqués de Comillas	0004	América Libre	7701	9.999999	192.45454	2.8464854	1.7162614	.27491751	0	0	0	0	0	10	0	0	10	9.999999	0	4.7272725	.45454544	4.8181815	0	0	0	0	0	9.999999	.090909086	9.90909	0	0	0	0	0	0	0	0	0	0	0	0	0	0	0
0714109621661694	AMERICA LIBRE	071160004	116	Marqués de Comillas	0004	América Libre	6975	9.999999	216.73636	4.5819354	3.1662812	1.8778999	.058264647	.0012505547	0	6.0644531	0	0	0	3.9355471	10	10	5.6363635	.27272725	2.3636363	1.7272726	0	0	0	0	0	10	2.8181818	1.1818181	5.181818	.63636363	.18181817	0	0	0	0	0	0	0	0	0	0	0	0
0714109621661694	AMERICA LIBRE	071160004	116	Marqués de Comillas	0004	América Libre	6245	9.9999962	210.28	4.5278692	2.9302824	1.3069296	.031734273	.00054837984	0	10	0	0	0	0	10	10	9.6999998	0	.29999998	0	0	0	0	0	0	9.999999	4.8999996	.89999998	2.9999998	1.1999999	0	0	0	0	0	0	0	0	0	0	0	0	0
0714109621661694	AMERICA LIBRE	071160004	116	Marqués de Comillas	0004	América Libre	8353	9.9999962	179.71819	1.6131946	1.1774486	.4783496	0	0	0	0	0	10	0	0	10	10	7.9090905	.72727269	.5454545	.81818181	0	0	0	0	0	10	8.181818	1.3636363	.090909086	.36363634	0	0	0	0	0	0	0	0	0	0	0	0	0
0714109621661694	AMERICA LIBRE	071160004	116	Marqués de Comillas	0004	América Libre	9052	10.000002	181.19	.3923009	.27034563	.39707828	0	0	0	0	0	10	0	0	10	10	1.5999999	2	5.3999996	1	0	0	0	0	0	10	1	3.1999998	5.6999998	.099999994	0	0	0	0	0	0	0	0	0	0	0	0	0
0714109621661694	AMERICA LIBRE	071160004	116	Marqués de Comillas	0004	América Libre	8772	9.999999	177.93388	2.7234383	1.5653206	.9453755	0	0	0	0	0	10	0	0	10	10	3.6363635	2.6363635	.81818181	2.9090908	0	0	0	0	0	10	3.3636363	3.3636363	2.6363635	.63636363	0	0	0	0	0	0	0	0	0	0	0	0	0
0714109621661694	AMERICA LIBRE	071160004	116	Marqués de Comillas	0004	América Libre	6686	9.9999962	199.31818	2.4156001	1.8708433	1.3593287	0	0	0	1.1238295	0	8.8761711	0	0	10.000001	10	.79999995	5	1.4	2.8	0	0	0	0	0	10	2.1999998	7.0999999	.39999998	.19999999	.099999994	0	0	0	0	0	0	0	0	0	0	0	0
0714109621661694	AMERICA LIBRE	071160004	116	Marqués de Comillas	0004	América Libre	7414	9.999999	200.55455	1.1488047	.80727303	.63471359	.13558871	.076434202	0	5.4233871	0	4.5766129	0	0	10	10	2.9000001	.79999995	2.5	3.7999997	0	0	0	0	0	9.999999	2.0999999	5.3999996	2.3999999	.099999994	0	0	0	0	0	0	0	0	0	0	0	0	0
0714109621661694	AMERICA LIBRE	071160004	116	Marqués de Comillas	0004	América Libre	7276	10.000002	204.27	.8585453	.76775694	.50024712	.35789999	0	0	.090725809	0	9.9092741	0	0	10	10	5.6999998	.39999998	3.4999998	.39999998	0	0	0	0	0	10	1.4999999	6.9000001	1.4999999	.099999994	0	0	0	0	0	0	0	0	0	0	0	0	0
0714109621661694	AMERICA LIBRE	071160004	116	Marqués de Comillas	0004	América Libre	6541	9.999999	200.56	.65299308	.58450645	.58161116	.22304878	.053748835	0	8.2056456	0	1.7943548	0	0	10	10	0	7.4999995	0	2.5	0	0	0	0	0	10	0	10	0	0	0	0	0	0	0	0	0	0	0	0	0	0	0
0714109621661694	AMERICA LIBRE	071160004	116	Marqués de Comillas	0004	América Libre	6988	10.000002	196.8	3.717526	3.1588528	2.3702154	0	0	0	0	0	10	0	0	10	10	2.3	4.5	.89999998	2.3	0	0	0	0	0	9.999999	.099999994	9.0999994	.69999999	.099999994	0	0	0	0	0	0	0	0	0	0	0	0	0
0714109621661694	AMERICA LIBRE	071160004	116	Marqués de Comillas	0004	América Libre	7950	9.9999962	183.50999	1.4177095	.94904757	.64558148	0	0	0	0	0	10	0	0	10	10	6.6999998	.59999996	2.3999999	.29999998	0	0	0	0	0	10	8.5	.19999999	.79999995	.5	0	0	0	0	0	0	0	0	0	0	0	0	0
0714109621661694	AMERICA LIBRE	071160004	116	Marqués de Comillas	0004	América Libre	6388	9.999999	218.96364	1.2715579	.78877389	.84285647	.045859624	.00092782936	0	8.6056204	0	0	0	1.3943809	10.000001	10	1.6363636	.99999988	3.4545453	3.9090908	0	0	0	0	0	9.999999	1.3636363	6.363636	1.9999998	.27272725	0	0	0	0	0	0	0	0	0	0	0	0	0
0714109621661694	AMERICA LIBRE	071160004	116	Marqués de Comillas	0004	América Libre	8351	9.999999	178.85454	1.1507813	.91773331	.55515516	0	0	0	0	0	10	0	0	10	9.999999	.18181817	5.454545	.90909088	3.4545453	0	0	0	0	0	9.999999	.090909086	8.727272	.45454544	.72727269	0	0	0	0	0	0	0	0	0	0	0	0	0
0714109621661694	AMERICA LIBRE	071160004	116	Marqués de Comillas	0004	América Libre	7683	10.000002	211.81818	3.5269916	2.1507683	.35959789	.049292188	.0026594058	0	10	0	0	0	0	10	9.999999	6.9090905	.18181817	1.8181818	1.090909	0	0	0	0	0	9.999999	5.363636	3.181818	.36363634	1.090909	0	0	0	0	0	0	0	0	0	0	0	0	0
0714109621661694	AMERICA LIBRE	071160004	116	Marqués de Comillas	0004	América Libre	7695	9.999999	198.36	3.3151772	2.2591336	1.3595198	0	0	0	1.4213709	0	8.5786295	0	0	10	10	.69999999	1.6999999	1.8	.099999994	0	0	0	5.6999998	0	10	.5	2.9999998	.5	.29999998	0	0	5.6999998	0	0	0	0	0	0	0	0	0	0
0714109621661694	AMERICA LIBRE	071160004	116	Marqués de Comillas	0004	América Libre	7415	10.000002	195.84297	2.9625995	1.8142831	.69364303	.18368398	.082174614	0	9.1992188	0	.80078125	0	0	10	9.999999	0	4.9090905	1.6363636	3.4545453	0	0	0	0	0	9.999999	.27272725	7.999999	1.4545454	.27272725	0	0	0	0	0	0	0	0	0	0	0	0	0
0714109621661694	AMERICA LIBRE	071160004	116	Marqués de Comillas	0004	América Libre	6536	9.999999	201.47	4.1939359	2.4584625	2.9704916	.031135989	.0018491948	0	10	0	0	0	0	10	10	9.1999998	.39999998	.39999998	0	0	0	0	0	0	10	9.1999998	.79999995	0	0	0	0	0	0	0	0	0	0	0	0	0	0	0
0714109621661712	ARROYO LAS DELICIAS	071140002	114	Benemérito de las Américas	0002	Arroyo Delicias	4484	10.000002	182.32231	1.1370171	.58742136	.39901462	.040777218	.0014639365	0	0	0	10	0	0	10	10	10	0	0	0	0	0	0	0	0	9.999999	7.545454	2.181818	.27272725	0	0	0	0	0	0	0	0	10	0	0	0	0	0
0714109621661712	ARROYO LAS DELICIAS	071140002	114	Benemérito de las Américas	0002	Arroyo Delicias	2396	10.000002	201.27272	.44536176	.20973516	.3735888	.10413828	.0074463217	0	10	0	0	0	0	10	9.999999	2.7272725	.27272725	5.454545	1.5454544	0	0	0	0	0	9.999999	1.4545454	2.7272725	5.454545	.36363634	0	0	0	0	0	0	0	0	0	0	0	0	0
0714109621661712	ARROYO LAS DELICIAS	071140002	114	Benemérito de las Américas	0002	Arroyo Delicias	553	10.000002	189.53999	3.0312374	2.1146822	.42809212	.057019923	.0081286216	0	0	0	10	0	0	10	10	7.272727	1.090909	1.4545454	.18181817	0	0	0	0	0	10	7.4545455	2.5454545	0	0	0	0	0	0	0	0	0	0	0	0	0	0	0
0714109621661712	ARROYO LAS DELICIAS	071140002	114	Benemérito de las Américas	0002	Arroyo Delicias	2556	10.000002	198.31406	5.321146	4.4087639	3.5078313	.078768246	.0052748499	0	10	0	0	0	0	10	9.999999	4.4628096	.74380165	3.2231402	1.5702479	0	0	0	0	0	10	1.1570247	5.2892561	3.3057849	.24793388	0	0	0	0	0	0	0	0	0	0	0	0	0
0714109621661712	ARROYO LAS DELICIAS	071140002	114	Benemérito de las Américas	0002	Arroyo Delicias	4481	10.000002	185.98347	5.9307065	2.873085	1.9731197	.037401006	.0034001598	0	0	0	10	0	0	10	10	10	0	0	0	0	0	0	0	0	10	9.454545	.36363634	.18181817	0	0	0	0	0	0	0	0	9.6875	0	0	0	0	0
0714109621661712	ARROYO LAS DELICIAS	071140002	114	Benemérito de las Américas	0002	Arroyo Delicias	3204	9.9999962	163.82727	1.853052	1.1687376	.44030973	.3285	0	0	0	10	0	0	0	10	9.999999	2.090909	4.454545	3.0909088	.36363634	0	0	0	0	0	10	1.2727273	7.7272725	.81818181	.090909086	.090909086	0	0	0	0	0	0	0	0	0	0	0	0
0714109621661712	ARROYO LAS DELICIAS	071140002	114	Benemérito de las Américas	0002	Arroyo Delicias	3530	10.000002	177.56	2.7288094	1.8634651	.86639363	0	0	0	0	0	10	0	0	10	9.999999	0	5.9999995	2.5999999	1.4	0	0	0	0	0	9.999999	.39999998	9.5999994	0	0	0	0	0	0	0	0	0	0	0	0	0	0	0
0714109621661712	ARROYO LAS DELICIAS	071140002	114	Benemérito de las Américas	0002	Arroyo Delicias	890	10.000002	179.95454	1.0478234	.65639788	.54326141	.037426107	.0019297423	0	0	0	10	0	0	10	10	10	0	0	0	0	0	0	0	0	10	10	0	0	0	0	0	0	0	0	0	0	0	0	0	0	0	0
0714109621661712	ARROYO LAS DELICIAS	071140002	114	Benemérito de las Américas	0002	Arroyo Delicias	730	9.999999	203.14546	.65832245	.42741311	.42945701	0	0	0	10	0	0	0	0	10	10	1.6363636	1.9090908	3.4545453	3	0	0	0	0	0	10	0	9.545455	0	0	.45454544	0	0	0	0	0	0	0	0	0	0	0	0
0714109621661712	ARROYO LAS DELICIAS	071140002	114	Benemérito de las Américas	0002	Arroyo Delicias	548	10.000002	180.59	.4918333	.19582716	.3730374	.039423827	.0020550857	0	0	0	10	0	0	10	10	6.4545455	2.4545453	.90909088	.090909086	.090909086	0	0	0	0	10	5.181818	4.181818	.63636363	0	0	0	0	0	0	0	0	0	0	0	0	0	0
0714109621661712	ARROYO LAS DELICIAS	071140002	114	Benemérito de las Américas	0002	Arroyo Delicias	1235	9.999999	198.22728	2.3341694	1.7241417	1.0263803	.040496778	.0010618744	0	10	0	0	0	0	10	10	10	0	0	0	0	0	0	0	0	10	8.8999996	0	.19999999	.89999998	0	0	0	0	0	0	0	0	0	0	0	0	0
0714109621661712	ARROYO LAS DELICIAS	071140002	114	Benemérito de las Américas	0002	Arroyo Delicias	546	9.999999	180	0	0	0	.038022581	.00059741904	0	.42338708	0	9.5766125	0	0	10	10	6.7272725	2.3636363	.90909088	0	0	0	0	0	0	10	2.8181818	7	.18181817	0	0	0	0	0	0	0	0	0	0	0	0	0	0
0714109621661712	ARROYO LAS DELICIAS	071140002	114	Benemérito de las Américas	0002	Arroyo Delicias	3857	10.000002	181.12	.72498274	.47689593	.43682611	0	0	0	0	0	10	0	0	10	9.999999	7.0909085	.18181817	2.6363635	.090909086	0	0	0	0	0	9.999999	3.181818	6.1818175	.63636363	0	0	0	0	0	0	0	0	0	0	0	0	0	0
0714109621661712	ARROYO LAS DELICIAS	071140002	114	Benemérito de las Américas	0002	Arroyo Delicias	4784	9.999999	180.16	.39293766	.25115803	.3799727	.038267136	.00090096757	0	0	0	10	0	0	10	10	10	0	0	0	0	0	0	0	0	10	10	0	0	0	0	0	0	0	0	0	0	9.6875	0	0	0	0	0
0714109621661712	ARROYO LAS DELICIAS	071140002	114	Benemérito de las Américas	0002	Arroyo Delicias	2398	10.000002	217.01819	9.6737528	7.6439691	5.0718284	.082740627	.00335187	0	10	0	0	0	0	10	10	5.272727	.090909086	3.2727273	1.3636363	0	0	0	0	0	9.999999	.5454545	5.7272725	3.0909088	.63636363	0	0	0	0	0	0	0	0	0	0	0	0	0
0714109621661712	ARROYO LAS DELICIAS	071140002	114	Benemérito de las Américas	0002	Arroyo Delicias	4637	9.999999	176.24545	.78839725	.48424667	.41467005	.043497264	.00136456	0	0	0	10	0	0	10	9.999999	8.0165281	1.322314	.24793388	0	.41322312	0	0	0	0	9.999999	5.3719006	4.4628096	.16528925	0	0	0	0	0	0	0	0	4.7949219	0	0	0	0	0
0714109621661712	ARROYO LAS DELICIAS	071140002	114	Benemérito de las Américas	0002	Arroyo Delicias	1749	9.9999962	218.41322	4.7874999	2.6636875	2.4118271	.048352651	.009134952	0	10	0	0	0	0	10	10	5.2892561	1.322314	2.8099172	.57851237	0	0	0	0	0	9.999999	3.8016527	4.1322312	1.8181816	.24793388	0	0	0	0	0	0	0	0	0	0	0	0	0
0714109621661712	ARROYO LAS DELICIAS	071140002	114	Benemérito de las Américas	0002	Arroyo Delicias	2887	10.000002	163.96695	2.0038552	1.1610166	.37267822	0	0	0	0	10	0	0	0	10	10	.72727269	.63636363	5.181818	.090909086	0	0	0	3.3636363	0	10	.18181817	2.6363635	1.6363636	2.181818	0	0	3.3636363	0	0	0	0	0	0	0	0	0	0
0714109621661712	ARROYO LAS DELICIAS	071140002	114	Benemérito de las Américas	0002	Arroyo Delicias	3852	10.000002	178.5	1.0148891	.64938903	.38683513	0	0	0	0	0	10	0	0	10	9.999999	8.727272	.090909086	1.090909	.090909086	0	0	0	0	0	9.999999	9.727272	.27272725	0	0	0	0	0	0	0	0	0	0	0	0	0	0	0
0714109621661712	ARROYO LAS DELICIAS	071140002	114	Benemérito de las Américas	0002	Arroyo Delicias	4021	10.000002	178.36	.8662563	.60744143	.39326409	.090245575	.064863279	0	0	0	10	0	0	10	10	8.8999996	.69999999	.39999998	0	0	0	0	0	0	9.999999	8.5999994	1.4	0	0	0	0	0	0	0	0	0	0	0	0	0	0	0
0714109621661712	ARROYO LAS DELICIAS	071140002	114	Benemérito de las Américas	0002	Arroyo Delicias	2874	9.999999	179.26364	5.8692994	3.9153023	4.1166763	.056212701	.0027571938	0	0	0	10	0	0	10	10	6.0999999	1.4999999	1.3	1.0999999	0	0	0	0	0	10	6.6999998	2.0999999	1.0999999	.099999994	0	0	0	0	0	0	0	0	0	0	0	0	0
0714109621661712	ARROYO LAS DELICIAS	071140002	114	Benemérito de las Américas	0002	Arroyo Delicias	4166	9.999999	193.87273	2.0004959	1.2265502	.35493574	.02866748	.0011246732	0	0	0	10	0	0	10	10	8.181818	0	1.8181818	0	0	0	0	0	0	9.999999	9.636363	.090909086	.27272725	0	0	0	0	0	0	0	0	0	0	0	0	0	0
0714109621661712	ARROYO LAS DELICIAS	071140002	114	Benemérito de las Américas	0002	Arroyo Delicias	2882	10.000002	171.2314	2.0879834	1.2464358	.22293803	.33701614	.098701142	0	0	1.0181451	8.9818544	0	0	10	9.999999	4.454545	1.090909	3.7272727	.63636363	.090909086	0	0	0	0	10	1.9090908	6	.90909088	1.1818181	0	0	0	0	0	0	0	0	0	0	0	0	0
0714109621661712	ARROYO LAS DELICIAS	071140002	114	Benemérito de las Américas	0002	Arroyo Delicias	2724	9.999999	175.12727	.98265958	.60307741	.46279523	.4269684	.058230873	0	0	0	10	0	0	10	10	6.4545455	0	3.3636363	.18181817	0	0	0	0	0	10	7.272727	1.6363636	1.090909	0	0	0	0	0	0	0	0	0	0	0	0	0	0
0714109621661712	ARROYO LAS DELICIAS	071140002	114	Benemérito de las Américas	0002	Arroyo Delicias	3369	9.999999	163.22314	1.8429567	1.1041133	.46715212	0	0	0	0	7.3991938	2.6008062	0	0	10	10	1.1570247	4.5454545	2.3966942	1.9008263	0	0	0	0	0	10	1.5702479	6.5289254	.57851237	1.322314	0	0	0	0	0	0	0	0	0	0	0	0	0
0714109621661712	ARROYO LAS DELICIAS	071140002	114	Benemérito de las Américas	0002	Arroyo Delicias	2881	10.000002	173.59091	1.4789152	.90807921	.32282603	.16093799	.068729833	0	0	0	10	0	0	10	10	9.6999998	0	.29999998	0	0	0	0	0	0	10	3.8999999	5.1999998	.89999998	0	0	0	0	0	0	0	0	0	0	0	0	0	0
0714109621661712	ARROYO LAS DELICIAS	071140002	114	Benemérito de las Américas	0002	Arroyo Delicias	723	9.9999962	182.76364	3.5876741	2.3302329	1.655488	.064206555	.0011450662	0	0	0	10	0	0	10	10	1.5454544	4.181818	3.2727273	.99999988	0	0	0	0	0	9.999999	.090909086	9.90909	0	0	0	0	0	0	0	0	0	0	0	0	0	0	0
0714109621661712	ARROYO LAS DELICIAS	071140002	114	Benemérito de las Américas	0002	Arroyo Delicias	4480	10.000002	181.32727	.9352597	.61634582	.40711355	.03935869	.001409317	0	0	0	10	0	0	10	10	10	0	0	0	0	0	0	0	0	10	10	0	0	0	0	0	0	0	0	0	0	10	0	0	0	0	0
0714109621661712	ARROYO LAS DELICIAS	071140002	114	Benemérito de las Américas	0002	Arroyo Delicias	4319	10.000002	200.44545	.70821625	.46489206	.47496358	.029758066	.0072105271	0	3.3402708	0	6.65973	0	0	10.000001	10	10	0	0	0	0	0	0	0	0	10	10	0	0	0	0	0	0	0	0	0	0	0	0	0	0	0	0
0714109621661712	ARROYO LAS DELICIAS	071140002	114	Benemérito de las Américas	0002	Arroyo Delicias	3048	10.000002	162.25455	1.1236011	.7090475	.40731764	0	0	0	0	10	0	0	0	10	10	1.6528925	3.8842976	3.7190082	.74380165	0	0	0	0	0	9.999999	.82644624	7.6033053	.082644626	1.4876033	0	0	0	0	0	0	0	0	0	0	0	0	0
0714109621661712	ARROYO LAS DELICIAS	071140002	114	Benemérito de las Américas	0002	Arroyo Delicias	4922	9.999999	201	0	0	0	.02716543	.0015726719	0	9.7753906	0	.22460939	0	0	10	10	10	0	0	0	0	0	0	0	0	10	10	0	0	0	0	0	0	0	0	0	0	0	0	0	0	0	0
0714109621661712	ARROYO LAS DELICIAS	071140002	114	Benemérito de las Américas	0002	Arroyo Delicias	2084	10.000002	191.60001	2.3517885	1.4108876	.70986801	.078986228	.0039492575	0	10	0	0	0	0	10	10	3.1999998	4	2.3999999	.39999998	0	0	0	0	0	10	1.3	7.4000001	1.3	0	0	0	0	0	0	0	0	0	0	0	0	0	0
0714109621661712	ARROYO LAS DELICIAS	071140002	114	Benemérito de las Américas	0002	Arroyo Delicias	4016	9.999999	181.64999	.89861006	.53387141	.4174636	.16552401	.024620794	0	0	0	10	0	0	10	9.999999	9.5999994	0	.39999998	0	0	0	0	0	0	10	10	0	0	0	0	0	0	0	0	0	0	0	0	0	0	0	0
0714109621661712	ARROYO LAS DELICIAS	071140002	114	Benemérito de las Américas	0002	Arroyo Delicias	4009	10.000002	183.21001	1.4021056	.9084006	.25401804	.10384589	.049897153	0	0	0	10	0	0	10	10	10	0	0	0	0	0	0	0	0	10	10	0	0	0	0	0	0	0	0	0	0	9.6875	0	0	0	0	0
0714109621661712	ARROYO LAS DELICIAS	071140002	114	Benemérito de las Américas	0002	Arroyo Delicias	3856	9.999999	181.36	.55713552	.36494637	.42256334	0	0	0	0	0	10	0	0	10	10	8.636364	.18181817	.63636363	.5454545	0	0	0	0	0	9.999999	8.727272	1.2727273	0	0	0	0	0	0	0	0	0	0	0	0	0	0	0
0714109621661712	ARROYO LAS DELICIAS	071140002	114	Benemérito de las Américas	0002	Arroyo Delicias	1928	10.000002	176.17999	1.8513778	1.2638409	.43386191	.1954751	.042289522	0	0	0	10	0	0	10	9.999999	3.1999998	.89999998	5.2999997	.59999996	0	0	0	0	0	10	.59999996	7.1999998	1.8	.39999998	0	0	0	0	0	0	0	0	0	0	0	0	0
0714109621661712	ARROYO LAS DELICIAS	071140002	114	Benemérito de las Américas	0002	Arroyo Delicias	2564	9.999999	176.01653	.71562803	.39823058	.42287055	.2484	0	0	0	0	10	0	0	10	9.999999	3.8016527	2.0661156	3.5537188	.57851237	0	0	0	0	0	10	2.8925619	6.1157026	.99173552	0	0	0	0	0	0	0	0	0	0	0	0	0	0
0714109621661712	ARROYO LAS DELICIAS	071140002	114	Benemérito de las Américas	0002	Arroyo Delicias	371	9.999999	180.29091	.45418167	.18996975	.36516848	.056594353	.013283598	0	10	0	0	0	0	10	10.000001	9.9000006	0	.099999994	0	0	0	0	0	0	10	8.8999996	1	.099999994	0	0	0	0	0	0	0	0	0	0	0	0	0	0
0714109621661712	ARROYO LAS DELICIAS	071140002	114	Benemérito de las Américas	0002	Arroyo Delicias	1248	9.9999962	200.10001	1.9537842	1.9051671	1.6495634	.076788083	.016258258	0	8.9257822	0	1.0742188	0	0	10.000001	10	3.8999999	0	4.7999997	1.3	0	0	0	0	0	10	3.3	.29999998	6.0999999	.29999998	0	0	0	0	0	0	0	0	0	0	0	0	0
0714109621661712	ARROYO LAS DELICIAS	071140002	114	Benemérito de las Américas	0002	Arroyo Delicias	4934	9.999999	178.79091	.54096639	.31651804	.43505242	.037835255	.00087936269	0	0	0	10	0	0	10	10	10	0	0	0	0	0	0	0	0	10	5.181818	3.6363635	1.1818181	0	0	0	0	0	0	0	0	5.78125	0	0	0	0	0
0714109621661712	ARROYO LAS DELICIAS	071140002	114	Benemérito de las Américas	0002	Arroyo Delicias	2081	10.000002	202.89999	9.1283274	5.0806837	3.343961	.062257033	.0051925927	0	10	0	0	0	0	10	10	2.9000001	2.5	4.2999997	.29999998	0	0	0	0	0	10	1	6.7999997	2	.19999999	0	0	0	0	0	0	0	0	0	0	0	0	0
0714109621661712	ARROYO LAS DELICIAS	071140002	114	Benemérito de las Américas	0002	Arroyo Delicias	4475	10.000002	198.88182	1.0156218	.76486313	.39012173	.030560644	.0010954558	0	1.5332032	0	8.4667969	0	0	10	9.999999	9.7999992	0	.19999999	0	0	0	0	0	0	10	10	0	0	0	0	0	0	0	0	0	0	9.6875	0	0	0	0	0
0714109621661712	ARROYO LAS DELICIAS	071140002	114	Benemérito de las Américas	0002	Arroyo Delicias	3860	10.000002	188.44545	4.0912018	2.5264683	.41011599	.35663074	.1024616	0	0	0	10	0	0	10	9.999999	8.3471069	1.6528925	0	0	0	0	0	0	0	10	3.6363633	6.1983471	0	0	.16528925	0	0	0	0	0	0	0	0	0	0	0	0
0714109621661712	ARROYO LAS DELICIAS	071140002	114	Benemérito de las Américas	0002	Arroyo Delicias	903	9.999999	200.43637	.56451547	.42021438	.41640079	.32269999	0	0	7.4294353	0	2.5705645	0	0	10	10	4.181818	2.5454545	1.9090908	1.3636363	0	0	0	0	0	9.999999	0	9.636363	.36363634	0	0	0	0	0	0	0	0	0	0	0	0	0	0
0714109621661712	ARROYO LAS DELICIAS	071140002	114	Benemérito de las Américas	0002	Arroyo Delicias	3046	10.000002	161.7	1.1325755	.69645059	.75181955	0	0	0	0	10	0	0	0	10	10	2.3966942	5.2066116	1.8181816	.57851237	0	0	0	0	0	10	.41322312	5.9504132	1.4049586	2.2314048	0	0	0	0	0	0	0	0	0	0	0	0	0
0714109621661712	ARROYO LAS DELICIAS	071140002	114	Benemérito de las Américas	0002	Arroyo Delicias	5080	9.9999962	191.24545	1.3763348	.83311564	.20036452	.031198489	.0022194949	0	0	0	10	0	0	10	10	10	0	0	0	0	0	0	0	0	10	10	0	0	0	0	0	0	0	0	0	0	0	0	0	0	0	0
0714109621661712	ARROYO LAS DELICIAS	071140002	114	Benemérito de las Américas	0002	Arroyo Delicias	3525	10.000002	165.31	1.1721348	.83022624	.67787194	.15051232	.0033407384	0	0	8.3568544	1.6431451	0	0	10	10	3.7	0	5	1.3	0	0	0	0	0	10	2.1999998	3.5999999	1.8	2.3	.099999994	0	0	0	0	0	0	0	0	0	0	0	0
0714109621661712	ARROYO LAS DELICIAS	071140002	114	Benemérito de las Américas	0002	Arroyo Delicias	894	9.999999	195.45454	4.6851268	2.8735588	1.3663536	.066408426	.0011787848	0	1.0197711	0	8.9802294	0	0	10	10	2.4793386	6.1157026	.74380165	.66115701	0	0	0	0	0	9.999999	1.4049586	8.5950403	0	0	0	0	0	0	0	0	0	0	0	0	0	0	0
0714109621661712	ARROYO LAS DELICIAS	071140002	114	Benemérito de las Américas	0002	Arroyo Delicias	5082	9.999999	184.8	.78740078	.50462341	.40992585	.033849999	.00055873743	0	0	0	10	0	0	10	10	10	0	0	0	0	0	0	0	0	10	10	0	0	0	0	0	0	0	0	0	0	0	0	0	0	0	0
0714109621661712	ARROYO LAS DELICIAS	071140002	114	Benemérito de las Américas	0002	Arroyo Delicias	1920	9.999999	199.34546	1.1711406	.81289881	.48023456	.093213104	.0069666998	0	9.3346777	0	.6653226	0	0	10	10	2.9090908	.27272725	5.181818	1.6363636	0	0	0	0	0	9.999999	2.8181818	4.363636	2.7272725	.090909086	0	0	0	0	0	0	0	0	0	0	0	0	0
0714109621661712	ARROYO LAS DELICIAS	071140002	114	Benemérito de las Américas	0002	Arroyo Delicias	552	9.999999	181.45454	1.5761654	.90860647	.66465503	.057713103	.010068839	0	0	0	10	0	0	10	9.999999	5.3719006	4.0495863	.49586776	.082644626	0	0	0	0	0	10	5.2892561	4.7107434	0	0	0	0	0	0	0	0	0	0	0	0	0	0	0
0714109621661712	ARROYO LAS DELICIAS	071140002	114	Benemérito de las Américas	0002	Arroyo Delicias	727	9.999999	200.84	.36660606	.19753507	.36001348	.2283241	.045802385	0	10	0	0	0	0	10	10	1	4.1999998	3.7999997	1	0	0	0	0	0	9.999999	0	8.5999994	.59999996	0	.79999995	0	0	0	0	0	0	0	0	0	0	0	0
0714109621661712	ARROYO LAS DELICIAS	071140002	114	Benemérito de las Américas	0002	Arroyo Delicias	725	9.999999	199.81818	1.2733765	1.0000402	.79986632	.067820564	.0011796154	0	7.4596777	0	2.5403225	0	0	10	10	9.272727	0	.63636363	.090909086	0	0	0	0	0	10	10	0	0	0	0	0	0	0	0	0	0	0	0	0	0	0	0
0714109621661712	ARROYO LAS DELICIAS	071140002	114	Benemérito de las Américas	0002	Arroyo Delicias	1420	10.000002	220.65454	15.223449	13.086444	6.2915483	.072306052	.003898982	0	10	0	0	0	0	10	9.999999	9.0082636	0	.99173552	0	0	0	0	0	0	9.999999	8.4297514	.74380165	.82644624	0	0	0	0	0	0	0	0	0	0	0	0	0	0
0714109621661712	ARROYO LAS DELICIAS	071140002	114	Benemérito de las Américas	0002	Arroyo Delicias	2082	9.999999	197.52066	3.0911744	2.2505717	.63251966	.067611188	.0012528619	0	9.8387098	0	.16129032	0	0	10	10	.81818181	1.5454544	6	1.6363636	0	0	0	0	0	10	.18181817	6.9090905	2.2727273	.63636363	0	0	0	0	0	0	0	0	0	0	0	0	0
0714109621661712	ARROYO LAS DELICIAS	071140002	114	Benemérito de las Américas	0002	Arroyo Delicias	2559	10.000002	202.96695	8.4177437	5.621798	4.4232869	.066236034	.0027829735	0	10	0	0	0	0	10	10	1.07438	.082644626	6.7768593	2.0661156	0	0	0	0	0	10	2.7272727	5.2892561	1.9008263	.082644626	0	0	0	0	0	0	0	0	0	0	0	0	0
0714109621661712	ARROYO LAS DELICIAS	071140002	114	Benemérito de las Américas	0002	Arroyo Delicias	2721	9.999999	175.64999	.68373972	.42078921	.42183855	.13097864	.027540408	0	0	0	10	0	0	10	10	8.3000002	0	1.6999999	0	0	0	0	0	0	9.999999	8.5999994	.19999999	1.1999999	0	0	0	0	0	0	0	0	0	0	0	0	0	0
0714109621661712	ARROYO LAS DELICIAS	071140002	114	Benemérito de las Américas	0002	Arroyo Delicias	2565	10.000002	174.75455	.76498801	.46470222	.43991405	0	0	0	0	0	10	0	0	10	10	9	0	.81818181	.18181817	0	0	0	0	0	10	8.636364	.72727269	.63636363	0	0	0	0	0	0	0	0	0	0	0	0	0	0
0714109621661712	ARROYO LAS DELICIAS	071140002	114	Benemérito de las Américas	0002	Arroyo Delicias	2558	9.999999	194.51819	3.53613	2.3168888	2.9048107	.070262603	.0020214978	0	7.2883062	0	2.7116935	0	0	10	10	4.8181815	.090909086	3.7272727	1.3636363	0	0	0	0	0	9.999999	1.8181818	7.0909085	.5454545	.36363634	.18181817	0	0	0	0	0	0	0	0	0	0	0	0
0714109621661712	ARROYO LAS DELICIAS	071140002	114	Benemérito de las Américas	0002	Arroyo Delicias	2567	9.999999	170	1.120065	.86182356	.31681311	0	0	0	0	0	10	0	0	10	9.999999	2.7272725	3.9090908	1.8181818	1.5454544	0	0	0	0	0	9.999999	3.0909088	5.181818	.72727269	.99999988	0	0	0	0	0	0	0	0	0	0	0	0	0
0714109621661712	ARROYO LAS DELICIAS	071140002	114	Benemérito de las Américas	0002	Arroyo Delicias	4334	10.000002	178.59091	.7780565	.48467255	.43437886	.075562805	.033266213	0	0	0	10	0	0	10	9.999999	.27272725	8.363636	.99999988	.36363634	0	0	0	0	0	9.999999	.090909086	9.90909	0	0	0	0	0	0	0	0	0	0	0	0	0	0	0
0714109621661712	ARROYO LAS DELICIAS	071140002	114	Benemérito de las Américas	0002	Arroyo Delicias	3197	9.999999	170.09	2.4782858	1.5791869	.46607578	.071318753	.032930382	0	0	0	10	0	0	10	10	9.6999998	0	.19999999	.099999994	0	0	0	0	0	10	7.9000001	2.0999999	0	0	0	0	0	0	0	0	0	0	0	0	0	0	0
0714109621661712	ARROYO LAS DELICIAS	071140002	114	Benemérito de las Américas	0002	Arroyo Delicias	4168	9.999999	190.52893	1.7059661	1.0048444	.15344192	.033394728	.00080536015	0	0	0	10	0	0	10	9.999999	9.9173546	0	.082644626	0	0	0	0	0	0	10	10	0	0	0	0	0	0	0	0	0	0	10	0	0	0	0	0
0714109621661712	ARROYO LAS DELICIAS	071140002	114	Benemérito de las Américas	0002	Arroyo Delicias	4631	9.999999	180.95	.21794495	.16786861	.34710297	.038104493	.00039394753	0	0	0	10	0	0	10	10	10	0	0	0	0	0	0	0	0	10	9.272727	.36363634	.36363634	0	0	0	0	0	0	0	0	6.875	0	0	0	0	0
0714109621661712	ARROYO LAS DELICIAS	071140002	114	Benemérito de las Américas	0002	Arroyo Delicias	3534	10.000002	174.54546	1.4054204	.91739947	.28309467	0	0	0	0	0	10	0	0	10	10	.27272725	8.636364	.72727269	.36363634	0	0	0	0	0	9.999999	.090909086	9.90909	0	0	0	0	0	0	0	0	0	0	0	0	0	0	0
0714109621661712	ARROYO LAS DELICIAS	071140002	114	Benemérito de las Américas	0002	Arroyo Delicias	4935	10.000002	178.46364	.55065703	.29547068	.4047555	.037396971	.0021732035	0	0	0	10	0	0	10	10	10	0	0	0	0	0	0	0	0	9.999999	9.727272	0	.27272725	0	0	0	0	0	0	0	0	6.6894531	0	0	0	0	0
0714109621661712	ARROYO LAS DELICIAS	071140002	114	Benemérito de las Américas	0002	Arroyo Delicias	2407	10.000002	173.21001	1.0029457	.69035345	.42444092	.2722995	.0033262852	0	0	0	10	0	0	10	10	1.4999999	6.5999999	1.6999999	.19999999	0	0	0	0	0	10	.79999995	9.1999998	0	0	0	0	0	0	0	0	0	0	0	0	0	0	0
0714109621661712	ARROYO LAS DELICIAS	071140002	114	Benemérito de las Américas	0002	Arroyo Delicias	1236	9.9999962	199.59505	1.7887551	1.2031842	1.0370617	.043016631	.0013044262	0	7.7721772	0	2.2278225	0	0	10	9.999999	6.8181815	.81818181	1.5454544	.5454545	.27272725	0	0	0	0	10	5.5454545	2.3636363	1.4545454	.63636363	0	0	0	0	0	0	0	0	0	0	0	0	0
0714109621661712	ARROYO LAS DELICIAS	071140002	114	Benemérito de las Américas	0002	Arroyo Delicias	5081	9.999999	187.42	1.097087	.7108357	.31518248	.033303417	.00049293647	0	0	0	10	0	0	10	10.000001	9.9000006	0	.099999994	0	0	0	0	0	0	10	10	0	0	0	0	0	0	0	0	0	0	0	0	0	0	0	0
0714109621661712	ARROYO LAS DELICIAS	071140002	114	Benemérito de las Américas	0002	Arroyo Delicias	4172	9.999999	184.49091	1.0933306	.66983855	.38519245	.11200547	.029731249	0	0	0	10	0	0	10	9.999999	9.90909	0	.090909086	0	0	0	0	0	0	10	8.272727	1.7272726	0	0	0	0	0	0	0	0	0	7.7929688	0	0	0	0	0
0714109621661712	ARROYO LAS DELICIAS	071140002	114	Benemérito de las Américas	0002	Arroyo Delicias	4787	9.999999	177.46001	.82969874	.51844394	.40207726	.041763406	.0011282666	0	0	0	10	0	0	10	10	10	0	0	0	0	0	0	0	0	10	10	0	0	0	0	0	0	0	0	0	0	9.6875	0	0	0	0	0
0714109621661712	ARROYO LAS DELICIAS	071140002	114	Benemérito de las Américas	0002	Arroyo Delicias	2722	9.9999962	175.89999	.30000001	.13935959	.31236312	.223225	.032630116	0	0	0	10	0	0	10	9.999999	8.818181	.090909086	.72727269	.36363634	0	0	0	0	0	9.999999	9.818181	.18181817	0	0	0	0	0	0	0	0	0	0	0	0	0	0	0
0714109621661712	ARROYO LAS DELICIAS	071140002	114	Benemérito de las Américas	0002	Arroyo Delicias	3541	9.999999	180.31	1.7186913	1.3662084	.65606236	.12426443	.015264874	0	0	0	10	0	0	10	9.999999	3.7999997	5.1999998	.79999995	.19999999	0	0	0	0	0	10	4	5.9999995	0	0	0	0	0	0	0	0	0	0	0	0	0	0	0
0714109621661712	ARROYO LAS DELICIAS	071140002	114	Benemérito de las Américas	0002	Arroyo Delicias	2238	9.9999962	201.08	.91301697	.55818629	.47120386	.090423793	.0044620871	0	10	0	0	0	0	10	9.999999	8.90909	0	.99999988	.090909086	0	0	0	0	0	10	7.7272725	1.3636363	.90909088	0	0	0	0	0	0	0	0	0	0	0	0	0	0
0714109621661712	ARROYO LAS DELICIAS	071140002	114	Benemérito de las Américas	0002	Arroyo Delicias	5087	9.999999	177.34	.47370878	.34464189	.42254347	.034400489	.00094302004	0	0	0	10	0	0	10	10	10	0	0	0	0	0	0	0	0	10	10	0	0	0	0	0	0	0	0	0	0	0	0	0	0	0	0
0714109621661712	ARROYO LAS DELICIAS	071140002	114	Benemérito de las Américas	0002	Arroyo Delicias	382	10.000002	186.77686	5.0656638	2.9174528	1.2424884	.054570552	.010815068	0	2.2164414	0	7.7835593	0	0	10.000001	10	10	0	0	0	0	0	0	0	0	10	9.454545	.45454544	.090909086	0	0	0	0	0	0	0	0	0	0	0	0	0	0
0714109621661712	ARROYO LAS DELICIAS	071140002	114	Benemérito de las Américas	0002	Arroyo Delicias	1415	10.000002	200.26364	.83858401	.50420362	.40909046	.089528717	.0054307454	0	10	0	0	0	0	10	9.999999	4.2975202	1.7355371	3.2231402	.74380165	0	0	0	0	0	10	1.8181816	5.9504132	1.4876033	.74380165	0	0	0	0	0	0	0	0	0	0	0	0	0
0714109621661712	ARROYO LAS DELICIAS	071140002	114	Benemérito de las Américas	0002	Arroyo Delicias	2880	9.999999	173.87604	1.0489684	.61900336	.42617416	.16807772	.057938423	0	0	0	10	0	0	10	9.999999	9.90909	0	.090909086	0	0	0	0	0	0	10	7.4545455	1.4545454	.72727269	.36363634	0	0	0	0	0	0	0	0	0	0	0	0	0
0714109621661712	ARROYO LAS DELICIAS	071140002	114	Benemérito de las Américas	0002	Arroyo Delicias	3049	10.000002	161.73	.92579693	.7371704	.55340475	0	0	0	0	10	0	0	0	10	10	4.090909	2.090909	3.4545453	.36363634	0	0	0	0	0	10	2.181818	6	1.090909	.72727269	0	0	0	0	0	0	0	0	0	0	0	0	0
0714109621661712	ARROYO LAS DELICIAS	071140002	114	Benemérito de las Américas	0002	Arroyo Delicias	4163	9.999999	190.7438	6.7487726	3.4480729	2.3896768	.045344237	.0022659688	0	0	0	10	0	0	10	9.999999	8.5950403	0	1.4049586	0	0	0	0	0	0	9.999999	7.1074376	1.6528925	.41322312	.082644626	.74380165	0	0	0	0	0	0	0	0	0	0	0	0
0714109621661712	ARROYO LAS DELICIAS	071140002	114	Benemérito de las Américas	0002	Arroyo Delicias	4171	9.999999	186.01819	1.8089767	1.1083107	.40011817	.11011977	.0013087324	0	0	0	10	0	0	10	9.999999	9.90909	0	.090909086	0	0	0	0	0	0	9.999999	9.90909	.090909086	0	0	0	0	0	0	0	0	0	9.9804688	0	0	0	0	0
0714109621661712	ARROYO LAS DELICIAS	071140002	114	Benemérito de las Américas	0002	Arroyo Delicias	2251	9.999999	175.50999	.91098845	.59242147	.42608961	.30850556	.1286826	0	0	0	10	0	0	10	10	5.090909	3.4545453	1.090909	.36363634	0	0	0	0	0	10	.18181817	9.454545	.27272725	.090909086	0	0	0	0	0	0	0	0	0	0	0	0	0
0714109621661712	ARROYO LAS DELICIAS	071140002	114	Benemérito de las Américas	0002	Arroyo Delicias	4173	9.9999962	183.30579	.70233351	.425845	.42630401	.082880445	.052450176	0	0	0	10	0	0	10	9.999999	8.5123959	.66115701	.66115701	.16528925	0	0	0	0	0	9.999999	.16528925	9.8347101	0	0	0	0	0	0	0	0	0	0	0	0	0	0	0
0714109621661712	ARROYO LAS DELICIAS	071140002	114	Benemérito de las Américas	0002	Arroyo Delicias	2873	10.000002	182.55455	3.6694968	2.4931014	2.9903579	.063044339	.0036891957	0	6.5332031	0	3.4667969	0	0	10	10	3.3999999	2.8	1.8	2	0	0	0	0	0	10	1.6999999	7.4000001	.59999996	.29999998	0	0	0	0	0	0	0	0	0	0	0	0	0
0714109621661712	ARROYO LAS DELICIAS	071140002	114	Benemérito de las Américas	0002	Arroyo Delicias	2877	9.999999	171.19008	.89363265	.54626322	.40685546	.098441534	.070275165	0	0	0	10	0	0	10	10	7.9090905	1.1818181	.90909088	0	0	0	0	0	0	9.999999	5.8181815	2.181818	1.9999998	0	0	0	0	0	0	0	0	0	0	0	0	0	0
0714109621661712	ARROYO LAS DELICIAS	071140002	114	Benemérito de las Américas	0002	Arroyo Delicias	4175	9.999999	183.82645	1.3278809	.93609023	.91654289	.094231248	.031769987	0	0	0	10	0	0	10	9.999999	8.4297514	.33057851	1.2396693	0	0	0	0	0	0	10	7.9338841	1.983471	0	.082644626	0	0	0	0	0	0	0	1.7089844	0	0	0	0	0
0714109621661712	ARROYO LAS DELICIAS	071140002	114	Benemérito de las Américas	0002	Arroyo Delicias	895	10.000002	200.62727	.91312742	.97472537	.76412725	.068443857	.001051469	0	5.1512098	0	4.8487902	0	0	10	9.999999	8.454545	1.4545454	.090909086	0	0	0	0	0	0	10	7.7272725	2.2727273	0	0	0	0	0	0	0	0	0	0	0	0	0	0	0
0714109621661712	ARROYO LAS DELICIAS	071140002	114	Benemérito de las Américas	0002	Arroyo Delicias	4176	9.9999962	184.65454	3.4991853	2.1262169	1.4142739	.13872714	.051066436	0	0	0	10	0	0	10	9.999999	9.818181	0	.18181817	0	0	0	0	0	0	10	6.272727	2.8181818	.90909088	0	0	0	0	0	0	0	0	0	0	0	0	0	0
0714109621661712	ARROYO LAS DELICIAS	071140002	114	Benemérito de las Américas	0002	Arroyo Delicias	1421	10.000002	223.48	15.155514	12.346967	5.2275686	.066573985	.0026352191	0	6.9406872	0	3.0593133	0	0	10	10	6.7272725	.090909086	2.5454545	.63636363	0	0	0	0	0	10	5.8181815	2.090909	2.090909	0	0	0	0	0	0	0	0	0	0	0	0	0	0
0714109621661712	ARROYO LAS DELICIAS	071140002	114	Benemérito de las Américas	0002	Arroyo Delicias	1588	10.000002	207.7	12.027053	7.1393819	5.9317322	.098360062	.011904027	0	.9375	0	9.0625	0	0	10	10	4.7000003	3.5999999	1.4999999	.19999999	0	0	0	0	0	10	2.8	4.5999999	1.8	0	.79999995	0	0	0	0	0	0	0	0	0	0	0	0
0714109621661712	ARROYO LAS DELICIAS	071140002	114	Benemérito de las Américas	0002	Arroyo Delicias	5075	9.999999	200.70909	.45418167	.29206929	.39591494	.026835382	.0016900169	0	10	0	0	0	0	10	10	10	0	0	0	0	0	0	0	0	10	10	0	0	0	0	0	0	0	0	0	0	0	0	0	0	0	0
0714109621661712	ARROYO LAS DELICIAS	071140002	114	Benemérito de las Américas	0002	Arroyo Delicias	2720	9.999999	174.77	.81061703	.53026813	.40867469	.086443149	.020378733	0	0	0	10	0	0	10	10	9.6999998	0	.29999998	0	0	0	0	0	0	10	9.6999998	.19999999	.099999994	0	0	0	0	0	0	0	0	0	0	0	0	0	0
0714109621661712	ARROYO LAS DELICIAS	071140002	114	Benemérito de las Américas	0002	Arroyo Delicias	2712	9.999999	201.08182	.64852023	.34185943	.40932143	.091717035	.0053370604	0	10	0	0	0	0	10	9.999999	3.9999995	0	5.8181815	.18181817	0	0	0	0	0	9.999999	3.8181815	4.9090905	1.090909	.18181817	0	0	0	0	0	0	0	0	0	0	0	0	0
0714109621661712	ARROYO LAS DELICIAS	071140002	114	Benemérito de las Américas	0002	Arroyo Delicias	3538	9.999999	187.25999	3.7858157	2.6074109	1.0148023	0	0	0	0	0	10	0	0	10	9.999999	6.9999995	.79999995	1.6999999	.5	0	0	0	0	0	9.999999	3.1999998	4.8999996	1.3	.59999996	0	0	0	0	0	0	0	0	0	0	0	0	0
0714109621661712	ARROYO LAS DELICIAS	071140002	114	Benemérito de las Américas	0002	Arroyo Delicias	218	9.999999	196	4.4845414	3.0214229	1.9216006	.1898912	.031366996	0	10	0	0	0	0	10	10	1.0999999	4.5999999	3.1999998	1.0999999	0	0	0	0	0	9.999999	.79999995	8.5999994	.59999996	0	0	0	0	0	0	0	0	0	0	0	0	0	0
0714109621661712	ARROYO LAS DELICIAS	071140002	114	Benemérito de las Américas	0002	Arroyo Delicias	3205	9.999999	161.86	1.1315476	.92572564	.7034803	.33458701	.0043530222	0	0	10	0	0	0	10	10	1.1999999	2.9000001	3.5999999	2.3	0	0	0	0	0	10	.29999998	8.1999998	.29999998	1.1999999	0	0	0	0	0	0	0	0	0	0	0	0	0
0714109621661712	ARROYO LAS DELICIAS	071140002	114	Benemérito de las Américas	0002	Arroyo Delicias	1237	9.999999	200.59091	.72982508	.40967938	.5086543	.045865331	.0017502006	0	7.2167969	0	2.7832031	0	0	10	10	10	0	0	0	0	0	0	0	0	10	10	0	0	0	0	0	0	0	0	0	0	0	0	0	0	0	0
0714109621661712	ARROYO LAS DELICIAS	071140002	114	Benemérito de las Américas	0002	Arroyo Delicias	206	9.999999	180.75	.43301269	.20323721	.36905277	.035772633	.00018634551	0	10	0	0	0	0	10	10	10	0	0	0	0	0	0	0	0	9.999999	9.5999994	0	.39999998	0	0	0	0	0	0	0	0	0	0	0	0	0	0
0714109621661712	ARROYO LAS DELICIAS	071140002	114	Benemérito de las Américas	0002	Arroyo Delicias	2083	10.000002	191.7	1.6763054	1.0916814	.50606817	.072718948	.0013858282	0	8.4570313	0	1.5429689	0	0	10	10	8	.19999999	1	.79999995	0	0	0	0	0	10	5.8000002	3.0999999	1	0	.099999994	0	0	0	0	0	0	0	0	0	0	0	0
0714109621661712	ARROYO LAS DELICIAS	071140002	114	Benemérito de las Américas	0002	Arroyo Delicias	557	10.000002	200.09091	.94911879	.63387191	.48633784	.17247084	.019278619	0	10	0	0	0	0	10	10	.24793388	5.8677688	1.4049586	2.4793386	0	0	0	0	0	10	0	9.7520657	.24793388	0	0	0	0	0	0	0	0	0	0	0	0	0	0
0714109621661712	ARROYO LAS DELICIAS	071140002	114	Benemérito de las Américas	0002	Arroyo Delicias	555	9.999999	200.84	.70313585	.52127469	.51061559	.065011136	.0039453334	0	10	0	0	0	0	10	10	8.181818	.72727269	.99999988	.090909086	0	0	0	0	0	10	6.363636	3.6363635	0	0	0	0	0	0	0	0	0	0	0	0	0	0	0
0714109621661712	ARROYO LAS DELICIAS	071140002	114	Benemérito de las Américas	0002	Arroyo Delicias	2566	10.000002	173.80165	1.4236481	.82198203	.35705289	0	0	0	0	0	10	0	0	10	9.999999	4.628099	3.1404958	2.1487601	.082644626	0	0	0	0	0	9.999999	2.5619833	7.2727265	.16528925	0	0	0	0	0	0	0	0	0	0	0	0	0	0
0714109621661712	ARROYO LAS DELICIAS	071140002	114	Benemérito de las Américas	0002	Arroyo Delicias	3200	9.999999	163.25	.51720405	.4731741	.62759829	.30239999	0	0	0	9.9804697	.01953125	0	0	10.000001	10	.89999998	5	4	.099999994	0	0	0	0	0	9.999999	.59999996	8.0999994	.099999994	1.1999999	0	0	0	0	0	0	0	0	0	0	0	0	0
0714109621661712	ARROYO LAS DELICIAS	071140002	114	Benemérito de las Américas	0002	Arroyo Delicias	4005	10.000002	184.99091	2.7352762	1.7374032	.76578492	.02992362	.0050560744	0	0	.05202914	9.9479713	0	0	10.000001	9.999999	9.636363	0	.36363634	0	0	0	0	0	0	9.999999	7.999999	1.9999998	0	0	0	0	0	0	0	0	0	0	0	0	0	0	0
0714109621661712	ARROYO LAS DELICIAS	071140002	114	Benemérito de las Américas	0002	Arroyo Delicias	4488	9.999999	172.00909	1.3245614	.83250004	.2004063	.042380467	.0015646016	0	0	0	10	0	0	10	10	10	0	0	0	0	0	0	0	0	10	2.1999998	6.1999998	0	1.5999999	0	0	0	0	0	0	0	0	0	0	0	0	0
0714109621661712	ARROYO LAS DELICIAS	071140002	114	Benemérito de las Américas	0002	Arroyo Delicias	4783	10.000002	179.52727	.51714408	.36557278	.40854108	.038987614	.00086316851	0	0	0	10	0	0	10	10	10	0	0	0	0	0	0	0	0	9.999999	9.818181	.18181817	0	0	0	0	0	0	0	0	0	9.3457031	0	0	0	0	0
0714109621661712	ARROYO LAS DELICIAS	071140002	114	Benemérito de las Américas	0002	Arroyo Delicias	3047	9.999999	161.14999	.4769696	.25470433	.52074897	0	0	0	0	10	0	0	0	10	9.999999	1.6363636	3.9999995	2.9090908	1.4545454	0	0	0	0	0	9.999999	1.4545454	5.363636	1.3636363	1.8181818	0	0	0	0	0	0	0	0	0	0	0	0	0
0714109621661712	ARROYO LAS DELICIAS	071140002	114	Benemérito de las Américas	0002	Arroyo Delicias	1746	9.9999962	204.71819	2.8062651	1.9977403	1.3053147	.040649012	.0007449878	0	10	0	0	0	0	10	10	10	0	0	0	0	0	0	0	0	10	9	.90909088	.090909086	0	0	0	0	0	0	0	0	0	0	0	0	0	0
0714109621661712	ARROYO LAS DELICIAS	071140002	114	Benemérito de las Américas	0002	Arroyo Delicias	4482	9.999999	191.65454	4.6229396	2.5925255	.84692693	.040865332	.0059014629	0	0	0	10	0	0	10	10	10	0	0	0	0	0	0	0	0	10	10	0	0	0	0	0	0	0	0	0	0	10	0	0	0	0	0
0714109621661712	ARROYO LAS DELICIAS	071140002	114	Benemérito de las Américas	0002	Arroyo Delicias	716	9.999999	179.50999	.49989998	.28012827	.39867419	.039758593	.00072728918	0	0	0	10	0	0	10	9.999999	9.5999994	0	.39999998	0	0	0	0	0	0	10	10	0	0	0	0	0	0	0	0	0	0	0	0	0	0	0	0
0714109621661712	ARROYO LAS DELICIAS	071140002	114	Benemérito de las Américas	0002	Arroyo Delicias	714	9.9999962	179	0	0	0	.099421188	.038570613	0	.49804688	0	9.5019531	0	0	10	10	7.4000001	0	2.5999999	0	0	0	0	0	0	10	5.3999996	2	2.5999999	0	0	0	0	0	0	0	0	0	0	0	0	0	0
0714109621661712	ARROYO LAS DELICIAS	071140002	114	Benemérito de las Américas	0002	Arroyo Delicias	4923	10.000002	201	0	.017816743	.10337239	.028522883	.0011789529	0	10	0	0	0	0	10	10	10	0	0	0	0	0	0	0	0	10	10	0	0	0	0	0	0	0	0	0	0	0	0	0	0	0	0
0714109621661712	ARROYO LAS DELICIAS	071140002	114	Benemérito de las Américas	0002	Arroyo Delicias	4780	10.000002	185.53999	1.6698503	1.0892725	.44214866	.035668146	.0024730877	0	0	0	10	0	0	10	10.000001	9.9000006	0	.099999994	0	0	0	0	0	0	10	4.1999998	5.6999998	.099999994	0	0	0	0	0	0	0	0	0	0	0	0	0	0
0714109621661712	ARROYO LAS DELICIAS	071140002	114	Benemérito de las Américas	0002	Arroyo Delicias	4932	10.000002	180.34546	.66655648	.41463074	.41835794	.036335938	.0010808875	0	0	0	10	0	0	10	9.999999	9.90909	0	.090909086	0	0	0	0	0	0	10	10	0	0	0	0	0	0	0	0	0	0	0	0	0	0	0	0
0714109621661712	ARROYO LAS DELICIAS	071140002	114	Benemérito de las Américas	0002	Arroyo Delicias	1407	9.999999	199.60001	1.2961482	1.1014037	.42939442	.038892925	.0003562317	0	10	0	0	0	0	10	9.999999	9.90909	0	.090909086	0	0	0	0	0	0	10	9.272727	0	.72727269	0	0	0	0	0	0	0	0	0	0	0	0	0	0
0714109621661712	ARROYO LAS DELICIAS	071140002	114	Benemérito de las Américas	0002	Arroyo Delicias	389	9.999999	201.84546	.76498801	.55392051	.46212918	.23019999	.0032526914	0	10	0	0	0	0	10	10	2.3	2.3	4.7999997	.59999996	0	0	0	0	0	9.999999	.19999999	9.2999992	.19999999	.29999998	0	0	0	0	0	0	0	0	0	0	0	0	0
0714109621661712	ARROYO LAS DELICIAS	071140002	114	Benemérito de las Américas	0002	Arroyo Delicias	3695	9.999999	178.56198	1.2324307	.70560169	.3608045	0	0	0	0	0	10	0	0	10	9.999999	2.3636363	5.363636	1.2727273	.99999988	0	0	0	0	0	10	2.9090908	5.7272725	1.3636363	0	0	0	0	0	0	0	0	0	0	0	0	0	0
0714109621661712	ARROYO LAS DELICIAS	071140002	114	Benemérito de las Américas	0002	Arroyo Delicias	3858	10.000002	186.10001	3.2584157	1.8672818	.8818568	0	0	0	0	0	10	0	0	10	10	6.5289254	1.1570247	1.1570247	1.1570247	0	0	0	0	0	9.999999	6.6942143	2.5619833	.66115701	.082644626	0	0	0	0	0	0	0	0	0	0	0	0	0
0714109621661712	ARROYO LAS DELICIAS	071140002	114	Benemérito de las Américas	0002	Arroyo Delicias	2246	9.999999	186.49001	3.4278128	2.4960685	1.4607148	.084004737	.017783035	0	3.9112904	0	6.0887094	0	0	10	10	1.4545454	3.2727273	3.6363635	1.6363636	0	0	0	0	0	10	.090909086	9.272727	.45454544	.18181817	0	0	0	0	0	0	0	0	0	0	0	0	0
0714109621661712	ARROYO LAS DELICIAS	071140002	114	Benemérito de las Américas	0002	Arroyo Delicias	1067	10.000002	200.74001	.43863425	.32677367	.40073425	.071652927	.0011470458	0	10	0	0	0	0	10	10	5.5	2.9999998	1.4999999	0	0	0	0	0	0	10	3.7999997	5.5999999	.59999996	0	0	0	0	0	0	0	0	0	0	0	0	0	0
0714109621661712	ARROYO LAS DELICIAS	071140002	114	Benemérito de las Américas	0002	Arroyo Delicias	3539	10.000002	184.08182	4.3298788	2.9261289	1.5771931	0	0	0	0	0	10	0	0	10	10	6	1.7272726	1.9090908	0	.36363634	0	0	0	0	9.999999	6.1818175	3.6363635	.18181817	0	0	0	0	0	0	0	0	0	0	0	0	0	0
0714109621661712	ARROYO LAS DELICIAS	071140002	114	Benemérito de las Américas	0002	Arroyo Delicias	2731	9.9999962	168.24001	2.8075612	1.818969	.20538996	0	0	0	0	.96774191	9.032258	0	0	10	10	1.4999999	2.8	4.2999997	1.4	0	0	0	0	0	10	0	9.5	.5	0	0	0	0	0	0	0	0	0	0	0	0	0	0
0714109621661712	ARROYO LAS DELICIAS	071140002	114	Benemérito de las Américas	0002	Arroyo Delicias	215	9.999999	187.91919	5.935132	3.7565553	1.4962007	.036288936	.0052424814	0	10	0	0	0	0	10	10	4.2727275	.090909086	4.9090905	.72727269	0	0	0	0	0	10	1.5454544	8.181818	.27272725	0	0	0	0	0	0	0	0	0	0	0	0	0	0
0714109621661712	ARROYO LAS DELICIAS	071140002	114	Benemérito de las Américas	0002	Arroyo Delicias	887	10.000002	180.97273	.99507052	.5491817	.43538743	.039082866	.0022569357	0	0	0	10	0	0	10	9.999999	8.727272	0	1.2727273	0	0	0	0	0	0	10	5.5454545	4.363636	.090909086	0	0	0	0	0	0	0	0	0	0	0	0	0	0
0714109621661712	ARROYO LAS DELICIAS	071140002	114	Benemérito de las Américas	0002	Arroyo Delicias	1586	10.000002	198.12727	1.0796387	.93731147	1.2713495	.10707308	.012274086	0	10	0	0	0	0	10	10	4.090909	.72727269	3.9090908	1.2727273	0	0	0	0	0	9.999999	2.6363635	4.8181815	2.181818	.27272725	.090909086	0	0	0	0	0	0	0	0	0	0	0	0
0714109621661712	ARROYO LAS DELICIAS	071140002	114	Benemérito de las Américas	0002	Arroyo Delicias	3372	9.999999	172.31818	1.8435727	1.1391596	.32082608	0	0	0	0	.24414063	9.7558594	0	0	10	10	.90909088	6	2.3636363	.72727269	0	0	0	0	0	10	.27272725	9.363636	.090909086	0	.27272725	0	0	0	0	0	0	0	0	0	0	0	0
0714109621661712	ARROYO LAS DELICIAS	071140002	114	Benemérito de las Américas	0002	Arroyo Delicias	1059	10.000002	185.67	1.8711226	1.2108349	.22401141	.036221582	.00048496237	0	1.0839844	0	8.9160156	0	0	10	10.000001	9.9000006	0	.099999994	0	0	0	0	0	0	10	9.5	.5	0	0	0	0	0	0	0	0	0	0	0	0	0	0	0
0714109621661712	ARROYO LAS DELICIAS	071140002	114	Benemérito de las Américas	0002	Arroyo Delicias	377	9.999999	181	0	0	0	.037929762	.0010260645	0	7.4193554	0	2.5806453	0	0	10.000001	10	6	3.6363635	.090909086	0	.27272725	0	0	0	0	10	2.7272725	7.272727	0	0	0	0	0	0	0	0	0	0	0	0	0	0	0
0714109621661712	ARROYO LAS DELICIAS	071140002	114	Benemérito de las Américas	0002	Arroyo Delicias	1066	9.999999	200.54546	1.3255281	.96398449	.66539353	.060288507	.012767026	0	5.2721772	0	4.7278228	0	0	10	9.999999	3.8181815	4.181818	1.9090908	.090909086	0	0	0	0	0	9.999999	4.363636	5.454545	.18181817	0	0	0	0	0	0	0	0	0	0	0	0	0	0
0714109621661712	ARROYO LAS DELICIAS	071140002	114	Benemérito de las Américas	0002	Arroyo Delicias	4485	9.999999	180.06363	.86631167	.50036168	.40640149	.042641211	.0014234713	0	0	0	10	0	0	10	10	6.5999999	2.1999998	.79999995	.39999998	0	0	0	0	0	10	2.9999998	4.5	2.5	0	0	0	0	0	0	0	0	5	0	0	0	0	0
0714109621661712	ARROYO LAS DELICIAS	071140002	114	Benemérito de las Américas	0002	Arroyo Delicias	2092	10.000002	181.19835	.67566723	.40400651	.43139914	0	0	0	0	0	10	0	0	10	10	2.3636363	5.181818	1.8181818	.63636363	0	0	0	0	0	10	1.090909	8.090909	.81818181	0	0	0	0	0	0	0	0	0	0	0	0	0	0
0714109621661712	ARROYO LAS DELICIAS	071140002	114	Benemérito de las Américas	0002	Arroyo Delicias	3687	9.9999962	183.63637	8.1928205	5.4011722	3.80726	.089510895	.033616606	0	0	0	10	0	0	10	10	7.7999997	0	2.0999999	.099999994	0	0	0	0	0	10	9.1999998	0	.79999995	0	0	0	0	0	0	0	0	4.5117188	0	0	0	0	0
0714109621661712	ARROYO LAS DELICIAS	071140002	114	Benemérito de las Américas	0002	Arroyo Delicias	4781	9.999999	180.86363	1.0222726	.60086697	.50907338	.037413005	.00081275433	0	0	0	10	0	0	10	9.999999	9.818181	0	.18181817	0	0	0	0	0	0	10	5	3.3636363	1.6363636	0	0	0	0	0	0	0	0	0	0	0	0	0	0
0714109621661712	ARROYO LAS DELICIAS	071140002	114	Benemérito de las Américas	0002	Arroyo Delicias	4332	10.000002	181.96364	.88345677	.46325675	.42514101	.078531839	.034000769	0	0	0	10	0	0	10	10	9.545455	0	.45454544	0	0	0	0	0	0	9.999999	9.818181	0	.18181817	0	0	0	0	0	0	0	0	9.0820313	0	0	0	0	0
0714109621661712	ARROYO LAS DELICIAS	071140002	114	Benemérito de las Américas	0002	Arroyo Delicias	4786	10.000002	179.26364	.81661469	.47811824	.41570109	.041548595	.0011314447	0	0	0	10	0	0	10	10	10	0	0	0	0	0	0	0	0	10	10	0	0	0	0	0	0	0	0	0	0	9.6875	0	0	0	0	0
0714109621661712	ARROYO LAS DELICIAS	071140002	114	Benemérito de las Américas	0002	Arroyo Delicias	1919	10.000002	196.67999	2.8805554	1.9702122	.86722344	.083826952	.0029480092	0	10	0	0	0	0	10	10	4.1999998	0	4	1.8	0	0	0	0	0	10	3.3	5.1999998	1	.39999998	.099999994	0	0	0	0	0	0	0	0	0	0	0	0
0714109621661712	ARROYO LAS DELICIAS	071140002	114	Benemérito de las Américas	0002	Arroyo Delicias	3690	9.9999962	179.76033	1.5747218	1.0294782	.83860517	0	0	0	0	0	10	0	0	10	9.999999	4.363636	2.090909	3.5454543	0	0	0	0	0	0	10	4.5454545	5.454545	0	0	0	0	0	0	0	0	0	.84960938	0	0	0	0	0
0714109621661712	ARROYO LAS DELICIAS	071140002	114	Benemérito de las Américas	0002	Arroyo Delicias	3199	9.999999	164.94545	1.7468745	1.0445744	.50496262	.19878992	.07541319	0	0	6.9238286	3.0761721	0	0	10.000001	10	0	9.090909	.90909088	0	0	0	0	0	0	9.999999	.090909086	8.818181	0	1.090909	0	0	0	0	0	0	0	0	0	0	0	0	0
0714109621661712	ARROYO LAS DELICIAS	071140002	114	Benemérito de las Américas	0002	Arroyo Delicias	3850	9.999999	179.20909	.67548573	.45296696	.4337717	0	0	0	0	0	10	0	0	10	10	5.7851238	2.1487601	2.0661156	0	0	0	0	0	0	10	5.4545455	4.5454545	0	0	0	0	0	0	0	0	0	2.8613281	0	0	0	0	0
0714109621661712	ARROYO LAS DELICIAS	071140002	114	Benemérito de las Américas	0002	Arroyo Delicias	4636	9.9999962	178.92	.9019978	.62124574	.3755317	.042851854	.0013421781	0	0	0	10	0	0	10	10	9	.45454544	0	0	.5454545	0	0	0	0	10	8.636364	1.090909	.27272725	0	0	0	0	0	0	0	0	8.7695313	0	0	0	0	0
0714109621661712	ARROYO LAS DELICIAS	071140002	114	Benemérito de las Américas	0002	Arroyo Delicias	4633	9.9999962	182.87	1.2934836	.85927576	.3060534	.034022853	.00352392	0	0	0	10	0	0	10	10	10	0	0	0	0	0	0	0	0	10	10	0	0	0	0	0	0	0	0	0	0	10	0	0	0	0	0
0714109621661712	ARROYO LAS DELICIAS	071140002	114	Benemérito de las Américas	0002	Arroyo Delicias	1231	9.999999	188.84297	2.5969093	1.5160949	.27934495	.05750484	.0045716227	0	3.0645161	0	6.9354839	0	0	10	9.999999	9.727272	0	.27272725	0	0	0	0	0	0	9.999999	6.8181815	1.9999998	1.1818181	0	0	0	0	0	0	0	0	0	0	0	0	0	0
0714109621661712	ARROYO LAS DELICIAS	071140002	114	Benemérito de las Américas	0002	Arroyo Delicias	4626	9.999999	201	0	.080056153	.25196099	.032321192	.0012354743	0	9.921875	0	.078125	0	0	10	10	10	0	0	0	0	0	0	0	0	10	10	0	0	0	0	0	0	0	0	0	0	9.6875	0	0	0	0	0
0714109621661712	ARROYO LAS DELICIAS	071140002	114	Benemérito de las Américas	0002	Arroyo Delicias	1754	9.999999	207.38017	9.1770973	7.9777365	5.2535734	.13467565	.015044789	0	10	0	0	0	0	10	9.999999	1.322314	4.2975202	2.0661156	2.3140495	0	0	0	0	0	10	.082644626	9.5867767	.24793388	0	.082644626	0	0	0	0	0	0	0	0	0	0	0	0
0714109621661712	ARROYO LAS DELICIAS	071140002	114	Benemérito de las Américas	0002	Arroyo Delicias	3196	9.999999	172.40909	3.4039962	2.3545387	1.0446684	.055762395	.0044216784	0	0	0	10	0	0	10	10	10	0	0	0	0	0	0	0	0	10	6.363636	3.6363635	0	0	0	0	0	0	0	0	0	0	0	0	0	0	0
0714109621661712	ARROYO LAS DELICIAS	071140002	114	Benemérito de las Américas	0002	Arroyo Delicias	1413	9.999999	203.58182	.89829957	.76058131	.4871287	.06648533	.016057599	0	10	0	0	0	0	10	10	5.53719	1.4049586	2.8099172	.24793388	0	0	0	0	0	9.999999	3.3884296	4.2975202	1.983471	0	.33057851	0	0	0	0	0	0	0	0	0	0	0	0
0714109621661712	ARROYO LAS DELICIAS	071140002	114	Benemérito de las Américas	0002	Arroyo Delicias	4771	10.000002	200.38182	.70041311	.39339679	.44747886	.025911493	.0017593439	0	2.0766127	0	7.9233871	0	0	10	10	10	0	0	0	0	0	0	0	0	10	10	0	0	0	0	0	0	0	0	0	0	0	0	0	0	0	0
0714109621661712	ARROYO LAS DELICIAS	071140002	114	Benemérito de las Américas	0002	Arroyo Delicias	1761	9.9999962	188	12.769993	8.5923862	6.8681326	.14003921	.038390413	0	0	0	10	0	0	10	9.999999	7.636363	.81818181	1.4545454	.090909086	0	0	0	0	0	10	3.181818	5	1.5454544	.18181817	.090909086	0	0	0	0	0	0	0	0	0	0	0	0
0714109621661712	ARROYO LAS DELICIAS	071140002	114	Benemérito de las Américas	0002	Arroyo Delicias	3203	9.999999	164.87	1.6410667	1.0580133	.29194644	0	0	0	0	10	0	0	0	10	10	2.9000001	2.3	3.5999999	1.1999999	0	0	0	0	0	10	1.5999999	7.7999997	.5	.099999994	0	0	0	0	0	0	0	0	0	0	0	0	0
0714109621661712	ARROYO LAS DELICIAS	071140002	114	Benemérito de las Américas	0002	Arroyo Delicias	3370	10.000002	165.53636	2.0390608	1.2635503	.4047347	0	0	0	0	4.5507813	5.4492188	0	0	10	10	0	8.181818	1.090909	.72727269	0	0	0	0	0	10	0	10	0	0	0	0	0	0	0	0	0	0	0	0	0	0	0
0714109621661712	ARROYO LAS DELICIAS	071140002	114	Benemérito de las Américas	0002	Arroyo Delicias	719	9.999999	179.48	.49959984	.20162821	.37143084	.039013963	.0025388333	0	0	0	10	0	0	10	10	10	0	0	0	0	0	0	0	0	10	10	0	0	0	0	0	0	0	0	0	0	0	0	0	0	0	0
0714109621661712	ARROYO LAS DELICIAS	071140002	114	Benemérito de las Américas	0002	Arroyo Delicias	4003	10.000002	181.32727	1.1685973	.8713699	.62100303	.031691331	.00647349	0	0	0	10	0	0	10	10	4.5454545	0	4.5454545	.90909088	0	0	0	0	0	10	10	0	0	0	0	0	0	0	0	0	0	0	0	0	0	0	0
0714109621661712	ARROYO LAS DELICIAS	071140002	114	Benemérito de las Américas	0002	Arroyo Delicias	4474	10.000002	200.16528	.88464504	.50226367	.43968931	.028751172	.0015310136	0	.73242188	0	9.2675781	0	0	10	10	10	0	0	0	0	0	0	0	0	10	10	0	0	0	0	0	0	0	0	0	0	10	0	0	0	0	0
0714109621661712	ARROYO LAS DELICIAS	071140002	114	Benemérito de las Américas	0002	Arroyo Delicias	2400	9.999999	196.11	1.9385303	1.5376378	1.7134205	.069144152	.0040617073	0	10	0	0	0	0	10	9.999999	6.9999995	.5	1.1999999	1.3	0	0	0	0	0	9.999999	5.9999995	2.5	1.3	.19999999	0	0	0	0	0	0	0	0	0	0	0	0	0
0714109621661712	ARROYO LAS DELICIAS	071140002	114	Benemérito de las Américas	0002	Arroyo Delicias	376	10.000002	181	0	0	0	.036492743	.00090933096	0	5.3528223	0	4.6471777	0	0	10	9.999999	9.0999994	.89999998	0	0	0	0	0	0	0	10	3.5999999	5.2999997	1.0999999	0	0	0	0	0	0	0	0	0	0	0	0	0	0
0714109621661712	ARROYO LAS DELICIAS	071140002	114	Benemérito de las Américas	0002	Arroyo Delicias	2249	9.999999	171.44545	.56546623	.43111467	.61935896	.19344401	.10042619	0	0	0	10	0	0	10	9.999999	2.1487601	3.3884296	2.8099172	1.6528925	0	0	0	0	0	10	.82644624	7.9338841	.57851237	.16528925	.49586776	0	0	0	0	0	0	0	0	0	0	0	0
0714109621661712	ARROYO LAS DELICIAS	071140002	114	Benemérito de las Américas	0002	Arroyo Delicias	1923	9.999999	177.13	2.8832448	1.8901159	.85449189	.14667988	.024594953	0	1.2695313	0	8.7304688	0	0	10	10	4.1999998	1	2.5999999	2.1999998	0	0	0	0	0	10	.29999998	6.5999999	2.9999998	.099999994	0	0	0	0	0	0	0	0	0	0	0	0	0
0714109621661712	ARROYO LAS DELICIAS	071140002	114	Benemérito de las Américas	0002	Arroyo Delicias	1744	9.999999	200.95868	.19903462	.11831586	.28523073	.051096566	.012387833	0	6.6181064	0	3.3818939	0	0	10	9.999999	9.8347101	0	.082644626	0	0	0	0	0	.082644626	10	9.7520657	0	.16528925	0	0	0	0	.082644626	0	0	0	0	0	0	0	0	0
0714109621661712	ARROYO LAS DELICIAS	071140002	114	Benemérito de las Américas	0002	Arroyo Delicias	378	10.000002	180.99091	.094911881	.036336139	.1701061	.039835885	.001237226	0	.26209676	0	9.7379026	0	0	9.999999	10	2.0999999	1.4999999	2.3	4.0999999	0	0	0	0	0	9.999999	1.8	5.9999995	2.1999998	0	0	0	0	0	0	0	0	0	0	0	0	0	0
0714109621661712	ARROYO LAS DELICIAS	071140002	114	Benemérito de las Américas	0002	Arroyo Delicias	1743	9.9999962	199.74545	1.3580492	1.2213227	.82598096	.077989213	.0020939175	0	0	0	10	0	0	10	10	10	0	0	0	0	0	0	0	0	10	9.454545	0	.5454545	0	0	0	0	0	0	0	0	0	0	0	0	0	0
0714109621661712	ARROYO LAS DELICIAS	071140002	114	Benemérito de las Américas	0002	Arroyo Delicias	1756	9.999999	202.57272	15.633565	11.690317	4.5431066	.12394557	.020157471	0	0	0	10	0	0	10	9.999999	3	.81818181	2.181818	3.9999995	0	0	0	0	0	9.999999	3.0909088	5.8181815	.63636363	.45454544	0	0	0	0	0	0	0	0	0	0	0	0	0
0714109621661712	ARROYO LAS DELICIAS	071140002	114	Benemérito de las Américas	0002	Arroyo Delicias	385	10.000002	199.66942	1.5870781	1.1870481	.98051554	.070897087	.03090914	0	10	0	0	0	0	10	10	2.181818	3.3636363	3.6363635	.81818181	0	0	0	0	0	10	0	9	.90909088	.090909086	0	0	0	0	0	0	0	0	0	0	0	0	0
0714109621661712	ARROYO LAS DELICIAS	071140002	114	Benemérito de las Américas	0002	Arroyo Delicias	1583	10.000002	214.32001	5.661943	4.2568612	2.0910804	.065052345	.014789309	0	10	0	0	0	0	10	10	4.0999999	.69999999	2.5999999	2.5999999	0	0	0	0	0	10	1.8999999	5	2.8	.29999998	0	0	0	0	0	0	0	0	0	0	0	0	0
0714109621661712	ARROYO LAS DELICIAS	071140002	114	Benemérito de las Américas	0002	Arroyo Delicias	3536	10.000002	178.48	1.29213	.86295056	.2659069	0	0	0	0	0	10	0	0	10	10	4.7000003	3.3999999	1.4	.5	0	0	0	0	0	10	3.5999999	4.5999999	1.8	0	0	0	0	0	0	0	0	0	0	0	0	0	0
0714109621661712	ARROYO LAS DELICIAS	071140002	114	Benemérito de las Américas	0002	Arroyo Delicias	1915	10.000002	220.61818	1.6235865	1.7688035	1.7601694	.043038573	.0013542635	0	10	0	0	0	0	10	9.999999	4.090909	.36363634	4.454545	1.090909	0	0	0	0	0	10	.18181817	9.545455	.27272725	0	0	0	0	0	0	0	0	0	0	0	0	0	0
0714109621661712	ARROYO LAS DELICIAS	071140002	114	Benemérito de las Américas	0002	Arroyo Delicias	900	9.999999	202.93637	.62198031	.45384765	.43517143	.25121137	.0012318263	0	10	0	0	0	0	10	9.999999	7.8181815	0	1.9999998	.18181817	0	0	0	0	0	10	5.090909	3	1.9090908	0	0	0	0	0	0	0	0	0	0	0	0	0	0
0714109621661712	ARROYO LAS DELICIAS	071140002	114	Benemérito de las Américas	0002	Arroyo Delicias	3033	10.000002	187.26364	6.7778749	4.696939	2.5853698	.066088133	.0047176671	0	2.6326745	0	7.3673258	0	0	10	10	9.7520657	0	.24793388	0	0	0	0	0	0	10	7.4380164	.66115701	1.9008263	0	0	0	0	0	0	0	0	0	0	0	0	0	0
0714109621661712	ARROYO LAS DELICIAS	071140002	114	Benemérito de las Américas	0002	Arroyo Delicias	4933	10.000002	178.91736	.41831574	.2224298	.38065881	.037147984	.00080306618	0	0	0	10	0	0	10	10	10	0	0	0	0	0	0	0	0	10	8.181818	.74380165	1.07438	0	0	0	0	0	0	0	0	1.6601563	0	0	0	0	0
0714109621661712	ARROYO LAS DELICIAS	071140002	114	Benemérito de las Américas	0002	Arroyo Delicias	2875	10.000002	172.15703	1.5158025	1.3352907	1.6515033	.055651952	.0097207325	0	0	0	10	0	0	10	9.999999	7.9090905	1.7272726	.27272725	.090909086	0	0	0	0	0	9.999999	3.0909088	4.9090905	1.9090908	.090909086	0	0	0	0	0	0	0	0	0	0	0	0	0
0714109621661712	ARROYO LAS DELICIAS	071140002	114	Benemérito de las Américas	0002	Arroyo Delicias	1075	9.999999	200.05	.96306801	.79355896	.562433	.19375136	.11086939	0	2.7636719	0	7.2363281	0	0	10	9.999999	.59999996	5.8999996	2.3999999	1.0999999	0	0	0	0	0	10.000001	0	9.9000006	.099999994	0	0	0	0	0	0	0	0	0	0	0	0	0	0
0714109621661712	ARROYO LAS DELICIAS	071140002	114	Benemérito de las Américas	0002	Arroyo Delicias	1247	9.999999	212.26364	8.6787901	6.8676624	3.9340386	.066380337	.00071474019	0	10	0	0	0	0	10	10	2.8	1.3	4.5999999	1.3	0	0	0	0	0	10	.79999995	8.3000002	.69999999	.19999999	0	0	0	0	0	0	0	0	0	0	0	0	0
0714109621661712	ARROYO LAS DELICIAS	071140002	114	Benemérito de las Américas	0002	Arroyo Delicias	3040	10.000002	170.22	1.2213107	.82186031	.40396562	.18836501	.034959842	0	0	2.2076614	7.7923388	0	0	10	10	.63636363	6.7272725	.63636363	1.9999998	0	0	0	0	0	10	0	10	0	0	0	0	0	0	0	0	0	0	0	0	0	0	0
0714109621661712	ARROYO LAS DELICIAS	071140002	114	Benemérito de las Américas	0002	Arroyo Delicias	2570	9.999999	174.88182	2.0570581	1.2776771	.29279414	0	0	0	0	0	10	0	0	10	10	.5454545	1.1818181	.99999988	0	0	0	0	7.272727	0	10	.090909086	2.181818	.36363634	.090909086	0	0	7.272727	0	0	0	0	0	0	0	0	0	0
0714109621661712	ARROYO LAS DELICIAS	071140002	114	Benemérito de las Américas	0002	Arroyo Delicias	3041	9.999999	169.45454	1.7143054	1.061097	.31190118	.218885	.10419028	0	0	2.653486	7.3465142	0	0	10	10	2.7272727	5.6198344	.90909082	.74380165	0	0	0	0	0	10	0	9.2561979	.082644626	.57851237	.082644626	0	0	0	0	0	0	0	0	0	0	0	0
0714109621661712	ARROYO LAS DELICIAS	071140002	114	Benemérito de las Américas	0002	Arroyo Delicias	4164	9.9999962	198.94545	3.1358235	2.407516	2.055701	.047169238	.0025630947	0	0	0	10	0	0	10	9.999999	7.636363	0	1.8181818	.5454545	0	0	0	0	0	10	10	0	0	0	0	0	0	0	0	0	0	0	0	0	0	0	0
0714109621661712	ARROYO LAS DELICIAS	071140002	114	Benemérito de las Américas	0002	Arroyo Delicias	373	10.000002	180.48181	.49966931	.17802468	.36010492	.039485991	.0013196083	0	10	0	0	0	0	10	9.999999	9.7999992	0	.19999999	0	0	0	0	0	0	10	10	0	0	0	0	0	0	0	0	0	0	0	0	0	0	0	0
0714109621661712	ARROYO LAS DELICIAS	071140002	114	Benemérito de las Américas	0002	Arroyo Delicias	1581	9.999999	203.16364	4.0977316	2.6445758	1.4683893	.044417642	.00068415335	0	10	0	0	0	0	10	10	4.2727275	2.3636363	2.9090908	.45454544	0	0	0	0	0	9.999999	2.5454545	6.636363	.81818181	0	0	0	0	0	0	0	0	0	0	0	0	0	0
0714109621661712	ARROYO LAS DELICIAS	071140002	114	Benemérito de las Américas	0002	Arroyo Delicias	1577	10.000002	200.89999	1.0440307	.77884102	.40814805	.042520508	.0043544974	0	7.5	0	2.5	0	0	10	10	10	0	0	0	0	0	0	0	0	9.999999	9.5999994	0	.39999998	0	0	0	0	0	0	0	0	0	0	0	0	0	0
0714109621661712	ARROYO LAS DELICIAS	071140002	114	Benemérito de las Américas	0002	Arroyo Delicias	1578	9.999999	202.67	1.5430813	1.045586	.50534058	.039680041	.00045744819	0	10	0	0	0	0	10	10	10	0	0	0	0	0	0	0	0	10	7.7999997	1.8	.39999998	0	0	0	0	0	0	0	0	0	0	0	0	0	0
0714109621661712	ARROYO LAS DELICIAS	071140002	114	Benemérito de las Américas	0002	Arroyo Delicias	1580	10.000002	204.72	4.0818624	2.7990403	1.479483	.041883789	.00095639849	0	10	0	0	0	0	10	10	10	0	0	0	0	0	0	0	0	10	9	.5	.5	0	0	0	0	0	0	0	0	0	0	0	0	0	0
0714109621661712	ARROYO LAS DELICIAS	071140002	114	Benemérito de las Américas	0002	Arroyo Delicias	2408	10.000002	170.94545	.76081729	.57987148	.39614534	.29519543	.031542972	0	0	0	10	0	0	10	9.999999	1.6363636	6.636363	1.4545454	.27272725	0	0	0	0	0	10	1.7272726	8.181818	.090909086	0	0	0	0	0	0	0	0	0	0	0	0	0	0
0714109621661712	ARROYO LAS DELICIAS	071140002	114	Benemérito de las Américas	0002	Arroyo Delicias	3684	9.9999962	166.45454	1.2694764	1.2435873	1.3393742	.053159181	.0088882651	0	0	10	0	0	0	10	9.999999	8.0999994	0	.5	1.4	0	0	0	0	0	10	9.5	0	.5	0	0	0	0	0	0	0	0	0	0	0	0	0	0
0714109621661712	ARROYO LAS DELICIAS	071140002	114	Benemérito de las Américas	0002	Arroyo Delicias	1590	9.999999	202.92999	18.960619	15.761799	6.8047228	.083395213	.0039548115	0	10	0	0	0	0	10	9.999999	4.8999996	1.8	1.8999999	.69999999	.69999999	0	0	0	0	9.999999	5.3999996	1.8	2.3999999	.39999998	0	0	0	0	0	0	0	0	0	0	0	0	0
0714109621661712	ARROYO LAS DELICIAS	071140002	114	Benemérito de las Américas	0002	Arroyo Delicias	1751	9.999999	209.93637	7.0055528	4.4336505	2.2606771	.081985384	.0048199515	0	10	0	0	0	0	10	9.999999	3	1.5454544	4.363636	1.090909	0	0	0	0	0	10	0	8.181818	.45454544	1.3636363	0	0	0	0	0	0	0	0	0	0	0	0	0
0714109621661712	ARROYO LAS DELICIAS	071140002	114	Benemérito de las Américas	0002	Arroyo Delicias	2255	9.999999	180.74001	.43863425	.24147443	.38186944	0	0	0	0	0	10	0	0	10	9.999999	.81818181	4.090909	1.9999998	3.0909088	0	0	0	0	0	10	0	9.545455	.27272725	0	.18181817	0	0	0	0	0	0	0	0	0	0	0	0
0714109621661712	ARROYO LAS DELICIAS	071140002	114	Benemérito de las Américas	0002	Arroyo Delicias	4323	10.000002	194.42999	1.8614779	1.2046931	.39186606	.031734172	.0019010109	0	0	0	10	0	0	10	10	10	0	0	0	0	0	0	0	0	10	10	0	0	0	0	0	0	0	0	0	0	9.3847656	0	0	0	0	0
0714109621661712	ARROYO LAS DELICIAS	071140002	114	Benemérito de las Américas	0002	Arroyo Delicias	2254	9.999999	181.00909	.53078765	.25189075	.38253066	0	0	0	0	0	10	0	0	10	9.999999	3.3057849	3.5537188	1.7355371	1.4049586	0	0	0	0	0	10	2.9752066	5.1239667	1.9008263	0	0	0	0	0	0	0	0	0	0	0	0	0	0
0714109621661712	ARROYO LAS DELICIAS	071140002	114	Benemérito de las Américas	0002	Arroyo Delicias	4629	9.999999	187.67999	2.3953288	1.5848917	.39791092	.034656446	.0018275125	0	0	0	10	0	0	10	10	10	0	0	0	0	0	0	0	0	10	5.090909	4.9090905	0	0	0	0	0	0	0	0	0	1.9824219	0	0	0	0	0
0714109621661712	ARROYO LAS DELICIAS	071140002	114	Benemérito de las Américas	0002	Arroyo Delicias	1752	9.9999962	200.03305	1.1129136	.9383468	1.016801	.093571804	.0051519056	0	10	0	0	0	0	10	9.999999	2.3140495	3.2231402	4.2148757	.24793388	0	0	0	0	0	9.999999	.16528925	8.9256191	.57851237	.16528925	.16528925	0	0	0	0	0	0	0	0	0	0	0	0
0714109621661712	ARROYO LAS DELICIAS	071140002	114	Benemérito de las Américas	0002	Arroyo Delicias	3535	9.999999	175.87	.78300703	.55421162	.41620076	0	0	0	0	0	10	0	0	10	10	2.3	4.7000003	1.8	1.1999999	0	0	0	0	0	9.999999	.5	9.0999994	.29999998	.099999994	0	0	0	0	0	0	0	0	0	0	0	0	0
0714109621661712	ARROYO LAS DELICIAS	071140002	114	Benemérito de las Américas	0002	Arroyo Delicias	2245	9.999999	194.89	3.0915854	2.2807145	1.1456487	.072852619	.0020512813	0	.30241936	0	9.6975803	0	0	10	10	3.8181815	2.090909	3	1.090909	0	0	0	0	0	9.999999	1.6363636	7.636363	.63636363	.090909086	0	0	0	0	0	0	0	0	0	0	0	0	0
0714109621661712	ARROYO LAS DELICIAS	071140002	114	Benemérito de las Américas	0002	Arroyo Delicias	2243	9.999999	193.3	1.7691807	1.2392958	.61185509	.064484477	.0010107391	0	10	0	0	0	0	10	10	.99999988	7.7272725	.27272725	.99999988	0	0	0	0	0	9.999999	.63636363	8.818181	.45454544	0	.090909086	0	0	0	0	0	0	0	0	0	0	0	0
0714109621661712	ARROYO LAS DELICIAS	071140002	114	Benemérito de las Américas	0002	Arroyo Delicias	3362	10.000002	165.17273	.73681241	.50483155	.42525223	.12047341	.048407279	0	0	6.3769536	3.6230469	0	0	10	10	4.7272725	3.6363635	1.090909	.5454545	0	0	0	0	0	9.999999	.81818181	8.727272	.45454544	0	0	0	0	0	0	0	0	0	0	0	0	0	0
0714109621661712	ARROYO LAS DELICIAS	071140002	114	Benemérito de las Américas	0002	Arroyo Delicias	2242	9.999999	200.54546	4.691649	3.382369	3.1756325	.06427218	.0016209231	0	10	0	0	0	0	10	10	5.7851238	.16528925	3.5537188	.49586776	0	0	0	0	0	10	5.8677688	1.07438	2.3140495	.74380165	0	0	0	0	0	0	0	0	0	0	0	0	0
0714109621661712	ARROYO LAS DELICIAS	071140002	114	Benemérito de las Américas	0002	Arroyo Delicias	214	9.999999	191.55556	6.9970012	4.2675195	1.8630265	.037675485	.0010042067	0	7.8027344	0	2.1972656	0	0	10	9.999999	5.8999996	1.8999999	1.8	.39999998	0	0	0	0	0	10	0	10	0	0	0	0	0	0	0	0	0	0	0	0	0	0	0
0714109621661712	ARROYO LAS DELICIAS	071140002	114	Benemérito de las Américas	0002	Arroyo Delicias	2087	10.000002	177.92561	5.7598858	3.5863576	3.1027877	.12196068	.017409816	0	.57459676	0	9.4254036	0	0	10	10	3.4545453	1.090909	4.181818	1.2727273	0	0	0	0	0	9.999999	.090909086	8.818181	.63636363	0	.45454544	0	0	0	0	0	0	0	0	0	0	0	0
0714109621661712	ARROYO LAS DELICIAS	071140002	114	Benemérito de las Américas	0002	Arroyo Delicias	1926	9.999999	175.87	2.0428166	1.400318	.45987108	.24802321	.018697206	0	0	0	10	0	0	10	10	5.0999999	.39999998	3.7999997	.69999999	0	0	0	0	0	10	1	6.3000002	2.6999998	0	0	0	0	0	0	0	0	0	0	0	0	0	0
0714109621661712	ARROYO LAS DELICIAS	071140002	114	Benemérito de las Américas	0002	Arroyo Delicias	1748	9.999999	219.54546	2.4703197	1.7342479	1.4995631	.042650703	.00081394071	0	10	0	0	0	0	10	10	8.090909	.27272725	1.1818181	.27272725	.18181817	0	0	0	0	9.999999	7.545454	1.6363636	.45454544	.36363634	0	0	0	0	0	0	0	0	0	0	0	0	0
0714109621661712	ARROYO LAS DELICIAS	071140002	114	Benemérito de las Américas	0002	Arroyo Delicias	721	9.999999	178.78999	.40730825	.42443243	.43888429	.061544631	.00093408249	0	1.9824219	0	8.0175781	0	0	10	10	4.5	3.7	1.5999999	.19999999	0	0	0	0	0	10	3.7	5.8999996	0	0	.39999998	0	0	0	0	0	0	0	0	0	0	0	0
0714109621661712	ARROYO LAS DELICIAS	071140002	114	Benemérito de las Américas	0002	Arroyo Delicias	1759	9.999999	177.7686	10.911181	5.2556129	6.3802733	.18938367	.086433619	0	1.7137097	0	8.2862902	0	0	10	10	3.3884296	3.3057849	3.0578513	.24793388	0	0	0	0	0	10	2.2314048	7.355372	.41322312	0	0	0	0	0	0	0	0	0	0	0	0	0	0
0714109621661712	ARROYO LAS DELICIAS	071140002	114	Benemérito de las Américas	0002	Arroyo Delicias	3540	10.000002	185.67999	5.5477562	3.5407727	1.6355871	0	0	0	0	0	10	0	0	10	10	8	.099999994	1.4	.5	0	0	0	0	0	9.999999	6.4999995	3.1999998	.29999998	0	0	0	0	0	0	0	0	0	0	0	0	0	0
0714109621661712	ARROYO LAS DELICIAS	071140002	114	Benemérito de las Américas	0002	Arroyo Delicias	4322	10.000002	196.05455	1.6171601	1.0546073	.37707239	.031676814	.0012254389	0	0	0	10	0	0	10	10	10	0	0	0	0	0	0	0	0	10	10	0	0	0	0	0	0	0	0	0	0	9.6875	0	0	0	0	0
0714109621661712	ARROYO LAS DELICIAS	071140002	114	Benemérito de las Américas	0002	Arroyo Delicias	4620	9.999999	200.53636	.74683905	.54580516	.52140892	.02453164	.0020180859	0	0	0	10	0	0	10	10	10	0	0	0	0	0	0	0	0	10	9.7520657	0	.082644626	.16528925	0	0	0	0	0	0	0	0	0	0	0	0	0
0714109621661712	ARROYO LAS DELICIAS	071140002	114	Benemérito de las Américas	0002	Arroyo Delicias	217	9.999999	190.66667	4.2450209	2.7864194	.82701838	.055221904	.039828148	0	10	0	0	0	0	10	9.999999	2.090909	4.454545	2.5454545	.90909088	0	0	0	0	0	10	1.3636363	6.5454545	1.1818181	.72727269	.18181817	0	0	0	0	0	0	0	0	0	0	0	0
0714109621661712	ARROYO LAS DELICIAS	071140002	114	Benemérito de las Américas	0002	Arroyo Delicias	3377	10.000002	175.47273	2.2591596	1.3756856	.3874189	.50631022	.030809177	0	0	0	10	0	0	10	9.999999	9.818181	0	.18181817	0	0	0	0	0	0	9.999999	3.3636363	6.1818175	.45454544	0	0	0	0	0	0	0	0	0	0	0	0	0	0
0714109621661712	ARROYO LAS DELICIAS	071140002	114	Benemérito de las Américas	0002	Arroyo Delicias	4006	10.000002	187.13	1.6831815	1.0866966	.43330753	.030592136	.0014687054	0	0	0	10	0	0	10	10	8.8999996	0	1.0999999	0	0	0	0	0	0	9.999999	5.3999996	3.7999997	.099999994	.69999999	0	0	0	0	0	0	0	.25390625	0	0	0	0	0
0714109621661712	ARROYO LAS DELICIAS	071140002	114	Benemérito de las Américas	0002	Arroyo Delicias	893	10.000002	189.20909	6.2320223	3.4503834	1.1887619	.057352416	.010534829	0	7.9435487	0	2.0564516	0	0	10	9.999999	9.818181	0	.18181817	0	0	0	0	0	0	10	9.363636	.45454544	0	0	.18181817	0	0	0	0	0	0	0	0	0	0	0	0
0714109621661712	ARROYO LAS DELICIAS	071140002	114	Benemérito de las Américas	0002	Arroyo Delicias	1068	10.000002	200.76364	.42484805	.37097907	.41229379	.078706451	.004912578	0	10	0	0	0	0	10	10	8.636364	0	.18181817	1.1818181	0	0	0	0	0	10	7.7272725	.18181817	2.090909	0	0	0	0	0	0	0	0	0	0	0	0	0	0
0714109621661712	ARROYO LAS DELICIAS	071140002	114	Benemérito de las Américas	0002	Arroyo Delicias	3206	9.999999	162.13637	1.3244365	1.1477113	.68859273	.33770001	0	0	0	9.9092741	.090725809	0	0	10	10	1.1818181	5.090909	3.5454543	.18181817	0	0	0	0	0	10	1.7272726	6.8181815	.18181817	1.2727273	0	0	0	0	0	0	0	0	0	0	0	0	0
0714109621661712	ARROYO LAS DELICIAS	071140002	114	Benemérito de las Américas	0002	Arroyo Delicias	1057	9.999999	181.92	.91301697	.57312417	.40782884	.13687833	.034376822	0	0	0	10	0	0	10	9.999999	.59999996	3.1999998	1.8	4.3999996	0	0	0	0	0	9.999999	0	9.5999994	.39999998	0	0	0	0	0	0	0	0	0	0	0	0	0	0
0714109621661712	ARROYO LAS DELICIAS	071140002	114	Benemérito de las Américas	0002	Arroyo Delicias	2239	9.999999	207.26364	4.8179159	2.9450026	1.9247593	.083059624	.0033521473	0	10	0	0	0	0	10	9.999999	4.1322312	.24793388	4.2975202	1.322314	0	0	0	0	0	10	1.983471	5.2892561	2.5619833	.16528925	0	0	0	0	0	0	0	0	0	0	0	0	0
0714109621661712	ARROYO LAS DELICIAS	071140002	114	Benemérito de las Américas	0002	Arroyo Delicias	3212	9.999999	167.59	2.3413458	1.5193894	.33351168	.4974077	.059811261	0	0	4.6875	5.3125	0	0	10	9.999999	5.3999996	.89999998	3.5999999	.099999994	0	0	0	0	0	10	3.5999999	6.3000002	.099999994	0	0	0	0	0	0	0	0	0	0	0	0	0	0
0714109621661712	ARROYO LAS DELICIAS	071140002	114	Benemérito de las Américas	0002	Arroyo Delicias	1591	10.000002	182.67273	12.673601	10.186316	6.7360678	.075931937	.0035205071	0	9.7265625	0	.2734375	0	0	10	9.999999	2.090909	3.4545453	3.5454543	.90909088	0	0	0	0	0	10	4.181818	4.2727275	1.090909	.45454544	0	0	0	0	0	0	0	0	0	0	0	0	0
0714109621661712	ARROYO LAS DELICIAS	071140002	114	Benemérito de las Américas	0002	Arroyo Delicias	898	10.000002	200.25455	.43560541	.26245072	.39372399	.13876899	.029462598	0	10	0	0	0	0	10	10	1.2727273	6.272727	1.8181818	.63636363	0	0	0	0	0	10	0	9	.90909088	0	.090909086	0	0	0	0	0	0	0	0	0	0	0	0
0714109621661712	ARROYO LAS DELICIAS	071140002	114	Benemérito de las Américas	0002	Arroyo Delicias	2253	9.9999962	181.06	.62960303	.39399445	.42272854	0	0	0	0	0	10	0	0	10	10	7.7272725	.72727269	1.1818181	.36363634	0	0	0	0	0	9.999999	6.8181815	.81818181	2.181818	.18181817	0	0	0	0	0	0	0	0	0	0	0	0	0
0714109621661712	ARROYO LAS DELICIAS	071140002	114	Benemérito de las Américas	0002	Arroyo Delicias	4010	9.999999	180.84546	.95523787	.63141531	.47386709	.1664	0	0	0	0	10	0	0	10	10	6.8181815	.5454545	2.6363635	0	0	0	0	0	0	10	5.7272725	4.2727275	0	0	0	0	0	0	0	0	0	4.3945313	0	0	0	0	0
0714109621661712	ARROYO LAS DELICIAS	071140002	114	Benemérito de las Américas	0002	Arroyo Delicias	3693	9.9999962	175.48761	1.5593796	.93803376	.27623293	0	0	0	0	0	10	0	0	10	9.999999	1.9090908	3.0909088	3.4545453	1.5454544	0	0	0	0	0	10	3.0909088	6.5454545	.36363634	0	0	0	0	0	0	0	0	0	0	0	0	0	0
0714109621661712	ARROYO LAS DELICIAS	071140002	114	Benemérito de las Américas	0002	Arroyo Delicias	211	9.999999	179.23	.66113538	.45525181	.4189195	.033216275	.00074752735	0	0	0	10	0	0	10	9.999999	6.3999996	2.6999998	.5	.39999998	0	0	0	0	0	10	.099999994	7.4000001	2.5	0	0	0	0	0	0	0	0	0	0	0	0	0	0
0714109621661712	ARROYO LAS DELICIAS	071140002	114	Benemérito de las Américas	0002	Arroyo Delicias	3845	10.000002	179.96364	2.7958648	1.7023884	1.3943806	.031769656	.0019507227	0	0	8.9213715	1.0786291	0	0	10.000001	10	7.7685952	.082644626	2.0661156	.082644626	0	0	0	0	0	10	9.7520657	.24793388	0	0	0	0	0	0	0	0	0	0	0	0	0	0	0
0714109621661712	ARROYO LAS DELICIAS	071140002	114	Benemérito de las Américas	0002	Arroyo Delicias	722	9.999999	179.17999	.51730067	.37826741	.67489594	.063746579	.0019390539	0	.64453131	0	9.3554688	0	0	10	10	6.0999999	.69999999	2.8	.39999998	0	0	0	0	0	10	5.5	4.2999997	0	0	.19999999	0	0	0	0	0	0	0	0	0	0	0	0
0714109621661712	ARROYO LAS DELICIAS	071140002	114	Benemérito de las Américas	0002	Arroyo Delicias	554	10.000002	199.17273	2.3271484	2.0319378	.93038636	.065478928	.0046054171	0	4.4354839	0	5.5645161	0	0	10	10	9.1735535	.24793388	.49586776	.082644626	0	0	0	0	0	10	8.6776857	.49586776	.82644624	0	0	0	0	0	0	0	0	0	0	0	0	0	0
0714109621661712	ARROYO LAS DELICIAS	071140002	114	Benemérito de las Américas	0002	Arroyo Delicias	3195	9.9999962	183.36	11.714538	7.6788993	4.2613902	.068226174	.005441105	0	2.7734375	0	7.226563	0	0	10	10.000001	9.9000006	0	.099999994	0	0	0	0	0	0	10	0	8.3999996	0	0	1.5999999	0	0	0	0	0	0	0	0	0	0	0	0
0714109621661712	ARROYO LAS DELICIAS	071140002	114	Benemérito de las Américas	0002	Arroyo Delicias	3848	10.000002	186.27272	.84109336	.84455299	.6218363	.1358998	.076462075	0	0	0	10	0	0	10	10	10	0	0	0	0	0	0	0	0	10	10	0	0	0	0	0	0	0	0	0	0	9.6875	0	0	0	0	0
0714109621661712	ARROYO LAS DELICIAS	071140002	114	Benemérito de las Américas	0002	Arroyo Delicias	1417	10.000002	198.84	.61188233	.57920623	.82547444	.086357161	.0044257208	0	4.0423388	0	5.9576612	0	0	10	9.999999	1.8181818	5.272727	.99999988	1.9090908	0	0	0	0	0	9.999999	1.1818181	7.363636	.36363634	0	1.090909	0	0	0	0	0	0	0	0	0	0	0	0
0714109621661712	ARROYO LAS DELICIAS	071140002	114	Benemérito de las Américas	0002	Arroyo Delicias	3683	9.999999	168.90909	2.2193737	1.3770514	.69397372	.049341701	.006783274	0	0	2.2851563	7.7148442	0	0	10	9.999999	9.727272	0	.27272725	0	0	0	0	0	0	10	10	0	0	0	0	0	0	0	0	0	0	0	0	0	0	0	0
0714109621661712	ARROYO LAS DELICIAS	071140002	114	Benemérito de las Américas	0002	Arroyo Delicias	3699	9.9999962	199.96364	1.6344433	1.7138584	1.2096136	0	0	0	0	0	10	0	0	10	10	2	5.5	1.4	1.0999999	0	0	0	0	0	9.999999	0	9.7999992	.099999994	.099999994	0	0	0	0	0	0	0	0	0	0	0	0	0
0714109621661712	ARROYO LAS DELICIAS	071140002	114	Benemérito de las Américas	0002	Arroyo Delicias	3847	9.999999	182.99001	1.3892084	1.1027017	.52579439	.062224694	.02967127	0	0	0	10	0	0	10	10	10	0	0	0	0	0	0	0	0	10	10	0	0	0	0	0	0	0	0	0	0	9.0039063	0	0	0	0	0
0714109621661712	ARROYO LAS DELICIAS	071140002	114	Benemérito de las Américas	0002	Arroyo Delicias	2076	9.999999	200.92728	.79440188	.59884548	.40721738	.085027441	.0040651695	0	10	0	0	0	0	10	10	9.6999998	0	.29999998	0	0	0	0	0	0	10	8.8999996	.59999996	.5	0	0	0	0	0	0	0	0	0	0	0	0	0	0
0714109621661712	ARROYO LAS DELICIAS	071140002	114	Benemérito de las Américas	0002	Arroyo Delicias	3524	10.000002	163.89091	.71789408	.64522415	.42034829	.060674816	.022177389	0	0	10	0	0	0	10	10	10	0	0	0	0	0	0	0	0	10	2.6363635	7.272727	.090909086	0	0	0	0	0	0	0	0	0	0	0	0	0	0
0714109621661712	ARROYO LAS DELICIAS	071140002	114	Benemérito de las Américas	0002	Arroyo Delicias	5078	9.999999	198.38182	1.198346	.73647255	.33338824	.026384961	.0014492349	0	6.8945313	0	3.105469	0	0	10	10	10	0	0	0	0	0	0	0	0	10	10	0	0	0	0	0	0	0	0	0	0	0	0	0	0	0	0
0714109621661712	ARROYO LAS DELICIAS	071140002	114	Benemérito de las Américas	0002	Arroyo Delicias	5079	9.999999	194.96001	1.0855414	.71555573	.30613327	.027493164	.0014584452	0	.25390625	0	9.7460938	0	0	10	10	10	0	0	0	0	0	0	0	0	10	10	0	0	0	0	0	0	0	0	0	0	0	0	0	0	0	0
0714109621661712	ARROYO LAS DELICIAS	071140002	114	Benemérito de las Américas	0002	Arroyo Delicias	4333	9.999999	180.69	.57784081	.31565085	.39995921	.091293149	.042409651	0	0	0	10	0	0	10	10	6.3000002	2.9999998	.59999996	.099999994	0	0	0	0	0	10	5.8000002	3.7	.5	0	0	0	0	0	0	0	0	4.84375	0	0	0	0	0
0714109621661712	ARROYO LAS DELICIAS	071140002	114	Benemérito de las Américas	0002	Arroyo Delicias	1589	10.000002	231.49091	13.783221	13.043175	6.1305594	.089187704	.0040887422	0	4.9092741	0	5.0907259	0	0	10	9.999999	7.636363	.27272725	1.9090908	.18181817	0	0	0	0	0	10	6.090909	.5454545	3.0909088	.27272725	0	0	0	0	0	0	0	0	0	0	0	0	0
0714109621661712	ARROYO LAS DELICIAS	071140002	114	Benemérito de las Américas	0002	Arroyo Delicias	2413	10.000002	180.23636	.48481059	.39056152	.41499102	0	0	0	0	0	10	0	0	10	10	.18181817	4.2727275	.63636363	.90909088	0	0	0	3.9999995	0	9.999999	0	5.7272725	.090909086	0	.18181817	0	3.9999995	0	0	0	0	0	0	0	0	0	0
0714109621661712	ARROYO LAS DELICIAS	071140002	114	Benemérito de las Américas	0002	Arroyo Delicias	379	10.000002	180.15454	.36147082	.18088591	.35726747	.040345866	.0017676709	0	0	0	10	0	0	10	10.000001	9.9000006	.099999994	0	0	0	0	0	0	0	9.999999	8.0999994	.69999999	1.1999999	0	0	0	0	0	0	0	0	0	0	0	0	0	0
0714109621661712	ARROYO LAS DELICIAS	071140002	114	Benemérito de las Américas	0002	Arroyo Delicias	5091	9.999999	169.73	1.4754999	.92406112	.27919742	.034897983	.0014248642	0	0	3.921371	6.078629	0	0	10	10	10	0	0	0	0	0	0	0	0	10	10	0	0	0	0	0	0	0	0	0	0	0	0	0	0	0	0
0714109621661712	ARROYO LAS DELICIAS	071140002	114	Benemérito de las Américas	0002	Arroyo Delicias	1584	9.999999	205.37273	2.962981	2.2440226	1.0824988	.089964822	.0041182963	0	10	0	0	0	0	10	9.999999	2.181818	4.6363635	1.9999998	1.1818181	0	0	0	0	0	9.999999	1.2727273	7.636363	.45454544	.36363634	.27272725	0	0	0	0	0	0	0	0	0	0	0	0
0714109621661712	ARROYO LAS DELICIAS	071140002	114	Benemérito de las Américas	0002	Arroyo Delicias	4014	10.000002	182.67	.7753064	.45419157	.4200651	.22039883	.050299101	0	0	0	10	0	0	10	10	5.8000002	3.3	.89999998	0	0	0	0	0	0	10	5	5	0	0	0	0	0	0	0	0	0	0	0	0	0	0	0
0714109621661712	ARROYO LAS DELICIAS	071140002	114	Benemérito de las Américas	0002	Arroyo Delicias	1065	10.000002	200.7	1.2206556	1.0498997	.90348381	.045819629	.0062047155	0	8.5546875	0	1.4453125	0	0	10	10	10	0	0	0	0	0	0	0	0	10	10	0	0	0	0	0	0	0	0	0	0	0	0	0	0	0	0
0714109621661712	ARROYO LAS DELICIAS	071140002	114	Benemérito de las Américas	0002	Arroyo Delicias	3194	9.999999	199.7	13.470878	10.682686	3.9831161	.068266794	.00074968161	0	9.7753906	0	.22460939	0	0	10	10	10	0	0	0	0	0	0	0	0	10	6.4545455	3.3636363	0	.18181817	0	0	0	0	0	0	0	0	0	0	0	0	0
0714109621661712	ARROYO LAS DELICIAS	071140002	114	Benemérito de las Américas	0002	Arroyo Delicias	1070	10.000002	200.34	.47370878	.2550199	.37739477	.14054863	.040382426	0	10	0	0	0	0	10	9.999999	.19999999	4.3999996	1.8	3.5999999	0	0	0	0	0	10	0	8.8999996	0	0	1.0999999	0	0	0	0	0	0	0	0	0	0	0	0
0714109621661712	ARROYO LAS DELICIAS	071140002	114	Benemérito de las Américas	0002	Arroyo Delicias	4486	10.000002	177.83472	.88464504	.50958514	.41823047	.044913478	.0016555052	0	0	0	10	0	0	10	10	.5454545	7.7272725	0	1.6363636	.090909086	0	0	0	0	10	0	10	0	0	0	0	0	0	0	0	0	0	0	0	0	0	0
0714109621661712	ARROYO LAS DELICIAS	071140002	114	Benemérito de las Américas	0002	Arroyo Delicias	2089	10.000002	174.32727	.85396498	.5211463	.42216232	.24681279	.13642265	0	0	0	10	0	0	10	10	1.0999999	8.3999996	.5	0	0	0	0	0	0	10	0	10	0	0	0	0	0	0	0	0	0	0	0	0	0	0	0
0714109621661712	ARROYO LAS DELICIAS	071140002	114	Benemérito de las Américas	0002	Arroyo Delicias	1246	9.999999	209.52893	8.612958	4.5694323	3.1794357	.068439059	.0037241238	0	9.8828125	0	.1171875	0	0	10	9.999999	2.6363635	3.3636363	3.0909088	.90909088	0	0	0	0	0	9.999999	1.7272726	7.9090905	.27272725	0	.090909086	0	0	0	0	0	0	0	0	0	0	0	0
0714109621661712	ARROYO LAS DELICIAS	071140002	114	Benemérito de las Américas	0002	Arroyo Delicias	384	10.000002	201.39091	.61931711	.51055789	.49041584	.060961694	.0076126684	0	10	0	0	0	0	10	10	5.8000002	1.8999999	1.6999999	.59999996	0	0	0	0	0	10	2.8	5.8000002	1.3	.099999994	0	0	0	0	0	0	0	0	0	0	0	0	0
0714109621661712	ARROYO LAS DELICIAS	071140002	114	Benemérito de las Américas	0002	Arroyo Delicias	4321	9.999999	196.58	1.2097933	.77549207	.33458391	.030907491	.0019757126	0	.041623309	0	9.9583769	0	0	10	10	10	0	0	0	0	0	0	0	0	10	10	0	0	0	0	0	0	0	0	0	0	8.8574219	0	0	0	0	0
0714109621661712	ARROYO LAS DELICIAS	071140002	114	Benemérito de las Américas	0002	Arroyo Delicias	1913	10.000002	200.57001	.49507576	.43149269	.42677641	.045927342	.0017853556	0	10	0	0	0	0	10	10	8.5	0	1.4	.099999994	0	0	0	0	0	10	6.3000002	3.3	.29999998	.099999994	0	0	0	0	0	0	0	0	0	0	0	0	0
0714109621661712	ARROYO LAS DELICIAS	071140002	114	Benemérito de las Américas	0002	Arroyo Delicias	4789	10.000002	172.59	.96015626	.59778273	.40093541	.039192509	.0018731263	0	0	0	10	0	0	10	10	10	0	0	0	0	0	0	0	0	10	4.0999999	3.1999998	2.6999998	0	0	0	0	0	0	0	0	0	0	0	0	0	0
0714109621661712	ARROYO LAS DELICIAS	071140002	114	Benemérito de las Américas	0002	Arroyo Delicias	2088	9.999999	174.10001	.57128245	.33323565	.43182006	.14852764	.034220241	0	0	0	10	0	0	10	10	2.3999999	.69999999	6.5999999	.29999998	0	0	0	0	0	10	0	7.7999997	1.4	.19999999	.59999996	0	0	0	0	0	0	0	0	0	0	0	0
0714109621661712	ARROYO LAS DELICIAS	071140002	114	Benemérito de las Américas	0002	Arroyo Delicias	3522	10.000002	167.32727	1.349135	.91046256	.71942312	.052120563	.0017440626	0	0	4.9495964	5.0504036	0	0	10	10	8.090909	0	1.9090908	0	0	0	0	0	0	10	8.545455	.81818181	.63636363	0	0	0	0	0	0	0	0	0	0	0	0	0	0
0714109621661712	ARROYO LAS DELICIAS	071140002	114	Benemérito de las Américas	0002	Arroyo Delicias	4012	10.000002	181.39	.85901105	.61346811	.40489319	.26789999	0	0	0	0	10	0	0	10	10	10	0	0	0	0	0	0	0	0	10	8.6999998	1.3	0	0	0	0	0	0	0	0	0	2.2167969	0	0	0	0	0
0714109621661712	ARROYO LAS DELICIAS	071140002	114	Benemérito de las Américas	0002	Arroyo Delicias	3523	9.999999	165.96001	.42237425	.31762618	.41742843	.050925404	.0023638618	0	0	8.5080643	1.4919355	0	0	10	9.999999	9.7999992	0	.19999999	0	0	0	0	0	0	10	4	5.9999995	0	0	0	0	0	0	0	0	0	0	0	0	0	0	0
0714109621661712	ARROYO LAS DELICIAS	071140002	114	Benemérito de las Américas	0002	Arroyo Delicias	4473	9.999999	199.61818	.81999797	.49968383	.41459975	.02821744	.0021641853	0	5.141129	0	4.858871	0	0	10	10	10	0	0	0	0	0	0	0	0	10	10	0	0	0	0	0	0	0	0	0	0	8.6816406	0	0	0	0	0
0714109621661712	ARROYO LAS DELICIAS	071140002	114	Benemérito de las Américas	0002	Arroyo Delicias	4478	10.000002	190.71819	2.3669384	1.5955728	.42775378	.035747949	.00079780933	0	0	0	10	0	0	10	10	10	0	0	0	0	0	0	0	0	10	10	0	0	0	0	0	0	0	0	0	0	9.6875	0	0	0	0	0
0714109621661712	ARROYO LAS DELICIAS	071140002	114	Benemérito de las Américas	0002	Arroyo Delicias	1240	9.999999	200.88182	.6839965	.56995636	.42596248	.07647109	.0033117726	0	10	0	0	0	0	10	10	6.6999998	1.1999999	2	.099999994	0	0	0	0	0	10	2.1999998	4.5999999	3.1999998	0	0	0	0	0	0	0	0	0	0	0	0	0	0
0714109621661712	ARROYO LAS DELICIAS	071140002	114	Benemérito de las Américas	0002	Arroyo Delicias	551	10.000002	179.59	.4918333	.26064789	.39235806	.057951953	.011707408	0	0	0	10	0	0	10	10	3.0909088	4.2727275	1.8181818	.81818181	0	0	0	0	0	10	2.9090908	5.5454545	1.5454544	0	0	0	0	0	0	0	0	0	0	0	0	0	0
0714109621661712	ARROYO LAS DELICIAS	071140002	114	Benemérito de las Américas	0002	Arroyo Delicias	2412	9.999999	178.96001	.99919969	.65068859	.3758865	0	0	0	0	0	10	0	0	10	10	2.9000001	4	1.8	.19999999	0	0	0	1.0999999	0	10	1.0999999	6.3000002	.89999998	.5	.099999994	0	1.0999999	0	0	0	0	0	0	0	0	0	0
0714109621661712	ARROYO LAS DELICIAS	071140002	114	Benemérito de las Américas	0002	Arroyo Delicias	3367	10.000002	171.95454	9.3559761	4.9789004	4.5891614	0	0	0	0	5.2441406	4.7558594	0	0	10	9.999999	1.2727273	5.454545	3.181818	.090909086	0	0	0	0	0	10	1.4545454	7.363636	.5454545	.63636363	0	0	0	0	0	0	0	0	0	0	0	0	0
0714109621661712	ARROYO LAS DELICIAS	071140002	114	Benemérito de las Américas	0002	Arroyo Delicias	381	10.000002	183.17273	2.5861838	1.56539	.64096814	.038948387	.0031533644	0	0	0	10	0	0	10	10	5.0999999	1.5999999	1.0999999	2.1999998	0	0	0	0	0	10	1.0999999	8.8999996	0	0	0	0	0	0	0	0	0	0	0	0	0	0	0
0714109621661712	ARROYO LAS DELICIAS	071140002	114	Benemérito de las Américas	0002	Arroyo Delicias	889	10.000002	180.42149	1.211188	.72818291	.55297858	.037182257	.0020144307	0	0	0	10	0	0	10	10	10	0	0	0	0	0	0	0	0	10	10	0	0	0	0	0	0	0	0	0	0	0	0	0	0	0	0
0714109621661712	ARROYO LAS DELICIAS	071140002	114	Benemérito de las Américas	0002	Arroyo Delicias	2572	10.000002	178.2	1.4	.83913177	.38474891	0	0	0	0	0	10	0	0	10	9.999999	0	.99999988	.99999988	1.1818181	0	0	0	6.7272725	.090909086	10	.18181817	2.9090908	0	.090909086	0	0	6.7272725	.090909086	0	0	0	0	0	0	0	0	0
0714109621661712	ARROYO LAS DELICIAS	071140002	114	Benemérito de las Américas	0002	Arroyo Delicias	1245	9.9999962	205.36363	6.6643248	3.6198373	2.8053069	.077220313	.0038639228	0	2.3828125	0	7.617188	0	0	10	10	3.3999999	1.3	3.8999999	1.4	0	0	0	0	0	9.999999	3.5999999	4.3999996	1.8	0	.19999999	0	0	0	0	0	0	0	0	0	0	0	0
0714109621661712	ARROYO LAS DELICIAS	071140002	114	Benemérito de las Américas	0002	Arroyo Delicias	2090	10.000002	176.84297	1.6109556	.97295713	.26987892	.39603999	.1469204	0	0	0	10	0	0	10	10	7.181818	.72727269	2.090909	0	0	0	0	0	0	9.999999	1.5454544	7.272727	.99999988	.18181817	0	0	0	0	0	0	0	0	0	0	0	0	0
0714109621661712	ARROYO LAS DELICIAS	071140002	114	Benemérito de las Américas	0002	Arroyo Delicias	1916	10.000002	217.03999	4.8102393	3.4914341	2.5833566	.043306641	.0026632911	0	10	0	0	0	0	10	10	4.7000003	1.4	2.9000001	.79999995	.19999999	0	0	0	0	10	1.3	7.0999999	1.1999999	.39999998	0	0	0	0	0	0	0	0	0	0	0	0	0
0714109621661712	ARROYO LAS DELICIAS	071140002	114	Benemérito de las Américas	0002	Arroyo Delicias	1060	9.999999	187.34	2.155087	1.441438	.35630521	.036804333	.0010100261	0	2.7217743	0	7.2782254	0	0	10	10	10	0	0	0	0	0	0	0	0	10	10	0	0	0	0	0	0	0	0	0	0	0	0	0	0	0	0
0714109621661712	ARROYO LAS DELICIAS	071140002	114	Benemérito de las Américas	0002	Arroyo Delicias	1912	10.000002	200.77272	.41907021	.43103832	.41744804	.054367237	.01348015	0	9.8588705	0	.14112903	0	0	10	10	10	0	0	0	0	0	0	0	0	10	9.454545	0	.5454545	0	0	0	0	0	0	0	0	0	0	0	0	0	0
0714109621661712	ARROYO LAS DELICIAS	071140002	114	Benemérito de las Américas	0002	Arroyo Delicias	202	9.999999	181.38182	.48583233	.2218188	.382696	.037023589	.00065373309	0	10	0	0	0	0	10	10	10	0	0	0	0	0	0	0	0	10	10	0	0	0	0	0	0	0	0	0	0	0	0	0	0	0	0
0714109621661712	ARROYO LAS DELICIAS	071140002	114	Benemérito de las Américas	0002	Arroyo Delicias	1238	9.999999	200.25455	.68005836	.42927143	.44492015	.047221191	.0014540253	0	10	0	0	0	0	10	10	10	0	0	0	0	0	0	0	0	10	9.6999998	.099999994	.19999999	0	0	0	0	0	0	0	0	0	0	0	0	0	0
0714109621661712	ARROYO LAS DELICIAS	071140002	114	Benemérito de las Américas	0002	Arroyo Delicias	3700	9.999999	196.48761	1.9160725	2.0538478	.91137952	.43329999	0	0	0	0	10	0	0	10	10	7.4545455	1.3636363	.90909088	.27272725	0	0	0	0	0	9.999999	7.545454	1.9090908	.5454545	0	0	0	0	0	0	0	0	0	0	0	0	0	0
0714109621661712	ARROYO LAS DELICIAS	071140002	114	Benemérito de las Américas	0002	Arroyo Delicias	4776	10.000002	201	0	.0097992085	.077173717	.032370567	.0015571184	0	10	0	0	0	0	10	10	10	0	0	0	0	0	0	0	0	10	10	0	0	0	0	0	0	0	0	0	0	9.6875	0	0	0	0	0
0714109621661712	ARROYO LAS DELICIAS	071140002	114	Benemérito de las Américas	0002	Arroyo Delicias	4476	9.999999	200.71901	.46750861	.39815018	.48736218	.032194454	.00051523122	0	0	0	10	0	0	10	10	10	0	0	0	0	0	0	0	0	10	10	0	0	0	0	0	0	0	0	0	0	10	0	0	0	0	0
0714109621661712	ARROYO LAS DELICIAS	071140002	114	Benemérito de las Américas	0002	Arroyo Delicias	1410	9.999999	198.89999	1.3944696	1.4624654	.63884813	.043835066	.0012983492	0	10	0	0	0	0	10	9.999999	9.8347101	0	.16528925	0	0	0	0	0	0	10	9.2561979	.33057851	.24793388	.16528925	0	0	0	0	0	0	0	0	0	0	0	0	0
0714109621661712	ARROYO LAS DELICIAS	071140002	114	Benemérito de las Américas	0002	Arroyo Delicias	4940	9.999999	167.90909	1.2026142	.76097554	.31887761	.03566416	.00090019248	0	0	5.2734375	4.726563	0	0	10	9.999999	9.90909	0	.090909086	0	0	0	0	0	0	10	8.090909	.27272725	1.6363636	0	0	0	0	0	0	0	0	0	0	0	0	0	0
0714109621661712	ARROYO LAS DELICIAS	071140002	114	Benemérito de las Américas	0002	Arroyo Delicias	5074	9.9999962	200.91	.28618175	.14620973	.32758915	.026759962	.0012379017	0	10	0	0	0	0	10	10	10	0	0	0	0	0	0	0	0	10	10	0	0	0	0	0	0	0	0	0	0	0	0	0	0	0	0
0714109621661712	ARROYO LAS DELICIAS	071140002	114	Benemérito de las Américas	0002	Arroyo Delicias	715	9.999999	179.02727	.16287702	.062972687	.22017971	.040135484	.00065947726	0	0	0	10	0	0	10	9.999999	9.727272	0	.27272725	0	0	0	0	0	0	10	8.090909	1.9090908	0	0	0	0	0	0	0	0	0	0	0	0	0	0	0
0714109621661712	ARROYO LAS DELICIAS	071140002	114	Benemérito de las Américas	0002	Arroyo Delicias	1753	9.999999	199.37273	.72436923	.4376452	.53330767	.11075655	.012754719	0	10	0	0	0	0	10	9.999999	2.2727273	2.7272725	1.5454544	3.4545453	0	0	0	0	0	10	.36363634	6.272727	1.6363636	1.7272726	0	0	0	0	0	0	0	0	0	0	0	0	0
0714109621661712	ARROYO LAS DELICIAS	071140002	114	Benemérito de las Américas	0002	Arroyo Delicias	3032	9.999999	212.75999	10.939945	10.245218	4.8450518	.07088387	.0029714913	0	9.717742	0	.28225806	0	0	10	10	7.8181815	0	1.9090908	.27272725	0	0	0	0	0	10	6.5454545	2.7272725	.72727269	0	0	0	0	0	0	0	0	0	0	0	0	0	0
0714109621661712	ARROYO LAS DELICIAS	071140002	114	Benemérito de las Américas	0002	Arroyo Delicias	1234	9.999999	197.35538	2.64375	1.5034229	.60113829	.038367677	.00081830862	0	10	0	0	0	0	10	10	10	0	0	0	0	0	0	0	0	10	10	0	0	0	0	0	0	0	0	0	0	0	0	0	0	0	0
0714109621661712	ARROYO LAS DELICIAS	071140002	114	Benemérito de las Américas	0002	Arroyo Delicias	4638	9.999999	173.75999	.99116093	.64207071	.36089647	.041193448	.0021314626	0	0	0	10	0	0	10	10	10	0	0	0	0	0	0	0	0	9.999999	3.8181815	6.1818175	0	0	0	0	0	0	0	0	0	0	0	0	0	0	0
0714109621661712	ARROYO LAS DELICIAS	071140002	114	Benemérito de las Américas	0002	Arroyo Delicias	4624	9.9999962	200.92	.27129319	.098570161	.26903558	.029368447	.0017208349	0	10	0	0	0	0	10	10	10	0	0	0	0	0	0	0	0	10	10	0	0	0	0	0	0	0	0	0	0	8.28125	0	0	0	0	0
0714109621661712	ARROYO LAS DELICIAS	071140002	114	Benemérito de las Américas	0002	Arroyo Delicias	1750	9.999999	217.39999	5.5501022	3.9394517	2.7799857	.075396672	.0051685208	0	10	0	0	0	0	10	10	4.363636	3	2.090909	.5454545	0	0	0	0	0	10	.36363634	8.545455	.27272725	.090909086	.72727269	0	0	0	0	0	0	0	0	0	0	0	0
0714109621661712	ARROYO LAS DELICIAS	071140002	114	Benemérito de las Américas	0002	Arroyo Delicias	2414	10.000002	180.44	.53516352	.40233934	.43947029	0	0	0	0	0	10	0	0	10	10	.5	6.6999998	1.4999999	1.3	0	0	0	0	0	10	.39999998	8.5	.59999996	.19999999	.29999998	0	0	0	0	0	0	0	0	0	0	0	0
0714109621661712	ARROYO LAS DELICIAS	071140002	114	Benemérito de las Américas	0002	Arroyo Delicias	2403	9.999999	189.50909	5.1323314	3.6820586	1.675931	.06256149	.0016085862	0	9.9495964	0	.050403226	0	0	10	9.999999	1.3636363	5.363636	1.8181818	1.4545454	0	0	0	0	0	10	1.090909	8.181818	.5454545	.18181817	0	0	0	0	0	0	0	0	0	0	0	0	0
0714109621661712	ARROYO LAS DELICIAS	071140002	114	Benemérito de las Américas	0002	Arroyo Delicias	3851	10.000002	179.27	.99854892	.66443014	.36345124	0	0	0	0	0	10	0	0	10	9.999999	.81818181	7.0909085	1.6363636	.45454544	0	0	0	0	0	9.999999	1.1818181	8.818181	0	0	0	0	0	0	0	0	0	.10742188	0	0	0	0	0
0714109621661712	ARROYO LAS DELICIAS	071140002	114	Benemérito de las Américas	0002	Arroyo Delicias	724	9.999999	195.63	3.869509	2.5869312	1.0247287	.06707871	.0030746658	0	.01953125	0	9.9804697	0	0	10.000001	10.000001	9.9000006	0	.099999994	0	0	0	0	0	0	10	10	0	0	0	0	0	0	0	0	0	0	0	0	0	0	0	0
0714109621661712	ARROYO LAS DELICIAS	071140002	114	Benemérito de las Américas	0002	Arroyo Delicias	892	10.000002	185.55455	4.3413162	2.507024	.76862675	.047517944	.0085100206	0	9.5766125	0	.42338708	0	0	10	10	10	0	0	0	0	0	0	0	0	10	10	0	0	0	0	0	0	0	0	0	0	0	0	0	0	0	0
0714109621661712	ARROYO LAS DELICIAS	071140002	114	Benemérito de las Américas	0002	Arroyo Delicias	1232	9.999999	192.96364	2.5687892	1.5595274	.28321284	.048073243	.013407169	0	7.4707036	0	2.5292969	0	0	10	9.999999	9.0999994	0	.89999998	0	0	0	0	0	0	10	5.8000002	4	.19999999	0	0	0	0	0	0	0	0	0	0	0	0	0	0
0714109621661712	ARROYO LAS DELICIAS	071140002	114	Benemérito de las Américas	0002	Arroyo Delicias	4788	10.000002	175.15454	.81113124	.46052679	.42455	.041097175	.0010956438	0	0	0	10	0	0	10	10	10	0	0	0	0	0	0	0	0	9.999999	9.636363	.27272725	.090909086	0	0	0	0	0	0	0	0	5.3320313	0	0	0	0	0
0714109621661712	ARROYO LAS DELICIAS	071140002	114	Benemérito de las Américas	0002	Arroyo Delicias	1072	9.999999	201.21001	.53469616	.40576181	.41279659	.19027354	.082520694	0	6.9726563	0	3.0273438	0	0	10	9.999999	8.0999994	.099999994	.5	1.3	0	0	0	0	0	10	7.6999998	1.8	.19999999	.29999998	0	0	0	0	0	0	0	0	0	0	0	0	0
0714109621661712	ARROYO LAS DELICIAS	071140002	114	Benemérito de las Américas	0002	Arroyo Delicias	3201	9.9999962	163.28181	.8105197	.69638765	.53334415	0	0	0	0	10	0	0	0	10	10	.63636363	6.8181815	1.9090908	.63636363	0	0	0	0	0	9.999999	.63636363	8.90909	.27272725	.18181817	0	0	0	0	0	0	0	0	0	0	0	0	0
0714109621661712	ARROYO LAS DELICIAS	071140002	114	Benemérito de las Américas	0002	Arroyo Delicias	2872	10.000002	195.90083	5.5913229	3.1219664	1.7657531	.074036494	.0055902023	0	10	0	0	0	0	10	10	4.2727275	.99999988	2.7272725	1.9999998	0	0	0	0	0	10	5.272727	2.5454545	2.181818	0	0	0	0	0	0	0	0	0	0	0	0	0	0
0714109621661712	ARROYO LAS DELICIAS	071140002	114	Benemérito de las Américas	0002	Arroyo Delicias	4004	9.999999	182.95	2.5821502	1.9126383	2.1217649	.033388205	.0088569447	0	0	.1108871	9.8891134	0	0	10.000001	9.999999	3.1999998	.59999996	2.3999999	3.7999997	0	0	0	0	0	10	6.6999998	.79999995	2.3999999	.099999994	0	0	0	0	0	0	0	0	0	0	0	0	0
0714109621661712	ARROYO LAS DELICIAS	071140002	114	Benemérito de las Américas	0002	Arroyo Delicias	1071	10.000002	200.78181	.54575747	.41885534	.42017439	.1921884	.079127982	0	9.969758	0	.030241935	0	0	10	9.999999	3.8181815	1.5454544	2.8181818	1.8181818	0	0	0	0	0	9.999999	2.7272725	5.8181815	.5454545	0	.90909088	0	0	0	0	0	0	0	0	0	0	0	0
0714109621661712	ARROYO LAS DELICIAS	071140002	114	Benemérito de las Américas	0002	Arroyo Delicias	4930	10.000002	185.46364	.97865653	.65771264	.40055254	.033154491	.00051572855	0	0	0	10	0	0	10	9.999999	9.818181	0	.18181817	0	0	0	0	0	0	10	6.4545455	3.5454543	0	0	0	0	0	0	0	0	0	0	0	0	0	0	0
0714109621661712	ARROYO LAS DELICIAS	071140002	114	Benemérito de las Américas	0002	Arroyo Delicias	4772	9.999999	201.21001	.40730825	.19380929	.35428917	.026864115	.0022528751	0	1.0987904	0	8.9012098	0	0	10	10	10	0	0	0	0	0	0	0	0	10	10	0	0	0	0	0	0	0	0	0	0	0	0	0	0	0	0
0714109621661712	ARROYO LAS DELICIAS	071140002	114	Benemérito de las Américas	0002	Arroyo Delicias	1576	10.000002	200.40909	.92731726	.77389234	.71617347	.05813498	.012437026	0	0	0	10	0	0	10	10	9.545455	0	.45454544	0	0	0	0	0	0	10	10	0	0	0	0	0	0	0	0	0	0	0	0	0	0	0	0
0714109621661712	ARROYO LAS DELICIAS	071140002	114	Benemérito de las Américas	0002	Arroyo Delicias	3359	10.000002	171.42975	6.6641092	4.0960431	3.3817039	.068036035	.0026962359	0	2.8027344	0	7.1972656	0	0	10	9.999999	9.9173546	0	.082644626	0	0	0	0	0	0	9.999999	7.1900821	2.7272727	.082644626	0	0	0	0	0	0	0	0	0	0	0	0	0	0
0714109621661712	ARROYO LAS DELICIAS	071140002	114	Benemérito de las Américas	0002	Arroyo Delicias	2399	10.000002	207.24001	10.57272	6.2372856	4.107688	.076673634	.0025240653	0	10	0	0	0	0	10	9.999999	5.9999995	.69999999	2.3	1	0	0	0	0	0	9.999999	4.3999996	2.3	3.0999999	.19999999	0	0	0	0	0	0	0	0	0	0	0	0	0
0714109621661712	ARROYO LAS DELICIAS	071140002	114	Benemérito de las Américas	0002	Arroyo Delicias	2889	9.999999	161.67273	1.0366826	.6504432	.70313168	0	0	0	0	9.375001	.625	0	0	10.000001	10	5.6999998	2.0999999	2.0999999	.099999994	0	0	0	0	0	10	5.5	2.3	1.5999999	.59999996	0	0	0	0	0	0	0	0	0	0	0	0	0
0714109621661712	ARROYO LAS DELICIAS	071140002	114	Benemérito de las Américas	0002	Arroyo Delicias	4177	9.999999	181.17273	1.5067067	.84670317	.74641579	.1898542	.087530136	0	0	0	10	0	0	10	10	10	0	0	0	0	0	0	0	0	9.999999	6.272727	1.5454544	2.181818	0	0	0	0	0	0	0	0	0	0	0	0	0	0
0714109621661712	ARROYO LAS DELICIAS	071140002	114	Benemérito de las Américas	0002	Arroyo Delicias	1745	9.999999	200.8091	.73231208	.68441105	.40487647	.043021169	.0010907582	0	9.9899187	0	.010080645	0	0	9.999999	10	9.454545	0	0	0	0	0	0	0	.5454545	10	9.363636	0	.090909086	0	0	0	0	.5454545	0	0	0	0	0	0	0	0	0
0714109621661712	ARROYO LAS DELICIAS	071140002	114	Benemérito de las Américas	0002	Arroyo Delicias	1411	10.000002	200.64999	.73993242	.5098114	.61277318	.047169253	.001736675	0	10	0	0	0	0	10	10	7.272727	.90909088	1.5454544	.27272725	0	0	0	0	0	10	8.090909	.81818181	1.090909	0	0	0	0	0	0	0	0	0	0	0	0	0	0
0714109621661712	ARROYO LAS DELICIAS	071140002	114	Benemérito de las Américas	0002	Arroyo Delicias	1918	10.000002	201.52	7.7865009	4.6942444	2.6356144	.076995604	.0022614964	0	10	0	0	0	0	10	10	2.5999999	1.8	4.5999999	1	0	0	0	0	0	9.999999	.5	8.0999994	.5	0	.89999998	0	0	0	0	0	0	0	0	0	0	0	0
0714109621661712	ARROYO LAS DELICIAS	071140002	114	Benemérito de las Américas	0002	Arroyo Delicias	4928	9.999999	193.68594	1.5322056	.90912831	.18300246	.029155847	.0014929492	0	.61491936	0	9.3850813	0	0	10.000001	9.999999	9.8347101	0	.16528925	0	0	0	0	0	0	10	10	0	0	0	0	0	0	0	0	0	0	2.2363281	0	0	0	0	0
0714109621661712	ARROYO LAS DELICIAS	071140002	114	Benemérito de las Américas	0002	Arroyo Delicias	201	9.9999962	181.14	.34698704	.19829717	.37173036	.047575377	.009374911	0	10	0	0	0	0	10	10	10	0	0	0	0	0	0	0	0	9.999999	9.7999992	.19999999	0	0	0	0	0	0	0	0	0	0	0	0	0	0	0
0714109621661712	ARROYO LAS DELICIAS	071140002	114	Benemérito de las Américas	0002	Arroyo Delicias	728	9.999999	200.8	.42211589	.2298532	.37792578	.24609999	0	0	10	0	0	0	0	10	10	1.3636363	5.6363635	1.5454544	1.4545454	0	0	0	0	0	10	0	9.181818	.36363634	0	.45454544	0	0	0	0	0	0	0	0	0	0	0	0
0714109621661712	ARROYO LAS DELICIAS	071140002	114	Benemérito de las Américas	0002	Arroyo Delicias	3854	10.000002	180.60001	.77459669	.54797244	.41513214	0	0	0	0	0	10	0	0	10	10	6.090909	2.6363635	1.2727273	0	0	0	0	0	0	10	5.363636	4.6363635	0	0	0	0	0	0	0	0	0	0	0	0	0	0	0
0714109621661712	ARROYO LAS DELICIAS	071140002	114	Benemérito de las Américas	0002	Arroyo Delicias	375	10.000002	180.96695	.17878766	.074860901	.23820724	.036167338	.00085708726	0	5.8870969	0	4.1129031	0	0	10	10	10	0	0	0	0	0	0	0	0	10	9.181818	.63636363	.18181817	0	0	0	0	0	0	0	0	0	0	0	0	0	0
0714109621661712	ARROYO LAS DELICIAS	071140002	114	Benemérito de las Américas	0002	Arroyo Delicias	2569	10.000002	171.48761	2.2011106	1.3084804	.2554602	0	0	0	0	0	10	0	0	10	10	.41322312	4.7933884	1.8181816	2.8925619	0	0	0	.082644626	0	9.999999	.33057851	8.3471069	.90909082	.33057851	0	0	.082644626	0	0	0	0	0	0	0	0	0	0
0714109621661712	ARROYO LAS DELICIAS	071140002	114	Benemérito de las Américas	0002	Arroyo Delicias	886	10.000002	180.05785	.51901877	.35190892	.42600042	.045927159	.0090534864	0	0	0	10	0	0	10	9.999999	7.6859498	.57851237	1.7355371	0	0	0	0	0	0	10	7.9338841	1.2396693	.82644624	0	0	0	0	0	0	0	0	0	0	0	0	0	0
0714109621661712	ARROYO LAS DELICIAS	071140002	114	Benemérito de las Américas	0002	Arroyo Delicias	4483	10.000002	185.34546	1.5517519	1.0068797	.68695104	.03902119	.0015989896	0	0	0	10	0	0	10	10	10	0	0	0	0	0	0	0	0	10	10	0	0	0	0	0	0	0	0	0	0	9.6875	0	0	0	0	0
0714109621661712	ARROYO LAS DELICIAS	071140002	114	Benemérito de las Américas	0002	Arroyo Delicias	4937	9.999999	176.07272	.55118203	.27933553	.38847524	.039592579	.00095798634	0	0	0	10	0	0	10	10	10	0	0	0	0	0	0	0	0	10	10	0	0	0	0	0	0	0	0	0	0	8.2324219	0	0	0	0	0
0714109621661712	ARROYO LAS DELICIAS	071140002	114	Benemérito de las Américas	0002	Arroyo Delicias	5090	9.999999	173.60001	1.0286796	.60178906	.40535659	.037007131	.0013005625	0	0	0	10	0	0	10	10	10	0	0	0	0	0	0	0	0	9.999999	3.5454543	5.454545	.99999988	0	0	0	0	0	0	0	0	0	0	0	0	0	0
0714109621661712	ARROYO LAS DELICIAS	071140002	114	Benemérito de las Américas	0002	Arroyo Delicias	2094	9.999999	181.72728	.71234685	.46450707	.43782231	.41620001	0	0	0	0	10	0	0	10	10	2.0999999	4.1999998	1.8	1.8999999	0	0	0	0	0	10	.29999998	7.9000001	1.8	0	0	0	0	0	0	0	0	0	0	0	0	0	0
0714109621661712	ARROYO LAS DELICIAS	071140002	114	Benemérito de las Américas	0002	Arroyo Delicias	3210	9.9999962	167.45	3.6369631	2.248466	.48023283	0	0	0	0	3.3691409	6.6308594	0	0	10	10	0	8.6999998	.29999998	1	0	0	0	0	0	9.999999	0	8.5999994	1.1999999	.19999999	0	0	0	0	0	0	0	0	0	0	0	0	0
0714109621661712	ARROYO LAS DELICIAS	071140002	114	Benemérito de las Américas	0002	Arroyo Delicias	2248	9.999999	176.42	5.7134576	3.7037952	3.5995514	.16346492	.084978774	0	0	0	10	0	0	10	10	3.2727273	5.090909	.90909088	.63636363	0	0	0	0	.090909086	9.999999	.18181817	7.636363	1.4545454	0	.63636363	0	0	.090909086	0	0	0	0	0	0	0	0	0
0714109621661712	ARROYO LAS DELICIAS	071140002	114	Benemérito de las Américas	0002	Arroyo Delicias	891	9.999999	180.94215	2.4165323	1.4612337	.90155673	.04355203	.007454027	0	.61394382	0	9.3860569	0	0	10.000001	10	10	0	0	0	0	0	0	0	0	10	10	0	0	0	0	0	0	0	0	0	0	0	0	0	0	0	0
0714109621661712	ARROYO LAS DELICIAS	071140002	114	Benemérito de las Américas	0002	Arroyo Delicias	4785	10.000002	180.03	.47864392	.36994079	.43637028	.040698793	.0011236544	0	0	0	10	0	0	10	10	10	0	0	0	0	0	0	0	0	9.999999	9.7999992	0	.19999999	0	0	0	0	0	0	0	0	9.3847656	0	0	0	0	0
0714109621661712	ARROYO LAS DELICIAS	071140002	114	Benemérito de las Américas	0002	Arroyo Delicias	3376	10.000002	176.42149	2.1541889	1.3156886	.34178293	0	0	0	0	0	10	0	0	10	10	3.3057849	5.2892561	.90909082	.16528925	.33057851	0	0	0	0	10	0	10	0	0	0	0	0	0	0	0	0	0	0	0	0	0	0
0714109621661712	ARROYO LAS DELICIAS	071140002	114	Benemérito de las Américas	0002	Arroyo Delicias	1063	9.999999	193.41818	5.0925646	3.0348432	.97350121	.042021673	.0012282724	0	1.5020161	0	8.4979839	0	0	10	10	9	0	.99999988	0	0	0	0	0	0	10	10	0	0	0	0	0	0	0	0	0	0	0	0	0	0	0	0
0714109621661712	ARROYO LAS DELICIAS	071140002	114	Benemérito de las Américas	0002	Arroyo Delicias	902	10.000002	200.8091	.76865238	.48094118	.41970459	.24344353	.01938957	0	10	0	0	0	0	10	10	4.090909	2.3636363	2.090909	1.4545454	0	0	0	0	0	10	.81818181	8.545455	.090909086	0	.5454545	0	0	0	0	0	0	0	0	0	0	0	0
0714109621661712	ARROYO LAS DELICIAS	071140002	114	Benemérito de las Américas	0002	Arroyo Delicias	2727	9.999999	166.2	.94195157	.65767628	.53615725	0	0	0	0	.020811655	9.9791889	0	0	10.000001	10	.90909088	3	2.7272725	2.5454545	0	0	0	.81818181	0	10	.36363634	5.7272725	2.3636363	.72727269	0	0	.81818181	0	0	0	0	0	0	0	0	0	0
0714109621661712	ARROYO LAS DELICIAS	071140002	114	Benemérito de las Américas	0002	Arroyo Delicias	4622	9.999999	201.99091	.094911881	.038748596	.17542028	.029344555	.00066769536	0	10	0	0	0	0	10	10	10	0	0	0	0	0	0	0	0	10	10	0	0	0	0	0	0	0	0	0	0	0	0	0	0	0	0
0714109621661712	ARROYO LAS DELICIAS	071140002	114	Benemérito de las Américas	0002	Arroyo Delicias	4471	10.000002	201.17355	.37872526	.17870182	.33331391	.028172983	.0011782966	0	5.9576612	0	4.0423388	0	0	10	10	10	0	0	0	0	0	0	0	0	10	10	0	0	0	0	0	0	0	0	0	0	0	0	0	0	0	0
0714109621661712	ARROYO LAS DELICIAS	071140002	114	Benemérito de las Américas	0002	Arroyo Delicias	2871	9.999999	198.99091	1.4109665	.99256986	.6741724	.08035703	.0026427542	0	10	0	0	0	0	10	10	2	1.4	6.0999999	.5	0	0	0	0	0	10	5.5999999	0	4.3999996	0	0	0	0	0	0	0	0	0	0	0	0	0	0
0714109621661712	ARROYO LAS DELICIAS	071140002	114	Benemérito de las Américas	0002	Arroyo Delicias	2713	9.9999962	200.25999	.87886292	.56282395	.44866911	.084558867	.0030820144	0	10	0	0	0	0	10	10	2	.5	6.4999995	1	0	0	0	0	0	10	6.1999998	.69999999	2.9000001	.19999999	0	0	0	0	0	0	0	0	0	0	0	0	0
0714109621661712	ARROYO LAS DELICIAS	071140002	114	Benemérito de las Américas	0002	Arroyo Delicias	4180	9.999999	180.35538	1.17029	.69795883	.35914689	.11636081	.021200743	0	0	0	10	0	0	10	10	2.5619833	3.0578513	2.9752066	1.4049586	0	0	0	0	0	10	3.3057849	5.4545455	1.2396693	0	0	0	0	0	0	0	0	0	0	0	0	0	0
0714109621661712	ARROYO LAS DELICIAS	071140002	114	Benemérito de las Américas	0002	Arroyo Delicias	1914	9.999999	203.78	4.3233781	3.1623557	2.5549233	.043828428	.0019259629	0	10	0	0	0	0	10	9.999999	8.7999992	.39999998	.5	.29999998	0	0	0	0	0	9.999999	6.9999995	2	.69999999	.29999998	0	0	0	0	0	0	0	0	0	0	0	0	0
0714109621661712	ARROYO LAS DELICIAS	071140002	114	Benemérito de las Américas	0002	Arroyo Delicias	1592	10.000002	207.67999	19.334364	15.017322	7.1006365	.072626814	.0045050359	0	3.0544355	0	6.9455643	0	0	10	9.999999	5.3999996	1.0999999	2.5999999	.69999999	0	0	0	0	.19999999	9.999999	6.4999995	2.3	1	0	0	0	0	.19999999	0	0	0	0	0	0	0	0	0
0714109621661712	ARROYO LAS DELICIAS	071140002	114	Benemérito de las Américas	0002	Arroyo Delicias	1064	10.000002	197.73	2.4813504	2.0621033	.92151594	.043330174	.00080570328	0	9.7363291	0	.2636719	0	0	10.000001	10	9.6999998	0	.29999998	0	0	0	0	0	0	10	10	0	0	0	0	0	0	0	0	0	0	0	0	0	0	0	0
0714109621661712	ARROYO LAS DELICIAS	071140002	114	Benemérito de las Américas	0002	Arroyo Delicias	3208	9.999999	168.2	2.607681	1.7014195	.38572192	0	0	0	0	9.7363291	.2636719	0	0	10.000001	9.999999	4.8999996	1.4	2.3999999	1.3	0	0	0	0	0	10	4.1999998	4	1.4999999	.29999998	0	0	0	0	0	0	0	0	0	0	0	0	0
0714109621661712	ARROYO LAS DELICIAS	071140002	114	Benemérito de las Américas	0002	Arroyo Delicias	1755	9.9999962	193.3	10.301412	8.5865583	4.836	.13879718	.019640213	0	4.7177415	0	5.2822576	0	0	9.999999	10	4.181818	.81818181	3.6363635	1.2727273	0	0	0	0	.090909086	9.999999	1.5454544	5.272727	1.8181818	1.1818181	.090909086	0	0	.090909086	0	0	0	0	0	0	0	0	0
0714109621661712	ARROYO LAS DELICIAS	071140002	114	Benemérito de las Américas	0002	Arroyo Delicias	1925	10.000002	173.57272	1.0741516	1.0455288	.81002086	.1985528	.033057973	0	0	0	10	0	0	10	10	7.272727	.45454544	1.8181818	.45454544	0	0	0	0	0	10	1.6363636	5.363636	3	0	0	0	0	0	0	0	0	0	0	0	0	0	0
0714109621661712	ARROYO LAS DELICIAS	071140002	114	Benemérito de las Américas	0002	Arroyo Delicias	726	9.9999962	200.74001	.46086875	.35699224	.45316175	.10229795	.01649797	0	10	0	0	0	0	10	10	2	4.3999996	1.8	1.8	0	0	0	0	0	10	0	10	0	0	0	0	0	0	0	0	0	0	0	0	0	0	0
0714109621661712	ARROYO LAS DELICIAS	071140002	114	Benemérito de las Américas	0002	Arroyo Delicias	3034	10.000002	177.17	2.2183552	1.555142	.43278739	.059106354	.0056567341	0	.090725809	0	9.9092741	0	0	10	10	8.272727	.36363634	1.3636363	0	0	0	0	0	0	9.999999	7.545454	.72727269	1.7272726	0	0	0	0	0	0	0	0	0	0	0	0	0	0
0714109621661712	ARROYO LAS DELICIAS	071140002	114	Benemérito de las Américas	0002	Arroyo Delicias	4320	10.000002	198.46001	1.4725488	.8981846	.33267742	.027186291	.0013431403	0	6.0181451	0	3.9818549	0	0	10	10	10	0	0	0	0	0	0	0	0	10	10	0	0	0	0	0	0	0	0	0	0	0	0	0	0	0	0
0714109621661712	ARROYO LAS DELICIAS	071140002	114	Benemérito de las Américas	0002	Arroyo Delicias	3846	10.000002	183.07001	1.0025468	.71517354	.38261741	.044630177	.010541041	0	0	.98632813	9.0136719	0	0	10	10	5.7272725	2.090909	1.8181818	.36363634	0	0	0	0	0	9.999999	5.363636	2.6363635	1.9999998	0	0	0	0	0	0	0	0	.14648438	0	0	0	0	0
0714109621661712	ARROYO LAS DELICIAS	071140002	114	Benemérito de las Américas	0002	Arroyo Delicias	3198	9.9999962	167.53999	1.6877203	1.1187139	.26590464	.12489337	.046225123	0	0	2.1068547	7.8931451	0	0	10	10	4	4.5999999	1.1999999	.19999999	0	0	0	0	0	9.999999	4.2999997	4.2999997	1.4	0	0	0	0	0	0	0	0	0	0	0	0	0	0
0714109621661712	ARROYO LAS DELICIAS	071140002	114	Benemérito de las Américas	0002	Arroyo Delicias	4011	10.000002	181.71001	.962237	.71125031	.36638495	0	0	0	0	0	10	0	0	10	10	6.9000001	1.8999999	1.1999999	0	0	0	0	0	0	10	7.2999997	2.5	.19999999	0	0	0	0	0	0	0	0	5.625	0	0	0	0	0
0714109621661712	ARROYO LAS DELICIAS	071140002	114	Benemérito de las Américas	0002	Arroyo Delicias	4020	10.000002	182.20909	1.945136	1.1178277	.49770081	.1855637	.041422419	0	0	0	10	0	0	10	10	10	0	0	0	0	0	0	0	0	10	4.7272725	2.8181818	1.8181818	0	.63636363	0	0	0	0	0	0	0	0	0	0	0	0
0714109621661712	ARROYO LAS DELICIAS	071140002	114	Benemérito de las Américas	0002	Arroyo Delicias	3038	9.999999	167.93637	1.62524	1.0379314	.26323763	.19071758	.04211292	0	0	5.3798132	4.6201878	0	0	10.000001	9.999999	.66115701	8.8429747	.49586776	0	0	0	0	0	0	10	0	10	0	0	0	0	0	0	0	0	0	0	0	0	0	0	0
0714109621661712	ARROYO LAS DELICIAS	071140002	114	Benemérito de las Américas	0002	Arroyo Delicias	3688	9.999999	203.21487	11.512269	7.1845565	4.0568748	.2122	0	0	0	0	10	0	0	10	10	8.636364	0	1.3636363	0	0	0	0	0	0	10	8.090909	1.7272726	.18181817	0	0	0	0	0	0	0	0	5.3125	0	0	0	0	0
0714109621661712	ARROYO LAS DELICIAS	071140002	114	Benemérito de las Américas	0002	Arroyo Delicias	3689	9.999999	187.99091	4.9202652	3.4624639	2.3261669	0	0	0	0	0	10	0	0	10	10	6.9000001	2.3	.59999996	.19999999	0	0	0	0	0	10	7.2999997	2.6999998	0	0	0	0	0	0	0	0	0	4.6484375	0	0	0	0	0
0714109621661712	ARROYO LAS DELICIAS	071140002	114	Benemérito de las Américas	0002	Arroyo Delicias	3207	9.9999962	164.96001	2.4162781	1.5737993	.43460593	0	0	0	0	9.609375	.390625	0	0	10	10	.89999998	4.2999997	2.5	2.3	0	0	0	0	0	9.999999	.19999999	8.7999992	.59999996	.19999999	.19999999	0	0	0	0	0	0	0	0	0	0	0	0
0714109621661712	ARROYO LAS DELICIAS	071140002	114	Benemérito de las Américas	0002	Arroyo Delicias	380	9.999999	180.12396	.47360492	.28461924	.45582908	.039712384	.0024321687	0	0	0	10	0	0	10	10	9	.090909086	.5454545	.36363634	0	0	0	0	0	10	7.181818	2.8181818	0	0	0	0	0	0	0	0	0	0	0	0	0	0	0
0714109621661712	ARROYO LAS DELICIAS	071140002	114	Benemérito de las Américas	0002	Arroyo Delicias	4782	10.000002	180.37	.59422219	.39542153	.41609961	.038219757	.00076405692	0	0	0	10	0	0	10	10.000001	9.9000006	0	.099999994	0	0	0	0	0	0	9.999999	6.3999996	.89999998	2.6999998	0	0	0	0	0	0	0	0	1.9433594	0	0	0	0	0
0714109621661712	ARROYO LAS DELICIAS	071140002	114	Benemérito de las Américas	0002	Arroyo Delicias	5085	9.999999	178.83636	.54817504	.36275038	.43835673	.035497278	.00073135609	0	0	0	10	0	0	10	10	10	0	0	0	0	0	0	0	0	10	10	0	0	0	0	0	0	0	0	0	0	0	0	0	0	0	0
0714109621661712	ARROYO LAS DELICIAS	071140002	114	Benemérito de las Américas	0002	Arroyo Delicias	4015	10.000002	183.34546	.59446484	.43968514	.42998344	.27711791	.051568903	0	0	0	10	0	0	10	10	7	2.6363635	.27272725	0	.090909086	0	0	0	0	10	3.2727273	6.4545455	.27272725	0	0	0	0	0	0	0	0	0	0	0	0	0	0
0714109621661712	ARROYO LAS DELICIAS	071140002	114	Benemérito de las Américas	0002	Arroyo Delicias	2091	9.999999	180.84546	1.0547414	.67168635	.49971735	0	0	0	0	0	10	0	0	10	10	6.0999999	2.5	1.0999999	.29999998	0	0	0	0	0	9.999999	3.3999999	4.3999996	2.1999998	0	0	0	0	0	0	0	0	0	0	0	0	0	0
0714109621661712	ARROYO LAS DELICIAS	071140002	114	Benemérito de las Américas	0002	Arroyo Delicias	4775	9.999999	201	0	0	0	.029830594	.0010004685	0	10	0	0	0	0	10	10	10	0	0	0	0	0	0	0	0	10	10	0	0	0	0	0	0	0	0	0	0	7.6367188	0	0	0	0	0
0714109621661712	ARROYO LAS DELICIAS	071140002	114	Benemérito de las Américas	0002	Arroyo Delicias	2256	9.9999962	180.97	.17058723	.096100144	.26992765	0	0	0	0	0	10	0	0	10	10	.090909086	7.9090905	.63636363	1.2727273	0	0	0	0	.090909086	9.999999	0	9.818181	.090909086	0	0	0	0	.090909086	0	0	0	0	0	0	0	0	0
0714109621661712	ARROYO LAS DELICIAS	071140002	114	Benemérito de las Américas	0002	Arroyo Delicias	3209	9.999999	168.41818	3.5016408	2.1831203	.60566092	0	0	0	0	5.7560482	4.2439518	0	0	10	9.999999	3.2727273	5.454545	.72727269	.5454545	0	0	0	0	0	9.999999	1.8181818	5.454545	2.4545453	.27272725	0	0	0	0	0	0	0	0	0	0	0	0	0
0714109621661712	ARROYO LAS DELICIAS	071140002	114	Benemérito de las Américas	0002	Arroyo Delicias	212	9.999999	178.78181	.6793288	.51034862	.5038411	.033151239	.00033515514	0	0	0	10	0	0	10	10	8.454545	.36363634	.36363634	.81818181	0	0	0	0	0	9.999999	6.9090905	1.090909	1.9999998	0	0	0	0	0	0	0	0	0	0	0	0	0	0
0714109621661712	ARROYO LAS DELICIAS	071140002	114	Benemérito de las Américas	0002	Arroyo Delicias	3045	10.000002	161.86	1.1226754	.88427854	.85562974	0	0	0	0	10	0	0	0	10	9.999999	2.9090908	2.181818	3.9999995	.90909088	0	0	0	0	0	9.999999	.81818181	7.0909085	1.090909	.99999988	0	0	0	0	0	0	0	0	0	0	0	0	0
0714109621661712	ARROYO LAS DELICIAS	071140002	114	Benemérito de las Américas	0002	Arroyo Delicias	4022	9.999999	176.50999	1.2529565	.82951003	.29931486	.046316531	.0025789996	0	0	0	10	0	0	10	10	10	0	0	0	0	0	0	0	0	10	10	0	0	0	0	0	0	0	0	0	0	0	0	0	0	0	0
0714109621661712	ARROYO LAS DELICIAS	071140002	114	Benemérito de las Américas	0002	Arroyo Delicias	4179	9.9999962	181.58182	1.0034651	.58413374	.4464995	.12762006	.0029498481	0	0	0	10	0	0	10	10	9.272727	0	.72727269	0	0	0	0	0	0	9.999999	7.999999	.18181817	1.8181818	0	0	0	0	0	0	0	0	.10742188	0	0	0	0	0
0714109621661712	ARROYO LAS DELICIAS	071140002	114	Benemérito de las Américas	0002	Arroyo Delicias	3537	10.000002	181.40909	2.6876669	1.7846107	1.2634269	0	0	0	0	0	10	0	0	10	9.999999	.5454545	7.999999	.81818181	.63636363	0	0	0	0	0	10	0	9.181818	.81818181	0	0	0	0	0	0	0	0	0	0	0	0	0	0
0714109621661712	ARROYO LAS DELICIAS	071140002	114	Benemérito de las Américas	0002	Arroyo Delicias	1412	10.000002	201.16	1.238709	1.1879867	1.0351194	.050744455	.0014425942	0	10	0	0	0	0	10	9.999999	6.1818175	.81818181	2.5454545	.45454544	0	0	0	0	0	9.999999	8.454545	.36363634	1.1818181	0	0	0	0	0	0	0	0	0	0	0	0	0	0
0714109621661712	ARROYO LAS DELICIAS	071140002	114	Benemérito de las Américas	0002	Arroyo Delicias	4779	10.000002	191.96001	2.1256528	1.3644593	.23648912	.030504132	.00083468959	0	1.5221773	0	8.4778223	0	0	10	9.999999	9.7999992	0	.19999999	0	0	0	0	0	0	10	8	2	0	0	0	0	0	0	0	0	0	7.0410156	0	0	0	0	0
0714109621661712	ARROYO LAS DELICIAS	071140002	114	Benemérito de las Américas	0002	Arroyo Delicias	3855	10.000002	181.27272	.61657548	.41671431	.42110205	.29260001	0	0	0	0	10	0	0	10	10	10	0	0	0	0	0	0	0	0	9.999999	4.0495863	3.4710741	2.4793386	0	0	0	0	0	0	0	0	0	0	0	0	0	0
0714109621661712	ARROYO LAS DELICIAS	071140002	114	Benemérito de las Américas	0002	Arroyo Delicias	3702	9.9999962	183.88182	3.0443146	2.2435236	1.1397668	.093447998	.020838531	0	0	0	10	0	0	10	9.999999	8.7999992	.099999994	.79999995	.29999998	0	0	0	0	0	10	7.4000001	2.1999998	.39999998	0	0	0	0	0	0	0	0	0	0	0	0	0	0
0714109621661712	ARROYO LAS DELICIAS	071140002	114	Benemérito de las Américas	0002	Arroyo Delicias	3043	10.000002	164.91818	2.2447183	1.3754494	.66360813	.30142167	.079528712	0	0	9.80229	.19771072	0	0	10.000001	10	.57851237	2.644628	4.5454545	2.2314048	0	0	0	0	0	10	.41322312	9.1735535	.082644626	.33057851	0	0	0	0	0	0	0	0	0	0	0	0	0
0714109621661712	ARROYO LAS DELICIAS	071140002	114	Benemérito de las Américas	0002	Arroyo Delicias	2726	9.999999	167.03	.93225533	.64698976	.37637216	0	0	0	0	0	10	0	0	10	9.999999	1.5999999	.5	5.9999995	1.8999999	0	0	0	0	0	10	1.8999999	5.5	2.5	.099999994	0	0	0	0	0	0	0	0	0	0	0	0	0
0714109621661712	ARROYO LAS DELICIAS	071140002	114	Benemérito de las Américas	0002	Arroyo Delicias	4017	10.000002	180.82001	.69828361	.39309376	.42356628	.24227668	.049743988	0	0	0	10	0	0	10	10.000001	9.9000006	0	.099999994	0	0	0	0	0	0	9.999999	9.0999994	.69999999	.19999999	0	0	0	0	0	0	0	0	0	0	0	0	0	0
0714109621661712	ARROYO LAS DELICIAS	071140002	114	Benemérito de las Américas	0002	Arroyo Delicias	3042	10.000002	167.72	1.8712562	1.2786729	.27035904	.2501902	.11185803	0	0	6.6633067	3.3366935	0	0	10	10	1.9999998	2.7272725	2.2727273	3	0	0	0	0	0	9.999999	1.090909	7.999999	.63636363	.27272725	0	0	0	0	0	0	0	0	0	0	0	0	0
0714109621661712	ARROYO LAS DELICIAS	071140002	114	Benemérito de las Américas	0002	Arroyo Delicias	4939	10.000002	171.61818	1.0443077	.67470026	.38717389	.037559375	.0015847537	0	0	0	10	0	0	10	9.999999	9.90909	0	.090909086	0	0	0	0	0	0	9.999999	.81818181	4.8181815	4.363636	0	0	0	0	0	0	0	0	0	0	0	0	0	0
0714109621661712	ARROYO LAS DELICIAS	071140002	114	Benemérito de las Américas	0002	Arroyo Delicias	1422	9.999999	196.67999	1.696349	1.8429036	1.6490828	.065760083	.00053875905	0	5.6048384	0	4.3951616	0	0	10	10	2.9090908	.63636363	4.7272725	1.7272726	0	0	0	0	0	9.999999	.5454545	2.8181818	6.636363	0	0	0	0	0	0	0	0	0	0	0	0	0	0
0714109621661712	ARROYO LAS DELICIAS	071140002	114	Benemérito de las Américas	0002	Arroyo Delicias	4169	9.999999	187.94545	1.9345489	1.1755319	.2724103	.045017872	.017729621	0	0	0	10	0	0	10	10	10	0	0	0	0	0	0	0	0	10	10	0	0	0	0	0	0	0	0	0	0	9.6875	0	0	0	0	0
0714109621661712	ARROYO LAS DELICIAS	071140002	114	Benemérito de las Américas	0002	Arroyo Delicias	4336	9.999999	173.86	.99015152	.64014792	.37628028	.045278326	.0020683103	0	0	0	10	0	0	10	10	10	0	0	0	0	0	0	0	0	10	5.9999995	4	0	0	0	0	0	0	0	0	0	0	0	0	0	0	0
0714109621661712	ARROYO LAS DELICIAS	071140002	114	Benemérito de las Américas	0002	Arroyo Delicias	2728	9.9999962	167.57001	2.4259224	1.5232834	.46085086	0	0	0	0	1.9354838	8.0645161	0	0	10	10	0	.89999998	.79999995	.5	0	0	0	7.7999997	0	10	0	1.3	.19999999	.69999999	0	0	7.7999997	0	0	0	0	0	0	0	0	0	0
0714109621661712	ARROYO LAS DELICIAS	071140002	114	Benemérito de las Américas	0002	Arroyo Delicias	885	9.999999	179.84546	.63512868	.33256412	.41448528	.14661683	.044167176	0	0	0	10	0	0	10	9.999999	1.090909	4.090909	4.363636	.45454544	0	0	0	0	0	10	.72727269	5.6363635	3.6363635	0	0	0	0	0	0	0	0	0	0	0	0	0	0
0714109621661712	ARROYO LAS DELICIAS	071140002	114	Benemérito de las Américas	0002	Arroyo Delicias	4936	10.000002	177.36363	.77138919	.42665157	.41788471	.03937006	.00096215733	0	0	0	10	0	0	10	10	10	0	0	0	0	0	0	0	0	10	10	0	0	0	0	0	0	0	0	0	0	7.5683594	0	0	0	0	0
0714109621661712	ARROYO LAS DELICIAS	071140002	114	Benemérito de las Américas	0002	Arroyo Delicias	2729	9.999999	171.43637	2.5209208	1.6436965	.20100829	0	0	0	0	1.532258	8.467741	0	0	9.999999	10	0	0	0	0	0	0	0	10	0	10	0	0	0	0	0	0	10	0	0	0	0	0	0	0	0	0	0
0714109621661712	ARROYO LAS DELICIAS	071140002	114	Benemérito de las Américas	0002	Arroyo Delicias	1757	9.999999	191.29752	14.849463	11.188745	6.0518231	.14197597	.056621093	0	3.028096	0	6.9719043	0	0	10	10	3.8842976	2.7272727	1.1570247	2.2314048	0	0	0	0	0	10	3.1404958	5.3719006	.82644624	0	.66115701	0	0	0	0	0	0	0	0	0	0	0	0
0714109621661712	ARROYO LAS DELICIAS	071140002	114	Benemérito de las Américas	0002	Arroyo Delicias	216	9.9999962	191.53334	5.9183331	3.8059723	1.2008841	.03890371	.012915167	0	10	0	0	0	0	10	10	8	0	2	0	0	0	0	0	0	10	6.5999999	2	1.4	0	0	0	0	0	0	0	0	0	0	0	0	0	0
0714109621661712	ARROYO LAS DELICIAS	071140002	114	Benemérito de las Américas	0002	Arroyo Delicias	4318	9.999999	201.75999	.63435006	.52042335	.40365931	.041269656	.0073469132	0	0	0	10	0	0	10	10	10	0	0	0	0	0	0	0	0	10	9.1999998	.099999994	.5	.19999999	0	0	0	0	0	0	0	0	0	0	0	0	0
0714109621661712	ARROYO LAS DELICIAS	071140002	114	Benemérito de las Américas	0002	Arroyo Delicias	3373	10.000002	174.64546	1.5170927	.94440609	.27057949	0	0	0	0	1.1523438	8.8476572	0	0	10.000001	10	3.2727273	1.7272726	3.3636363	1.6363636	0	0	0	0	0	9.999999	3.9999995	4.363636	1.2727273	.36363634	0	0	0	0	0	0	0	0	0	0	0	0	0
0714109621661712	ARROYO LAS DELICIAS	071140002	114	Benemérito de las Américas	0002	Arroyo Delicias	4327	9.999999	185.16364	.75711501	.5373435	.43044221	.039575756	.004767389	0	0	0	10	0	0	10	9.999999	8.363636	.36363634	.99999988	.27272725	0	0	0	0	0	9.999999	7.0909085	2.3636363	.5454545	0	0	0	0	0	0	0	0	1.8261719	0	0	0	0	0
0714109621661712	ARROYO LAS DELICIAS	071140002	114	Benemérito de las Américas	0002	Arroyo Delicias	2571	10.000002	178.17355	1.503042	.88181084	.43225458	0	0	0	0	0	10	0	0	10	10	0	0	0	0	0	0	0	10	0	10	0	0	0	0	0	0	10	0	0	0	0	0	0	0	0	0	0
0714109621661712	ARROYO LAS DELICIAS	071140002	114	Benemérito de las Américas	0002	Arroyo Delicias	4632	9.999999	180.92728	1.1732557	.65990674	.49926743	.038527321	.0020411764	0	0	0	10	0	0	10	10	10	0	0	0	0	0	0	0	0	10	10	0	0	0	0	0	0	0	0	0	0	9.6875	0	0	0	0	0
0714109621661712	ARROYO LAS DELICIAS	071140002	114	Benemérito de las Américas	0002	Arroyo Delicias	4628	9.999999	195.75999	2.4088171	1.5724127	.26111946	.030750878	.0027505041	0	6.7578125	0	3.2421875	0	0	10	10	10	0	0	0	0	0	0	0	0	10	3.6363635	6.363636	0	0	0	0	0	0	0	0	0	1.875	0	0	0	0	0
0714109621661712	ARROYO LAS DELICIAS	071140002	114	Benemérito de las Américas	0002	Arroyo Delicias	2086	10.000002	199.22728	5.8194957	3.6796594	3.9023845	.10509053	.010055627	0	1.9238282	0	8.0761728	0	0	10.000001	10	2.6999998	2.6999998	2.8	1.8	0	0	0	0	0	10	1.0999999	6.9000001	1.6999999	.099999994	.19999999	0	0	0	0	0	0	0	0	0	0	0	0
0714109621661712	ARROYO LAS DELICIAS	071140002	114	Benemérito de las Américas	0002	Arroyo Delicias	888	9.999999	181.09091	1.1719871	.64813215	.5231626	.038384389	.0022710974	0	0	0	10	0	0	10	9.999999	9.636363	.090909086	.27272725	0	0	0	0	0	0	10	6.090909	.99999988	2.9090908	0	0	0	0	0	0	0	0	0	0	0	0	0	0
0714109621661712	ARROYO LAS DELICIAS	071140002	114	Benemérito de las Américas	0002	Arroyo Delicias	4182	9.9999962	174.65454	.89885145	.5732401	.42391774	.047277831	.0022771382	0	0	0	10	0	0	10	10	10	0	0	0	0	0	0	0	0	10	5.5454545	4.454545	0	0	0	0	0	0	0	0	0	0	0	0	0	0	0
0714109621661712	ARROYO LAS DELICIAS	071140002	114	Benemérito de las Américas	0002	Arroyo Delicias	2404	10.000002	189.92	7.9557276	4.5523715	2.5617619	.078420602	.011962454	0	1.1523438	0	8.8476572	0	0	10.000001	10	5.1999998	1.4	3.1999998	.19999999	0	0	0	0	0	10	1.8	5.8000002	1.8999999	.5	0	0	0	0	0	0	0	0	0	0	0	0	0
0714109621661712	ARROYO LAS DELICIAS	071140002	114	Benemérito de las Américas	0002	Arroyo Delicias	2714	9.999999	193.6909	4.6802206	2.4076514	1.6725594	.076464616	.0049403221	0	10	0	0	0	0	10	9.999999	4.363636	.27272725	4.7272725	.63636363	0	0	0	0	0	9.999999	3.0909088	3.3636363	3.0909088	.45454544	0	0	0	0	0	0	0	0	0	0	0	0	0
0714109621661712	ARROYO LAS DELICIAS	071140002	114	Benemérito de las Américas	0002	Arroyo Delicias	3844	9.999999	177.99001	3.2511382	2.0382261	1.4440529	.031914551	.0025321089	0	0	8.1054688	1.8945314	0	0	10	10	3.181818	1.7272726	1.1818181	3.9090908	0	0	0	0	0	10	6	0	3.9999995	0	0	0	0	0	0	0	0	0	0	0	0	0	0
0714109621661712	ARROYO LAS DELICIAS	071140002	114	Benemérito de las Américas	0002	Arroyo Delicias	3861	10.000002	183.13	3.1229954	2.0365076	1.000549	.1574993	.1223963	0	0	0	10	0	0	10	9.999999	6.636363	3.2727273	.090909086	0	0	0	0	0	0	10	3.6363635	5.8181815	0	0	.5454545	0	0	0	0	0	0	0	0	0	0	0	0
0714109621661712	ARROYO LAS DELICIAS	071140002	114	Benemérito de las Américas	0002	Arroyo Delicias	3526	9.999999	171.83	6.9843469	4.2126703	2.8741617	0	0	0	0	.78043705	9.2195625	0	0	10	10	4.1999998	0	3.4999998	2.3	0	0	0	0	0	9.999999	5.3999996	2.9999998	1.1999999	.39999998	0	0	0	0	0	0	0	0	0	0	0	0	0
0714109621661712	ARROYO LAS DELICIAS	071140002	114	Benemérito de las Américas	0002	Arroyo Delicias	2240	9.999999	208.95	10.615437	6.25459	4.6048875	.07648176	.0034102695	0	10	0	0	0	0	10	9.999999	5.090909	1.090909	3.0909088	.72727269	0	0	0	0	0	9.999999	2.4545453	3.3636363	2.181818	1.9999998	0	0	0	0	0	0	0	0	0	0	0	0	0
0714109621661712	ARROYO LAS DELICIAS	071140002	114	Benemérito de las Américas	0002	Arroyo Delicias	1074	10.000002	200.11	1.1738398	.78720766	.68025053	.15518357	.086997196	0	9.9798384	0	.02016129	0	0	10	9.999999	2.1999998	3.5999999	3.7999997	.39999998	0	0	0	0	0	9.999999	.29999998	9.5999994	.099999994	0	0	0	0	0	0	0	0	0	0	0	0	0	0
0714109621661712	ARROYO LAS DELICIAS	071140002	114	Benemérito de las Américas	0002	Arroyo Delicias	897	9.999999	200.34546	.47551626	.25466207	.38855785	.10253277	.019105939	0	10	0	0	0	0	10	10	4.7272725	3.4545453	1.2727273	.5454545	0	0	0	0	0	9.999999	2.7272725	4.454545	2.7272725	.090909086	0	0	0	0	0	0	0	0	0	0	0	0	0
0714109621661712	ARROYO LAS DELICIAS	071140002	114	Benemérito de las Américas	0002	Arroyo Delicias	1069	9.999999	200.12	.32496154	.24724992	.38685358	.10074883	.016848782	0	10	0	0	0	0	10	10	4.1999998	.79999995	2.5	2.5	0	0	0	0	0	10	2.9000001	2.1999998	4.8999996	0	0	0	0	0	0	0	0	0	0	0	0	0	0
0714109621661712	ARROYO LAS DELICIAS	071140002	114	Benemérito de las Américas	0002	Arroyo Delicias	4181	9.999999	177.33636	.90731645	.54676414	.42912188	.073343545	.03267904	0	0	0	10	0	0	10	10	9.545455	0	.45454544	0	0	0	0	0	0	10	10	0	0	0	0	0	0	0	0	0	0	0	0	0	0	0	0
0714109621661712	ARROYO LAS DELICIAS	071140002	114	Benemérito de las Américas	0002	Arroyo Delicias	4178	9.999999	181.32231	.6194489	.35110044	.416886	.20516904	.096253633	0	0	0	10	0	0	10	9.999999	8.0991726	0	1.9008263	0	0	0	0	0	0	9.999999	9.4214869	0	.57851237	0	0	0	0	0	0	0	0	0	0	0	0	0	0
0714109621661712	ARROYO LAS DELICIAS	071140002	114	Benemérito de las Américas	0002	Arroyo Delicias	4487	10.000002	175.38182	.94370466	.58383328	.38376904	.043634072	.0024758975	0	0	0	10	0	0	10	9.999999	8.5999994	.19999999	0	1.1999999	0	0	0	0	0	10	.29999998	9	0	.69999999	0	0	0	0	0	0	0	0	0	0	0	0	0
0714109621661712	ARROYO LAS DELICIAS	071140002	114	Benemérito de las Américas	0002	Arroyo Delicias	2406	9.999999	177.81818	1.6634128	1.0402917	.40511814	.18409483	.017863767	0	0	0	10	0	0	10	10	.45454544	7.8181815	.99999988	.72727269	0	0	0	0	0	10	0	9.363636	.63636363	0	0	0	0	0	0	0	0	0	0	0	0	0	0
0714109621661712	ARROYO LAS DELICIAS	071140002	114	Benemérito de las Américas	0002	Arroyo Delicias	5072	9.999999	201	0	0	0	.02565383	.0031422116	0	3.3467741	0	6.6532254	0	0	10	10	10	0	0	0	0	0	0	0	0	10	10	0	0	0	0	0	0	0	0	0	0	0	0	0	0	0	0
0714109621661712	ARROYO LAS DELICIAS	071140002	114	Benemérito de las Américas	0002	Arroyo Delicias	4927	10.000002	197.54546	1.4054204	.86677444	.23777352	.029195996	.002294634	0	7.0019531	0	2.9980469	0	0	10	9.999999	9.90909	0	.090909086	0	0	0	0	0	0	10	10	0	0	0	0	0	0	0	0	0	0	1.5332031	0	0	0	0	0
0714109621661712	ARROYO LAS DELICIAS	071140002	114	Benemérito de las Américas	0002	Arroyo Delicias	2244	9.9999962	189.29091	1.8057759	1.6383572	.92424959	.067480542	.0020384868	0	5.483871	0	4.5161295	0	0	10	10	5.7851238	1.4049586	1.9008263	.90909082	0	0	0	0	0	9.999999	2.4793386	6.8595037	.57851237	.082644626	0	0	0	0	0	0	0	0	0	0	0	0	0
0714109621661712	ARROYO LAS DELICIAS	071140002	114	Benemérito de las Américas	0002	Arroyo Delicias	1929	9.999999	180.47	2.1234641	1.3117555	.86439204	.34921002	.11223833	0	0	0	10	0	0	10	9.999999	1.4999999	4.8999996	1.8	1.8	0	0	0	0	0	10	.59999996	8.6999998	.5	.099999994	.099999994	0	0	0	0	0	0	0	0	0	0	0	0
0714109621661712	ARROYO LAS DELICIAS	071140002	114	Benemérito de las Américas	0002	Arroyo Delicias	3211	9.999999	168.50909	2.3884017	1.547891	.37878028	0	0	0	0	3.1738281	6.8261719	0	0	10	10	2.2727273	5.6363635	.90909088	1.1818181	0	0	0	0	0	10	.5454545	9.454545	0	0	0	0	0	0	0	0	0	0	0	0	0	0	0
0714109621661712	ARROYO LAS DELICIAS	071140002	114	Benemérito de las Américas	0002	Arroyo Delicias	4929	10.000002	189.37273	1.4068604	.89748859	.21380885	.031882226	.0012642764	0	0	0	10	0	0	10	9.999999	9.818181	0	.18181817	0	0	0	0	0	0	10	10	0	0	0	0	0	0	0	0	0	0	2.8027344	0	0	0	0	0
0714109621661712	ARROYO LAS DELICIAS	071140002	114	Benemérito de las Américas	0002	Arroyo Delicias	2886	9.999999	162.63637	1.1656233	.63867021	.45083708	0	0	0	0	10	0	0	0	10	10	2.6999998	2.5	3.3999999	1.3	0	0	0	.099999994	0	10	3.4999998	3.5999999	2	.79999995	0	0	.099999994	0	0	0	0	0	0	0	0	0	0
0714109621661712	ARROYO LAS DELICIAS	071140002	114	Benemérito de las Américas	0002	Arroyo Delicias	1062	10.000002	188.35001	3.5899165	2.2727447	.45163554	.039219044	.0019171865	0	6.0742188	0	3.9257813	0	0	10	10	10	0	0	0	0	0	0	0	0	10	10	0	0	0	0	0	0	0	0	0	0	0	0	0	0	0	0
0714109621661712	ARROYO LAS DELICIAS	071140002	114	Benemérito de las Américas	0002	Arroyo Delicias	1575	9.999999	196.95	2.6809514	2.1092091	.70929754	.07137236	.0062492536	0	0	0	10	0	0	10	9.999999	9.5999994	0	.39999998	0	0	0	0	0	0	10	10	0	0	0	0	0	0	0	0	0	0	0	0	0	0	0	0
0714109621661712	ARROYO LAS DELICIAS	071140002	114	Benemérito de las Américas	0002	Arroyo Delicias	1924	10.000002	172.17	1.192099	1.4255091	1.5002462	.15001133	.034421165	0	0	0	10	0	0	10	10	5.1999998	1.6999999	1.4999999	1.5999999	0	0	0	0	0	9.999999	0	7.5999994	2.3	0	.099999994	0	0	0	0	0	0	0	0	0	0	0	0
0714109621661712	ARROYO LAS DELICIAS	071140002	114	Benemérito de las Américas	0002	Arroyo Delicias	3213	9.9999962	166.63	2.2523544	1.4787738	.38989663	.18515106	.033505913	0	0	1.6113281	8.3886719	0	0	10	10	2.3	5.2999997	2.3999999	0	0	0	0	0	0	9.999999	2.3	7.4999995	.19999999	0	0	0	0	0	0	0	0	0	0	0	0	0	0
0714109621661712	ARROYO LAS DELICIAS	071140002	114	Benemérito de las Américas	0002	Arroyo Delicias	3364	10.000002	165.28926	4.6929488	2.679961	4.0541267	0	0	0	0	5.4882813	4.5117188	0	0	10	10	2.5619833	2.3140495	2.8099172	2.3140495	0	0	0	0	0	10	3.3057849	4.3801651	1.6528925	.66115701	0	0	0	0	0	0	0	0	0	0	0	0	0
0714109621661712	ARROYO LAS DELICIAS	071140002	114	Benemérito de las Américas	0002	Arroyo Delicias	5088	9.999999	176.74545	.51232737	.31270146	.42256495	.037445363	.00090859394	0	0	0	10	0	0	10	10	10	0	0	0	0	0	0	0	0	10	10	0	0	0	0	0	0	0	0	0	0	0	0	0	0	0	0
0714109621661712	ARROYO LAS DELICIAS	071140002	114	Benemérito de las Américas	0002	Arroyo Delicias	3849	10.000002	182.55	1.5321554	1.0250754	.42987025	.16339999	0	0	0	0	10	0	0	10	10	9.090909	0	.90909088	0	0	0	0	0	0	10	10	0	0	0	0	0	0	0	0	0	0	9.3847656	0	0	0	0	0
0714109621661712	ARROYO LAS DELICIAS	071140002	114	Benemérito de las Américas	0002	Arroyo Delicias	1244	9.999999	200.04959	.57281733	.5110023	.89154667	.078080043	.0040079691	0	4.5060482	0	5.4939513	0	0	10	10	3	1.2727273	3.9090908	1.8181818	0	0	0	0	0	10	.81818181	7.181818	.27272725	0	1.7272726	0	0	0	0	0	0	0	0	0	0	0	0
0714109621661712	ARROYO LAS DELICIAS	071140002	114	Benemérito de las Américas	0002	Arroyo Delicias	4790	9.999999	169.07001	1.2349494	.79626209	.34690461	.036537196	.0008101532	0	0	.9375	9.0625	0	0	10	10	10	0	0	0	0	0	0	0	0	10.000001	9.9000006	0	.099999994	0	0	0	0	0	0	0	0	0	0	0	0	0	0
0714109621661712	ARROYO LAS DELICIAS	071140002	114	Benemérito de las Américas	0002	Arroyo Delicias	383	9.999999	197.63637	4.7991047	2.7329445	1.7441089	.058323286	.0091033289	0	9.3850813	0	.61491936	0	0	10.000001	9.999999	8.7999992	1.0999999	0	.099999994	0	0	0	0	0	9.999999	7.5999994	2.1999998	0	0	.19999999	0	0	0	0	0	0	0	0	0	0	0	0
0714109621661712	ARROYO LAS DELICIAS	071140002	114	Benemérito de las Américas	0002	Arroyo Delicias	1585	10.000002	200.17999	1.0235233	.65278691	.39953402	.098823927	.0080442419	0	10	0	0	0	0	10	10	2.5	5.3999996	1	1.0999999	0	0	0	0	0	10	1.0999999	8.1999998	.39999998	.19999999	.099999994	0	0	0	0	0	0	0	0	0	0	0	0
0714109621661712	ARROYO LAS DELICIAS	071140002	114	Benemérito de las Américas	0002	Arroyo Delicias	3533	10.000002	171.98	1.9025246	1.2219853	.2100855	0	0	0	0	0	10	0	0	10	10	0	9	0	1	0	0	0	0	0	10	0	10	0	0	0	0	0	0	0	0	0	0	0	0	0	0	0
0714109621661712	ARROYO LAS DELICIAS	071140002	114	Benemérito de las Américas	0002	Arroyo Delicias	4627	9.9999962	200.58182	.73090005	.49234161	.52049136	.035711493	.0019800235	0	9.0423393	0	.95766127	0	0	10.000001	10	10	0	0	0	0	0	0	0	0	9.999999	8.0991726	1.9008263	0	0	0	0	0	0	0	0	0	7.5195313	0	0	0	0	0
0714109621661712	ARROYO LAS DELICIAS	071140002	114	Benemérito de las Américas	0002	Arroyo Delicias	4019	9.999999	186.47	1.7114613	1.2315118	.30455294	0	0	0	0	0	10	0	0	10	10	9.6999998	0	.29999998	0	0	0	0	0	0	9.999999	4.8999996	3.8999999	1.0999999	0	.099999994	0	0	0	0	0	0	0	0	0	0	0	0
0714109621661712	ARROYO LAS DELICIAS	071140002	114	Benemérito de las Américas	0002	Arroyo Delicias	1233	9.9999962	194.68182	2.0490878	1.2437019	.29953527	.03818246	.00032083999	0	10	0	0	0	0	10	10	9.6999998	0	.29999998	0	0	0	0	0	0	10	10	0	0	0	0	0	0	0	0	0	0	0	0	0	0	0	0
0714109621661712	ARROYO LAS DELICIAS	071140002	114	Benemérito de las Américas	0002	Arroyo Delicias	4931	9.999999	182.40495	1.0251266	.60580021	.40139771	.035036895	.0016894806	0	0	0	10	0	0	10	10	10	0	0	0	0	0	0	0	0	9.999999	8.9256191	1.07438	0	0	0	0	0	0	0	0	0	0	0	0	0	0	0
0714109621661712	ARROYO LAS DELICIAS	071140002	114	Benemérito de las Américas	0002	Arroyo Delicias	2078	10.000002	200.50909	1.3262761	.90669954	.65574098	.06593135	.012008315	0	10	0	0	0	0	10	10	6.0999999	0	3.7999997	.099999994	0	0	0	0	0	10	2.3999999	2.5	5	.099999994	0	0	0	0	0	0	0	0	0	0	0	0	0
0714109621661712	ARROYO LAS DELICIAS	071140002	114	Benemérito de las Américas	0002	Arroyo Delicias	1230	9.9999962	185.08182	1.4530959	.86532706	.40479299	.091249906	.029401042	0	.15625	0	9.84375	0	0	10	9.999999	8.5999994	.89999998	.29999998	0	.19999999	0	0	0	0	10	8.6999998	1.3	0	0	0	0	0	0	0	0	0	0	0	0	0	0	0
0714109621661712	ARROYO LAS DELICIAS	071140002	114	Benemérito de las Américas	0002	Arroyo Delicias	2573	9.999999	175.97273	1.9700443	1.2278544	.32352427	0	0	0	0	0	10	0	0	10	9.999999	1.3636363	2.4545453	2.9090908	3.181818	0	0	0	.090909086	0	10	.090909086	9.090909	.27272725	.45454544	0	0	.090909086	0	0	0	0	0	0	0	0	0	0
0714109621661712	ARROYO LAS DELICIAS	071140002	114	Benemérito de las Américas	0002	Arroyo Delicias	1061	10.000002	187.63637	2.7559102	1.8180121	.26186633	.037059572	.0013156235	0	4.2382817	0	5.7617188	0	0	10	10	10	0	0	0	0	0	0	0	0	10	10	0	0	0	0	0	0	0	0	0	0	0	0	0	0	0	0
0714109621661712	ARROYO LAS DELICIAS	071140002	114	Benemérito de las Américas	0002	Arroyo Delicias	3044	9.999999	161.72	.98061204	.69436473	.63212711	.33000001	0	0	0	10	0	0	0	10	10	3	1.7272726	4.181818	1.090909	0	0	0	0	0	9.999999	1.8181818	4.7272725	1.9999998	1.4545454	0	0	0	0	0	0	0	0	0	0	0	0	0
0714109621661712	ARROYO LAS DELICIAS	071140002	114	Benemérito de las Américas	0002	Arroyo Delicias	549	9.999999	180.40909	.49166608	.23289144	.39182115	.046374898	.010755677	0	0	0	10	0	0	10	9.999999	.33057851	7.1074376	1.1570247	.57851237	.82644624	0	0	0	0	10	0	10	0	0	0	0	0	0	0	0	0	0	0	0	0	0	0
0714109621661712	ARROYO LAS DELICIAS	071140002	114	Benemérito de las Américas	0002	Arroyo Delicias	2554	10.000002	201.32231	.59216475	.2659767	.41278678	.098536722	.0084611196	0	10	0	0	0	0	10	9.999999	6.9421482	0	2.3140495	.74380165	0	0	0	0	0	10	4.5454545	.66115701	4.5454545	.24793388	0	0	0	0	0	0	0	0	0	0	0	0	0
0714109621661712	ARROYO LAS DELICIAS	071140002	114	Benemérito de las Américas	0002	Arroyo Delicias	2557	10.000002	192.76364	2.6728508	1.611143	.89632094	.072919533	.0016792651	0	8.8867197	0	1.1132813	0	0	10.000001	10	4.090909	3.6363635	.5454545	1.7272726	0	0	0	0	0	10	2.7272725	6	.90909088	.36363634	0	0	0	0	0	0	0	0	0	0	0	0	0
0714109621661712	ARROYO LAS DELICIAS	071140002	114	Benemérito de las Américas	0002	Arroyo Delicias	4777	10.000002	200.25999	.84403789	.53134328	.44873601	.033027016	.00058087456	0	10	0	0	0	0	10	10.000001	9.9000006	0	.099999994	0	0	0	0	0	0	10	10	0	0	0	0	0	0	0	0	0	0	9.3847656	0	0	0	0	0
0714109621661712	ARROYO LAS DELICIAS	071140002	114	Benemérito de las Américas	0002	Arroyo Delicias	3862	9.999999	180.10001	1.7691807	1.201134	.36965761	.063625097	.026793579	0	0	0	10	0	0	10	10	2.181818	6.272727	.81818181	.72727269	0	0	0	0	0	10	3.181818	6.272727	.45454544	.090909086	0	0	0	0	0	0	0	0	0	0	0	0	0
0714109621661712	ARROYO LAS DELICIAS	071140002	114	Benemérito de las Américas	0002	Arroyo Delicias	2093	10.000002	180.31818	.68664956	.49629149	.42699853	0	0	0	0	0	10	0	0	10	10	1.0999999	6.5999999	1.3	.89999998	.099999994	0	0	0	0	9.999999	.099999994	9.0999994	.79999995	0	0	0	0	0	0	0	0	0	0	0	0	0	0
0714109621661712	ARROYO LAS DELICIAS	071140002	114	Benemérito de las Américas	0002	Arroyo Delicias	4625	9.999999	201	0	0	0	.030565625	.0017739352	0	7.695313	0	2.3046875	0	0	10	9.999999	9.9173546	0	.082644626	0	0	0	0	0	0	10	10	0	0	0	0	0	0	0	0	0	0	10	0	0	0	0	0
0714109621661712	ARROYO LAS DELICIAS	071140002	114	Benemérito de las Américas	0002	Arroyo Delicias	901	10.000002	203.12396	.91426027	.54403543	.45538354	.24297458	.0017505684	0	10	0	0	0	0	10	9.999999	3.3057849	0	4.8760328	1.8181816	0	0	0	0	0	10	3.3057849	5.8677688	.24793388	.49586776	.082644626	0	0	0	0	0	0	0	0	0	0	0	0
0714109621661712	ARROYO LAS DELICIAS	071140002	114	Benemérito de las Américas	0002	Arroyo Delicias	4479	9.999999	184.47107	1.4492767	.9008202	.37921089	.037873689	.00058392732	0	0	0	10	0	0	10	10	10	0	0	0	0	0	0	0	0	10	10	0	0	0	0	0	0	0	0	0	0	9.921875	0	0	0	0	0
0714109621661712	ARROYO LAS DELICIAS	071140002	114	Benemérito de las Américas	0002	Arroyo Delicias	2077	10.000002	202.15703	1.1992302	.8958146	.35654601	.073482461	.014658527	0	10	0	0	0	0	10	10	8.272727	0	1.7272726	0	0	0	0	0	0	10	10	0	0	0	0	0	0	0	0	0	0	0	0	0	0	0	0
0714109621661712	ARROYO LAS DELICIAS	071140002	114	Benemérito de las Américas	0002	Arroyo Delicias	3843	10.000002	177.28181	2.0851502	1.5254463	.47360957	.029089063	.00055974803	0	0	.3125	9.6875	0	0	10	9.999999	9.9173546	0	.082644626	0	0	0	0	0	0	10	10	0	0	0	0	0	0	0	0	0	0	0	0	0	0	0	0
0714109621661712	ARROYO LAS DELICIAS	071140002	114	Benemérito de las Américas	0002	Arroyo Delicias	550	10.000002	180.05	.53619027	.35002339	.42857873	.05353291	.011032773	0	0	0	10	0	0	10	10	.90909088	4.2727275	2.6363635	2.181818	0	0	0	0	0	9.999999	.36363634	8.727272	.90909088	0	0	0	0	0	0	0	0	0	0	0	0	0	0
0714109621661712	ARROYO LAS DELICIAS	071140002	114	Benemérito de las Américas	0002	Arroyo Delicias	4165	9.999999	196.7438	3.2841439	1.8766501	.82690793	.0324625	.0090555241	0	0	0	10	0	0	10	10	9.2561979	0	.74380165	0	0	0	0	0	0	9.999999	9.0082636	.99173552	0	0	0	0	0	0	0	0	0	0	0	0	0	0	0
0714109621661712	ARROYO LAS DELICIAS	071140002	114	Benemérito de las Américas	0002	Arroyo Delicias	1911	9.999999	199.55	.86458081	.7617287	.44051757	.079579495	.003503738	0	6.4355474	0	3.5644534	0	0	10.000001	9.999999	9.5999994	0	.39999998	0	0	0	0	0	0	9.999999	9.7999992	0	.19999999	0	0	0	0	0	0	0	0	0	0	0	0	0	0
0714109621661712	ARROYO LAS DELICIAS	071140002	114	Benemérito de las Américas	0002	Arroyo Delicias	1922	10.000002	189.37273	7.3803906	4.5975947	2.3809364	.14169143	.017901152	0	9.4858866	0	.51411289	0	0	9.999999	10	3.8181815	1.6363636	3.7272727	.81818181	0	0	0	0	0	10	.36363634	9.090909	.5454545	0	0	0	0	0	0	0	0	0	0	0	0	0	0
0714109621661712	ARROYO LAS DELICIAS	071140002	114	Benemérito de las Américas	0002	Arroyo Delicias	4472	10.000002	200.67273	.68899256	.41818342	.42679322	.027143847	.0010666194	0	10	0	0	0	0	10	10	10	0	0	0	0	0	0	0	0	10	8.6999998	1	.29999998	0	0	0	0	0	0	0	0	0	0	0	0	0	0
0714109621661712	ARROYO LAS DELICIAS	071140002	114	Benemérito de las Américas	0002	Arroyo Delicias	2241	9.9999962	204.64	6.6310182	5.2102227	3.6308515	.069133505	.0037481708	0	10	0	0	0	0	10	10	6.4545455	0	3.4545453	.090909086	0	0	0	0	0	10	7.9090905	1.1818181	.90909088	0	0	0	0	0	0	0	0	0	0	0	0	0	0
0714109621661712	ARROYO LAS DELICIAS	071140002	114	Benemérito de las Américas	0002	Arroyo Delicias	3368	10.000002	161.67273	1.2292577	1.2791861	1.924751	0	0	0	0	7.8417969	2.1582031	0	0	10	10	3.6363635	2.5454545	3.5454543	.27272725	0	0	0	0	0	10	3.3636363	4.8181815	.45454544	.90909088	.45454544	0	0	0	0	0	0	0	0	0	0	0	0
0714109621661712	ARROYO LAS DELICIAS	071140002	114	Benemérito de las Américas	0002	Arroyo Delicias	4170	9.9999962	186.33058	2.3084052	1.3639039	.38340726	.089387707	.04732481	0	0	0	10	0	0	10	10	10	0	0	0	0	0	0	0	0	10	9.6694212	.33057851	0	0	0	0	0	0	0	0	0	9.7753906	0	0	0	0	0
0714109621661712	ARROYO LAS DELICIAS	071140002	114	Benemérito de las Américas	0002	Arroyo Delicias	2730	9.999999	172.07001	2.4464464	1.5994108	.29634356	0	0	0	0	0	10	0	0	10	10	.69999999	2.9000001	1.1999999	.69999999	0	0	0	4.5	0	10	0	4	.29999998	1.1999999	0	0	4.5	0	0	0	0	0	0	0	0	0	0
0714109621661712	ARROYO LAS DELICIAS	071140002	114	Benemérito de las Américas	0002	Arroyo Delicias	3366	9.999999	174.77686	9.2571058	4.9792285	3.3815124	0	0	0	0	3.4576614	6.5423384	0	0	10	9.999999	.082644626	7.2727265	1.7355371	.74380165	.16528925	0	0	0	0	10	.082644626	8.7603302	.66115701	.49586776	0	0	0	0	0	0	0	0	0	0	0	0	0
0714109621661712	ARROYO LAS DELICIAS	071140002	114	Benemérito de las Américas	0002	Arroyo Delicias	4630	9.9999962	181.62727	1.3270547	.88185585	.50588393	.037040927	.00046602121	0	0	0	10	0	0	10	10	10	0	0	0	0	0	0	0	0	10	10	0	0	0	0	0	0	0	0	0	0	3.8671875	0	0	0	0	0
0714109621661712	ARROYO LAS DELICIAS	071140002	114	Benemérito de las Américas	0002	Arroyo Delicias	544	10.000002	179.54546	.4979296	.20673972	.37255609	.038632661	.00057412428	0	7.5604839	0	2.4395163	0	0	10	9.999999	8.0165281	.33057851	1.5702479	0	0	0	0	0	.082644626	10	8.7603302	1.1570247	0	0	0	0	0	.082644626	0	0	0	0	0	0	0	0	0
0714109621661712	ARROYO LAS DELICIAS	071140002	114	Benemérito de las Américas	0002	Arroyo Delicias	899	10.000002	201.68594	.57543457	.37977096	.44160429	.2438955	.027911792	0	10	0	0	0	0	10	9.999999	4.0495863	3.3057849	1.983471	.66115701	0	0	0	0	0	10	0	8.7603302	.16528925	.16528925	.90909082	0	0	0	0	0	0	0	0	0	0	0	0
0714109621661712	ARROYO LAS DELICIAS	071140002	114	Benemérito de las Américas	0002	Arroyo Delicias	3039	10.000002	169.39999	1.2961482	.89395696	.34063542	.23285902	.0015358421	0	0	3.9616935	6.0383062	0	0	10	9.999999	2.090909	6.636363	.81818181	.45454544	0	0	0	0	0	10	.5454545	8.636364	.090909086	.72727269	0	0	0	0	0	0	0	0	0	0	0	0	0
0714109621661712	ARROYO LAS DELICIAS	071140002	114	Benemérito de las Américas	0002	Arroyo Delicias	372	10.000002	180.45454	.4979296	.17128827	.36335731	.038889281	.00027568778	0	10	0	0	0	0	10	10	10	0	0	0	0	0	0	0	0	10	10	0	0	0	0	0	0	0	0	0	0	0	0	0	0	0	0
0714109621661712	ARROYO LAS DELICIAS	071140002	114	Benemérito de las Américas	0002	Arroyo Delicias	896	10.000002	201	0	.0027529241	.030156771	.068811342	.0022132855	0	10	0	0	0	0	10	10	10	0	0	0	0	0	0	0	0	10	9.5867767	0	.41322312	0	0	0	0	0	0	0	0	0	0	0	0	0	0
0714109621661712	ARROYO LAS DELICIAS	071140002	114	Benemérito de las Américas	0002	Arroyo Delicias	1418	10.000002	209.25455	10.68511	6.6301193	4.0264673	.084345162	.002149767	0	1.3735693	0	8.6264315	0	0	10.000001	9.999999	2.7272727	4.0495863	2.644628	.57851237	0	0	0	0	0	10	2.5619833	5.53719	1.07438	0	.82644624	0	0	0	0	0	0	0	0	0	0	0	0
0714109621661712	ARROYO LAS DELICIAS	071140002	114	Benemérito de las Américas	0002	Arroyo Delicias	1073	10.000002	200.71819	.93548059	.56616229	.43793958	.16889288	.086899333	0	9.9609375	0	.0390625	0	0	10	9.999999	5.363636	2.090909	2.181818	.36363634	0	0	0	0	0	9.999999	3.0909088	4.8181815	1.7272726	.36363634	0	0	0	0	0	0	0	0	0	0	0	0	0
0714109621661712	ARROYO LAS DELICIAS	071140002	114	Benemérito de las Américas	0002	Arroyo Delicias	2885	10.000002	163.05785	1.0546827	.63501096	.41095451	0	0	0	0	7.3185487	2.6814518	0	0	10	10	.090909086	3.3636363	2.8181818	3.7272727	0	0	0	0	0	10	.18181817	9.454545	.36363634	0	0	0	0	0	0	0	0	0	0	0	0	0	0
0714109621661712	ARROYO LAS DELICIAS	071140002	114	Benemérito de las Américas	0002	Arroyo Delicias	3050	9.999999	161.33	.56665689	.44193837	.52652884	.1849	0	0	0	9.1129026	.88709676	0	0	9.999999	10	3.7272727	3.181818	2.9090908	.18181817	0	0	0	0	0	10	3	6	.5454545	.45454544	0	0	0	0	0	0	0	0	0	0	0	0	0
0714109621661712	ARROYO LAS DELICIAS	071140002	114	Benemérito de las Américas	0002	Arroyo Delicias	4018	10.000002	183.75455	1.5850803	.95271367	.31429908	.29280001	0	0	0	0	10	0	0	10	10	10	0	0	0	0	0	0	0	0	10	9.363636	0	.63636363	0	0	0	0	0	0	0	0	0	0	0	0	0	0
0714109621661712	ARROYO LAS DELICIAS	071140002	114	Benemérito de las Américas	0002	Arroyo Delicias	3694	9.999999	177.11818	1.3600255	.85290241	.23058814	0	0	0	0	0	10	0	0	10	10	5.5999999	3.5999999	.69999999	.099999994	0	0	0	0	0	10	5.5999999	4.3999996	0	0	0	0	0	0	0	0	0	0	0	0	0	0	0
0714109621661712	ARROYO LAS DELICIAS	071140002	114	Benemérito de las Américas	0002	Arroyo Delicias	5083	9.9999962	182.76364	.84128982	.52276468	.43663496	.032548491	.00095443457	0	0	0	10	0	0	10	10	10	0	0	0	0	0	0	0	0	10	10	0	0	0	0	0	0	0	0	0	0	0	0	0	0	0	0
0714109621661712	ARROYO LAS DELICIAS	071140002	114	Benemérito de las Américas	0002	Arroyo Delicias	559	10.000002	200.89999	.69999999	.55417496	.4485347	.33500001	0	0	10	0	0	0	0	10	9.999999	3.6363633	1.7355371	3.7190082	.90909082	0	0	0	0	0	10	.082644626	9.2561979	0	0	.66115701	0	0	0	0	0	0	0	0	0	0	0	0
0714109621661712	ARROYO LAS DELICIAS	071140002	114	Benemérito de las Américas	0002	Arroyo Delicias	4326	10.000002	188.71001	2.0014744	1.2781363	.42777687	.043166127	.021160651	0	0	0	10	0	0	10	10.000001	9.9000006	0	.099999994	0	0	0	0	0	0	10	10	0	0	0	0	0	0	0	0	0	0	9.3847656	0	0	0	0	0
0714109621661712	ARROYO LAS DELICIAS	071140002	114	Benemérito de las Américas	0002	Arroyo Delicias	3528	10.000002	205.84	8.5049629	8.2257328	3.2261674	0	0	0	0	0	10	0	0	10	10	.29999998	8.8999996	.79999995	0	0	0	0	0	0	10	1.5999999	7.1999998	1.0999999	.099999994	0	0	0	0	0	0	0	0	0	0	0	0	0
0714109621661712	ARROYO LAS DELICIAS	071140002	114	Benemérito de las Américas	0002	Arroyo Delicias	560	10.000002	200.95	.6062178	.44236076	.47525939	0	0	0	10	0	0	0	0	10	10	3.0909088	3	2.6363635	1.2727273	0	0	0	0	0	10	0	8.545455	0	0	1.4545454	0	0	0	0	0	0	0	0	0	0	0	0
0714109621661712	ARROYO LAS DELICIAS	071140002	114	Benemérito de las Américas	0002	Arroyo Delicias	1058	10.000002	183	1.4077706	.8860898	.36409384	.057389714	.008300934	0	0	0	10	0	0	10	10	8.545455	.090909086	1.3636363	0	0	0	0	0	0	10	9.363636	.45454544	.18181817	0	0	0	0	0	0	0	0	0	0	0	0	0	0
0714109621661712	ARROYO LAS DELICIAS	071140002	114	Benemérito de las Américas	0002	Arroyo Delicias	4013	9.999999	181.34546	.70628816	.40447506	.41865838	.24594182	.036188744	0	0	0	10	0	0	10	9.999999	8.90909	.18181817	.81818181	.090909086	0	0	0	0	0	10	3.2727273	6.7272725	0	0	0	0	0	0	0	0	0	0	0	0	0	0	0
0714109621661712	ARROYO LAS DELICIAS	071140002	114	Benemérito de las Américas	0002	Arroyo Delicias	3859	9.999999	194.21001	3.1250441	2.191761	.50417924	0	0	0	0	0	10	0	0	10	9.999999	2.2727273	7.0909085	.5454545	.090909086	0	0	0	0	0	10	.45454544	9.090909	.45454544	0	0	0	0	0	0	0	0	0	0	0	0	0	0
0714109621661712	ARROYO LAS DELICIAS	071140002	114	Benemérito de las Américas	0002	Arroyo Delicias	1406	10.000002	199.89	1.3556917	1.0405006	.60018522	.051249493	.011308014	0	9.9495964	0	.050403226	0	0	10	10	9.272727	0	.72727269	0	0	0	0	0	0	10	10	0	0	0	0	0	0	0	0	0	0	0	0	0	0	0	0
0714109621661712	ARROYO LAS DELICIAS	071140002	114	Benemérito de las Américas	0002	Arroyo Delicias	561	9.999999	200.69	.80864084	.56679988	.44364548	0	0	0	10	0	0	0	0	10	10	2.3636363	3.9090908	1.6363636	2.090909	0	0	0	0	0	10	0	10	0	0	0	0	0	0	0	0	0	0	0	0	0	0	0
0714109621661712	ARROYO LAS DELICIAS	071140002	114	Benemérito de las Américas	0002	Arroyo Delicias	3853	9.999999	179.24545	1.0016928	.61477011	.3879942	0	0	0	0	0	10	0	0	10	9.999999	8.0165281	.90909082	.66115701	.41322312	0	0	0	0	0	9.999999	8.0165281	1.983471	0	0	0	0	0	0	0	0	0	0	0	0	0	0	0
0714109621661712	ARROYO LAS DELICIAS	071140002	114	Benemérito de las Américas	0002	Arroyo Delicias	2563	10.000002	177.35454	.69526142	.42954946	.44238693	.21357226	.062689558	0	0	0	10	0	0	10	10	3.2727273	5.5454545	.99999988	.090909086	.090909086	0	0	0	0	10	.72727269	7	2.2727273	0	0	0	0	0	0	0	0	0	0	0	0	0	0
0714109621661712	ARROYO LAS DELICIAS	071140002	114	Benemérito de las Américas	0002	Arroyo Delicias	4324	9.999999	195.71819	2.9882553	1.8560423	.50658917	.037863161	.011624703	0	0	0	10	0	0	10	10	10	0	0	0	0	0	0	0	0	10	10	0	0	0	0	0	0	0	0	0	0	9.6875	0	0	0	0	0
0714109621661712	ARROYO LAS DELICIAS	071140002	114	Benemérito de las Américas	0002	Arroyo Delicias	4167	9.9999962	192.3	1.480479	.88639796	.19820721	.030963808	.0011645601	0	0	0	10	0	0	10	10	10	0	0	0	0	0	0	0	0	10	10	0	0	0	0	0	0	0	0	0	0	9.53125	0	0	0	0	0
0714109621661712	ARROYO LAS DELICIAS	071140002	114	Benemérito de las Américas	0002	Arroyo Delicias	2080	10.000002	219.33884	4.7107291	3.5846441	2.6752434	.059404589	.0064692353	0	10	0	0	0	0	10	9.999999	5.9090905	1.4545454	2.3636363	.27272725	0	0	0	0	0	10	2.9090908	6.090909	.45454544	.5454545	0	0	0	0	0	0	0	0	0	0	0	0	0
0714109621661712	ARROYO LAS DELICIAS	071140002	114	Benemérito de las Américas	0002	Arroyo Delicias	5084	9.999999	180.35001	.4769696	.28617081	.3785775	.034385253	.001389029	0	0	0	10	0	0	10	10	10	0	0	0	0	0	0	0	0	10	10	0	0	0	0	0	0	0	0	0	0	0	0	0	0	0	0
0714109621661712	ARROYO LAS DELICIAS	071140002	114	Benemérito de las Américas	0002	Arroyo Delicias	4774	10.000002	201.10001	.30000001	.15756531	.3324469	.028529333	.00081345555	0	10	0	0	0	0	10	10	10	0	0	0	0	0	0	0	0	10	10	0	0	0	0	0	0	0	0	0	0	0	0	0	0	0	0
0714109621661712	ARROYO LAS DELICIAS	071140002	114	Benemérito de las Américas	0002	Arroyo Delicias	4329	10.000002	188.5	6.2620792	3.3174272	1.9606487	.0425051	.0030019183	0	0	0	10	0	0	10	10	10	0	0	0	0	0	0	0	0	10	10	0	0	0	0	0	0	0	0	0	0	9.1210938	0	0	0	0	0
0714109621661712	ARROYO LAS DELICIAS	071140002	114	Benemérito de las Américas	0002	Arroyo Delicias	1582	10.000002	208.52	7.7775059	4.5977111	2.7073562	.047787208	.0039013925	0	10	0	0	0	0	10	10	.5	4.3999996	3.3	1.8	0	0	0	0	0	10	.79999995	5.6999998	3.3999999	.099999994	0	0	0	0	0	0	0	0	0	0	0	0	0
0714109621661712	ARROYO LAS DELICIAS	071140002	114	Benemérito de las Américas	0002	Arroyo Delicias	4634	9.999999	182.17	.8837986	.53066051	.43065086	.038973436	.0023644911	0	0	0	10	0	0	10	10	10	0	0	0	0	0	0	0	0	10	10	0	0	0	0	0	0	0	0	0	0	9.6875	0	0	0	0	0
0714109621661712	ARROYO LAS DELICIAS	071140002	114	Benemérito de las Américas	0002	Arroyo Delicias	2723	9.999999	176	0	.020199984	.12298048	.24237692	.0014718663	0	0	0	10	0	0	10	9.999999	9.7999992	0	.19999999	0	0	0	0	0	0	9.999999	9.2999992	.39999998	.19999999	.099999994	0	0	0	0	0	0	0	0	0	0	0	0	0
0714109621661712	ARROYO LAS DELICIAS	071140002	114	Benemérito de las Américas	0002	Arroyo Delicias	1405	10.000002	195.68182	2.0579417	1.5545871	.41945109	.062935799	.0046574287	0	1.2382935	0	8.7617073	0	0	10.000001	9.999999	8.0991726	0	1.9008263	0	0	0	0	0	0	9.999999	9.0082636	0	.99173552	0	0	0	0	0	0	0	0	0	0	0	0	0	0
0714109621661712	ARROYO LAS DELICIAS	071140002	114	Benemérito de las Américas	0002	Arroyo Delicias	4328	10.000002	182.63	1.331578	.77876705	.439695	.041553829	.0014532448	0	0	0	10	0	0	10	10	8.6999998	.19999999	1	.099999994	0	0	0	0	0	10	8	.69999999	1.3	0	0	0	0	0	0	0	0	3.3984375	0	0	0	0	0
0714109621661712	ARROYO LAS DELICIAS	071140002	114	Benemérito de las Américas	0002	Arroyo Delicias	3371	10.000002	168.66942	2.5725455	1.5404921	.30372933	0	0	0	0	.79637098	9.2036295	0	0	10	10	0	9.2561979	.41322312	.33057851	0	0	0	0	0	10	0	10	0	0	0	0	0	0	0	0	0	0	0	0	0	0	0
0714109621661712	ARROYO LAS DELICIAS	071140002	114	Benemérito de las Américas	0002	Arroyo Delicias	2717	9.999999	198.65454	17.010925	9.589715	5.2406917	.060567036	.005718891	0	3.6088707	0	6.391129	0	0	10	9.999999	3.9090908	1.7272726	3.0909088	.90909088	.36363634	0	0	0	0	9.999999	.72727269	5.454545	3.181818	.63636363	0	0	0	0	0	0	0	0	0	0	0	0	0
0714109621661712	ARROYO LAS DELICIAS	071140002	114	Benemérito de las Américas	0002	Arroyo Delicias	2878	10.000002	172.8	.74833149	.46062547	.43500316	.14051367	.074450582	0	0	0	10	0	0	10	10	9.1999998	0	.39999998	.39999998	0	0	0	0	0	9.999999	9.2999992	.59999996	.099999994	0	0	0	0	0	0	0	0	0	0	0	0	0	0
0714109621661712	ARROYO LAS DELICIAS	071140002	114	Benemérito de las Américas	0002	Arroyo Delicias	4174	9.999999	183.73636	.51658446	.34546357	.40876007	.056236427	.022739191	0	0	0	10	0	0	10	9.999999	7.9090905	.090909086	1.9999998	0	0	0	0	0	0	10	4.181818	5.090909	.72727269	0	0	0	0	0	0	0	0	0	0	0	0	0	0
0714109621661712	ARROYO LAS DELICIAS	071140002	114	Benemérito de las Américas	0002	Arroyo Delicias	1243	9.999999	200.04546	.49334413	.3292934	.41708663	.079011619	.0029452378	0	9.9902344	0	.009765625	0	0	10	10	.29999998	2.8	1.6999999	5.1999998	0	0	0	0	0	9.999999	0	9.2999992	0	0	.69999999	0	0	0	0	0	0	0	0	0	0	0	0
0714109621661712	ARROYO LAS DELICIAS	071140002	114	Benemérito de las Américas	0002	Arroyo Delicias	4317	10.000002	198.10001	3.3923712	1.916515	1.0285664	.043871373	.004148575	0	0	0	10	0	0	10	10	10	0	0	0	0	0	0	0	0	10	8.454545	.63636363	0	.90909088	0	0	0	0	0	0	0	0	0	0	0	0	0
0714109621661712	ARROYO LAS DELICIAS	071140002	114	Benemérito de las Américas	0002	Arroyo Delicias	213	9.9999962	184.37755	4.9000525	2.930428	1.4638599	.031327412	.0020613566	0	1.0644531	0	8.9355469	0	0	10	9.999999	9.0999994	.69999999	0	.19999999	0	0	0	0	0	10	7.1999998	2.5999999	.19999999	0	0	0	0	0	0	0	0	0	0	0	0	0	0
0714109621661712	ARROYO LAS DELICIAS	071140002	114	Benemérito de las Américas	0002	Arroyo Delicias	4639	9.9999962	170.17	1.2251939	.81986445	.24501017	.038852733	.0016050799	0	0	0	10	0	0	10	10	10	0	0	0	0	0	0	0	0	10	7.4545455	2.5454545	0	0	0	0	0	0	0	0	0	0	0	0	0	0	0
0714109621661712	ARROYO LAS DELICIAS	071140002	114	Benemérito de las Américas	0002	Arroyo Delicias	2410	10.000002	174.07001	1.2590076	.83801484	.27258077	0	0	0	0	0	10	0	0	10	10	2.3999999	1.5999999	3.3999999	2.5999999	0	0	0	0	0	10	.099999994	7.7999997	1.8	.29999998	0	0	0	0	0	0	0	0	0	0	0	0	0
0714109621661712	ARROYO LAS DELICIAS	071140002	114	Benemérito de las Américas	0002	Arroyo Delicias	2879	10.000002	173.3091	.81737334	.50993407	.43331847	.15890048	.036798581	0	0	0	10	0	0	10	10	7.1999998	.79999995	1.4999999	.5	0	0	0	0	0	10	2.9000001	6.6999998	.39999998	0	0	0	0	0	0	0	0	0	0	0	0	0	0
0714109621661712	ARROYO LAS DELICIAS	071140002	114	Benemérito de las Américas	0002	Arroyo Delicias	2409	9.999999	171	1.0677078	.71368688	.33454129	.38909999	0	0	0	0	10	0	0	10	9.999999	1.3	6.4999995	1.4	.79999995	0	0	0	0	0	9.999999	1.5999999	7.5999994	.69999999	.099999994	0	0	0	0	0	0	0	0	0	0	0	0	0
0714109621661712	ARROYO LAS DELICIAS	071140002	114	Benemérito de las Américas	0002	Arroyo Delicias	3036	10.000002	169.82727	1.6506698	1.0539244	.26671696	.097243749	.071397379	0	0	0	10	0	0	10	9.999999	3.6363633	5.1239667	1.1570247	.082644626	0	0	0	0	0	10	4.1322312	3.1404958	1.7355371	.99173552	0	0	0	0	0	0	0	0	0	0	0	0	0
0714109621661712	ARROYO LAS DELICIAS	071140002	114	Benemérito de las Américas	0002	Arroyo Delicias	1242	9.9999962	200.68182	.46577048	.32849237	.40297282	.080744825	.003488129	0	10	0	0	0	0	10	10	3.5999999	.89999998	3.8999999	1.5999999	0	0	0	0	0	10	2.1999998	5.0999999	2	.5	.19999999	0	0	0	0	0	0	0	0	0	0	0	0
0714109621661712	ARROYO LAS DELICIAS	071140002	114	Benemérito de las Américas	0002	Arroyo Delicias	1927	10.000002	177.13637	1.9186988	1.2684407	.37065154	.25644493	.0086666178	0	0	0	10	0	0	10	9.999999	6.8181815	.27272725	2.7272725	.18181817	0	0	0	0	0	10	2.090909	5.8181815	1.6363636	0	.45454544	0	0	0	0	0	0	0	0	0	0	0	0
0714109621661712	ARROYO LAS DELICIAS	071140002	114	Benemérito de las Américas	0002	Arroyo Delicias	386	9.999999	199.72728	1.6454294	1.0869827	.87780654	.097236894	.071600907	0	10	0	0	0	0	10	10	8	0	1.5999999	.39999998	0	0	0	0	0	9.999999	7.5999994	1.1999999	1.1999999	0	0	0	0	0	0	0	0	0	0	0	0	0	0
0714109621661712	ARROYO LAS DELICIAS	071140002	114	Benemérito de las Américas	0002	Arroyo Delicias	2402	10.000002	195.96001	2.7492545	1.9833735	1.4598216	.060675684	.0015915071	0	10	0	0	0	0	10	9.999999	.5	8.0999994	.89999998	.5	0	0	0	0	0	10	.29999998	9.5	.19999999	0	0	0	0	0	0	0	0	0	0	0	0	0	0
0714109621661712	ARROYO LAS DELICIAS	071140002	114	Benemérito de las Américas	0002	Arroyo Delicias	3202	9.999999	164.00999	1.7116951	1.0237489	.50627875	0	0	0	0	10	0	0	0	10	10	.39999998	7.0999999	2.3	.19999999	0	0	0	0	0	9.999999	1.5999999	5.9999995	1.8	.59999996	0	0	0	0	0	0	0	0	0	0	0	0	0
0714109621661712	ARROYO LAS DELICIAS	071140002	114	Benemérito de las Américas	0002	Arroyo Delicias	2888	10.000002	164.31818	1.8534087	1.1141324	.48770562	0	0	0	0	8.9919357	1.0080645	0	0	10	9.999999	1	6.4999995	2.1999998	.19999999	0	0	0	.099999994	0	10	.39999998	5.2999997	2.9000001	1.3	0	0	.099999994	0	0	0	0	0	0	0	0	0	0
0714109621661712	ARROYO LAS DELICIAS	071140002	114	Benemérito de las Américas	0002	Arroyo Delicias	2718	9.999999	177.16	5.4785399	3.8754821	3.1033061	.054346271	.0018384026	0	.010080645	0	9.9899187	0	0	9.999999	10	6.0999999	.099999994	3.7999997	0	0	0	0	0	0	10	5.5	2.6999998	1.8	0	0	0	0	0	0	0	0	0	0	0	0	0	0
0714109621661712	ARROYO LAS DELICIAS	071140002	114	Benemérito de las Américas	0002	Arroyo Delicias	4008	10.000002	186.60001	1.0374795	.67632413	.35713902	.045449495	.017482197	0	0	0	10	0	0	10	9.999999	9.818181	0	.18181817	0	0	0	0	0	0	10	10	0	0	0	0	0	0	0	0	0	0	10	0	0	0	0	0
0714109621661712	ARROYO LAS DELICIAS	071140002	114	Benemérito de las Américas	0002	Arroyo Delicias	2883	9.999999	166.49091	1.9713652	1.2391349	.3942489	.35909244	.050108857	0	0	4.4238286	5.5761719	0	0	10	10	2	1.5999999	5.8000002	.29999998	.29999998	0	0	0	0	9.999999	1.4999999	6.9999995	.89999998	0	.59999996	0	0	0	0	0	0	0	0	0	0	0	0
0714109621661712	ARROYO LAS DELICIAS	071140002	114	Benemérito de las Américas	0002	Arroyo Delicias	3531	10.000002	169.41	2.8498948	2.0402272	.9418264	0	0	0	0	0	10	0	0	10	10	.19999999	6.5999999	2.9000001	.29999998	0	0	0	0	0	10	1.3	7.9000001	.79999995	0	0	0	0	0	0	0	0	0	0	0	0	0	0
0714109621661712	ARROYO LAS DELICIAS	071140002	114	Benemérito de las Américas	0002	Arroyo Delicias	3692	9.999999	175.20909	1.1449133	.74292773	.40258837	0	0	0	0	0	10	0	0	10	10	3.4999998	2.0999999	3.8999999	.5	0	0	0	0	0	10	4.2999997	5.0999999	.5	.099999994	0	0	0	0	0	0	0	0	0	0	0	0	0
0714109621661712	ARROYO LAS DELICIAS	071140002	114	Benemérito de las Américas	0002	Arroyo Delicias	3363	9.999999	164.26364	.65612185	.57126153	.55122399	.2198	0	0	0	9.1431446	.85685486	0	0	9.999999	9.999999	1.7272726	3.5454543	3.3636363	1.3636363	0	0	0	0	0	9.999999	2.3636363	3.4545453	3.9999995	.18181817	0	0	0	0	0	0	0	0	0	0	0	0	0
0714109621661712	ARROYO LAS DELICIAS	071140002	114	Benemérito de las Américas	0002	Arroyo Delicias	2250	9.9999962	172.99001	.62441975	.42566067	.4313089	.26971903	.11080579	0	0	0	10	0	0	10	10	1.2727273	5	2.7272725	.99999988	0	0	0	0	0	10	.18181817	9.272727	.5454545	0	0	0	0	0	0	0	0	0	0	0	0	0	0
0714109621661712	ARROYO LAS DELICIAS	071140002	114	Benemérito de las Américas	0002	Arroyo Delicias	374	9.999999	180.60001	.48989794	.19185637	.35859966	.038177937	.0024121813	0	9.2715921	0	.72840792	0	0	10	9.999999	9.7999992	.099999994	.099999994	0	0	0	0	0	0	10	5.2999997	2.9000001	1.8	0	0	0	0	0	0	0	0	0	0	0	0	0	0
0714109621661712	ARROYO LAS DELICIAS	071140002	114	Benemérito de las Américas	0002	Arroyo Delicias	2870	10.000002	198.76033	1.7487885	.9599297	.61054158	.083974607	.0034317337	0	10	0	0	0	0	10	9.999999	6.636363	0	3.0909088	.27272725	0	0	0	0	0	9.999999	2.5454545	4.454545	2.8181818	.18181817	0	0	0	0	0	0	0	0	0	0	0	0	0
0714109621661712	ARROYO LAS DELICIAS	071140002	114	Benemérito de las Américas	0002	Arroyo Delicias	210	9.9999962	178.98181	.35628942	.26283258	.39982611	.036023974	.00063070189	0	0	0	10	0	0	10	9.999999	9.636363	0	.36363634	0	0	0	0	0	0	10	8.545455	1.4545454	0	0	0	0	0	0	0	0	0	0	0	0	0	0	0
0714109621661712	ARROYO LAS DELICIAS	071140002	114	Benemérito de las Américas	0002	Arroyo Delicias	1404	9.999999	190.14	2.8143206	1.8363707	.51130009	.064827926	.010527589	0	0	0	10	0	0	10	9.999999	8.727272	0	1.2727273	0	0	0	0	0	0	10	10	0	0	0	0	0	0	0	0	0	0	0	0	0	0	0	0
0714109621661712	ARROYO LAS DELICIAS	071140002	114	Benemérito de las Américas	0002	Arroyo Delicias	1760	9.999999	179.08182	14.742105	7.5513592	8.3745832	.15482205	.061941601	0	0	0	10	0	0	10	9.999999	5.9090905	.63636363	3.0909088	.090909086	0	0	0	0	.27272725	9.999999	2.3636363	4.8181815	2.4545453	.090909086	0	0	0	.27272725	0	0	0	0	0	0	0	0	0
0714109621661712	ARROYO LAS DELICIAS	071140002	114	Benemérito de las Américas	0002	Arroyo Delicias	4335	10.000002	176.46001	.72691125	.44443336	.42649332	.054392505	.016323935	0	0	0	10	0	0	10	9.999999	6.4999995	2	.89999998	.59999996	0	0	0	0	0	10	6.5999999	3.3	.099999994	0	0	0	0	0	0	0	0	0	0	0	0	0	0
0714109621661712	ARROYO LAS DELICIAS	071140002	114	Benemérito de las Américas	0002	Arroyo Delicias	4325	10.000002	194.07001	3.1249161	1.9854162	.42236692	.045378126	.027893443	0	0	0	10	0	0	10	10.000001	9.9000006	0	.099999994	0	0	0	0	0	0	10	10	0	0	0	0	0	0	0	0	0	0	9.6875	0	0	0	0	0
0714109621661712	ARROYO LAS DELICIAS	071140002	114	Benemérito de las Américas	0002	Arroyo Delicias	2568	10.000002	169.91818	1.5263255	.87996608	.3225911	0	0	0	0	0	10	0	0	10	10	2.2727273	1.7272726	3.9090908	2.090909	0	0	0	0	0	10	1.6363636	6.272727	1.2727273	.81818181	0	0	0	0	0	0	0	0	0	0	0	0	0
0714109621661712	ARROYO LAS DELICIAS	071140002	114	Benemérito de las Américas	0002	Arroyo Delicias	4924	10.000002	201	0	.0097992085	.077173717	.027749121	.00041961108	0	10	0	0	0	0	10	9.999999	9.90909	0	.090909086	0	0	0	0	0	0	10	10	0	0	0	0	0	0	0	0	0	0	0	0	0	0	0	0
0714109621661712	ARROYO LAS DELICIAS	071140002	114	Benemérito de las Américas	0002	Arroyo Delicias	5073	9.999999	201	0	0	0	.027324805	.0010802606	0	10	0	0	0	0	10	10	10	0	0	0	0	0	0	0	0	10	10	0	0	0	0	0	0	0	0	0	0	0	0	0	0	0	0
0714109621661712	ARROYO LAS DELICIAS	071140002	114	Benemérito de las Américas	0002	Arroyo Delicias	4926	10.000002	199.88429	.88317686	.61422211	.4079608	.030993359	.00099283317	0	10	0	0	0	0	10	10	10	0	0	0	0	0	0	0	0	10	10	0	0	0	0	0	0	0	0	0	0	.92773438	0	0	0	0	0
0714109621661712	ARROYO LAS DELICIAS	071140002	114	Benemérito de las Américas	0002	Arroyo Delicias	1758	9.9999962	192.16364	19.414394	10.723376	7.0754471	.1780121	.082823478	0	7.2681451	0	2.7318549	0	0	10	9.999999	3.8181815	1.1818181	3.8181815	1.1818181	0	0	0	0	0	10	2.090909	7.181818	.5454545	.18181817	0	0	0	0	0	0	0	0	0	0	0	0	0
0714109621661712	ARROYO LAS DELICIAS	071140002	114	Benemérito de las Américas	0002	Arroyo Delicias	3686	9.999999	174.60909	4.8805652	2.6584947	.97723204	.11620763	.042259116	0	0	4.1210938	5.8789063	0	0	10	10	2.5999999	5	2.3	.099999994	0	0	0	0	0	10	3.7	5.0999999	1.1999999	0	0	0	0	0	0	0	0	0	0	0	0	0	0
0714109621661712	ARROYO LAS DELICIAS	071140002	114	Benemérito de las Américas	0002	Arroyo Delicias	208	9.999999	180.53999	.49839744	.2215005	.37354645	.039209303	.0001674903	0	5.4394536	0	4.5605469	0	0	10	10	6.1999998	.5	1.3	1.8	.19999999	0	0	0	0	10	5.2999997	.59999996	4.0999999	0	0	0	0	0	0	0	0	0	0	0	0	0	0
0714109621661712	ARROYO LAS DELICIAS	071140002	114	Benemérito de las Américas	0002	Arroyo Delicias	547	10.000002	180.15454	.36147082	.15501927	.3241348	.038386717	.0015500692	0	0	0	10	0	0	10	9.999999	9.3388424	0	.66115701	0	0	0	0	0	0	9.999999	8.5950403	.99173552	.41322312	0	0	0	0	0	0	0	0	0	0	0	0	0	0
0714109621661712	ARROYO LAS DELICIAS	071140002	114	Benemérito de las Américas	0002	Arroyo Delicias	4921	10.000002	200.86777	.33874217	.16286729	.33454603	.026412109	.0019045306	0	10	0	0	0	0	10	10	10	0	0	0	0	0	0	0	0	10	10	0	0	0	0	0	0	0	0	0	0	0	0	0	0	0	0
0714109621661712	ARROYO LAS DELICIAS	071140002	114	Benemérito de las Américas	0002	Arroyo Delicias	2085	9.999999	198.11571	3.290834	2.1291785	1.3892976	.09091109	.0048453608	0	1.108871	0	8.8911285	0	0	10	10	2.8181818	2.5454545	2.6363635	1.9999998	0	0	0	0	0	10	.5454545	7.8181815	1.6363636	0	0	0	0	0	0	0	0	0	0	0	0	0	0
0714109621661712	ARROYO LAS DELICIAS	071140002	114	Benemérito de las Américas	0002	Arroyo Delicias	3691	9.999999	176.62727	.73681241	.55537903	.41670471	0	0	0	0	0	10	0	0	10	10	.29999998	5.1999998	3.7	.79999995	0	0	0	0	0	10	.89999998	9	0	.099999994	0	0	0	0	0	0	0	0	0	0	0	0	0
0714109621661712	ARROYO LAS DELICIAS	071140002	114	Benemérito de las Américas	0002	Arroyo Delicias	3360	9.999999	165.94545	1.2492642	.86168981	.84898269	.05389199	.0017810127	0	0	.087890632	9.9121094	0	0	10	10	10	0	0	0	0	0	0	0	0	10	0	10	0	0	0	0	0	0	0	0	0	0	0	0	0	0	0
0714109621661712	ARROYO LAS DELICIAS	071140002	114	Benemérito de las Américas	0002	Arroyo Delicias	718	9.999999	179.33636	.47246495	.20944366	.37375179	.039104201	.0018975447	0	0	0	10	0	0	10	9.999999	9.818181	0	.18181817	0	0	0	0	0	0	9.999999	9.90909	0	.090909086	0	0	0	0	0	0	0	0	0	0	0	0	0	0
0714109621661712	ARROYO LAS DELICIAS	071140002	114	Benemérito de las Américas	0002	Arroyo Delicias	2405	10.000002	180.83	3.0333314	1.9357395	1.8734064	.14768359	.060431767	0	0	0	10	0	0	10	10	1.6999999	5.8000002	2	.5	0	0	0	0	0	9.999999	1.1999999	8.0999994	.69999999	0	0	0	0	0	0	0	0	0	0	0	0	0	0
0714109621661712	ARROYO LAS DELICIAS	071140002	114	Benemérito de las Américas	0002	Arroyo Delicias	558	9.999999	200.69	1.0834666	.67566842	.50669712	.26316553	.025518963	0	10	0	0	0	0	10	9.999999	4.454545	2.181818	2.4545453	.90909088	0	0	0	0	0	9.999999	.45454544	8.454545	.72727269	0	.36363634	0	0	0	0	0	0	0	0	0	0	0	0
0714109621661712	ARROYO LAS DELICIAS	071140002	114	Benemérito de las Américas	0002	Arroyo Delicias	1593	9.999999	203.7	10.346497	9.1781511	6.2389731	.068439551	.0032353017	0	.49804688	0	9.5019531	0	0	10	10	6.7999997	0	3.0999999	.099999994	0	0	0	0	0	10	5.6999998	2.3999999	1.4	0	.5	0	0	0	0	0	0	0	0	0	0	0	0
0714109621661712	ARROYO LAS DELICIAS	071140002	114	Benemérito de las Américas	0002	Arroyo Delicias	3527	10.000002	200.39091	17.397541	10.078132	4.2230258	0	0	0	0	0	10	0	0	10	10	5	.63636363	3.4545453	.90909088	0	0	0	0	0	10	4.2727275	3.7272727	1.9999998	0	0	0	0	0	0	0	0	0	0	0	0	0	0
0714109621661712	ARROYO LAS DELICIAS	071140002	114	Benemérito de las Américas	0002	Arroyo Delicias	388	10.000002	199.16364	1.4986495	1.3358916	.71733123	.18505529	.029429862	0	10	0	0	0	0	10	10	2.8	2.3999999	2.9999998	1.8	0	0	0	0	0	9.999999	.099999994	6.4999995	.89999998	.19999999	2.3	0	0	0	0	0	0	0	0	0	0	0	0
0714109621661712	ARROYO LAS DELICIAS	071140002	114	Benemérito de las Américas	0002	Arroyo Delicias	717	9.9999962	179.87	.33630344	.16257945	.33667904	.039443046	.00075890677	0	0	0	10	0	0	10	9.999999	8.7999992	.29999998	.89999998	0	0	0	0	0	0	10	.59999996	6.5999999	2.8	0	0	0	0	0	0	0	0	0	0	0	0	0	0
0714109621661712	ARROYO LAS DELICIAS	071140002	114	Benemérito de las Américas	0002	Arroyo Delicias	3701	9.999999	196.40909	3.7399452	3.1802976	1.3138877	.18938619	.11517613	0	0	0	10	0	0	10	9.999999	8.7999992	0	.79999995	.39999998	0	0	0	0	0	10	6.0999999	3.5999999	.29999998	0	0	0	0	0	0	0	0	0	0	0	0	0	0
0714109621661712	ARROYO LAS DELICIAS	071140002	114	Benemérito de las Américas	0002	Arroyo Delicias	2079	9.999999	205.25455	7.0896034	4.0711303	2.812798	.062728733	.009028825	0	10	0	0	0	0	10	10	2.9999998	3.8999999	2.5999999	.5	0	0	0	0	0	10	1	6.3000002	2.6999998	0	0	0	0	0	0	0	0	0	0	0	0	0	0
0714109621661712	ARROYO LAS DELICIAS	071140002	114	Benemérito de las Américas	0002	Arroyo Delicias	5077	9.9999962	199.81	.85667962	.62500137	.41586778	.026009979	.0014395448	0	9.6270161	0	.37298387	0	0	10	10	10	0	0	0	0	0	0	0	0	10	10	0	0	0	0	0	0	0	0	0	0	0	0	0	0	0	0
0714109621661712	ARROYO LAS DELICIAS	071140002	114	Benemérito de las Américas	0002	Arroyo Delicias	2715	9.999999	192.25999	5.3695812	3.7767475	3.0931063	.068664111	.0021304726	0	8.125	0	1.875	0	0	10	10	5.0999999	1.4999999	2.9000001	.5	0	0	0	0	0	10	3.1999998	6.3000002	.5	0	0	0	0	0	0	0	0	0	0	0	0	0	0
0714109621661712	ARROYO LAS DELICIAS	071140002	114	Benemérito de las Américas	0002	Arroyo Delicias	556	10.000002	201.19	.3923009	.15015526	.33585864	.11630488	.035600077	0	10	0	0	0	0	10	9.999999	3.9999995	3.2727273	1.6363636	1.090909	0	0	0	0	0	9.999999	.81818181	7.545454	1.6363636	0	0	0	0	0	0	0	0	0	0	0	0	0	0
0714109621661712	ARROYO LAS DELICIAS	071140002	114	Benemérito de las Américas	0002	Arroyo Delicias	720	9.9999962	179.09091	.37039179	.24308839	.38163537	.0506876	.010910928	0	0	0	10	0	0	10	10	9.272727	.27272725	.27272725	.18181817	0	0	0	0	0	10	9.181818	.81818181	0	0	0	0	0	0	0	0	0	0	0	0	0	0	0
0714109621661712	ARROYO LAS DELICIAS	071140002	114	Benemérito de las Américas	0002	Arroyo Delicias	545	10.000002	179.89999	.30000001	.13625358	.31469381	.038313575	.00057547644	0	4.0332031	0	5.9667974	0	0	10	9.999999	6.1818175	1.4545454	2.3636363	0	0	0	0	0	0	10	9.272727	.72727269	0	0	0	0	0	0	0	0	0	0	0	0	0	0	0
0714109621661712	ARROYO LAS DELICIAS	071140002	114	Benemérito de las Américas	0002	Arroyo Delicias	2415	9.999999	180.62	.59632206	.37646654	.44344082	0	0	0	0	0	10	0	0	10	10	1.1999999	5.5999999	1	2.1999998	0	0	0	0	0	10	.19999999	8.6999998	.89999998	.19999999	0	0	0	0	0	0	0	0	0	0	0	0	0
0714109621661712	ARROYO LAS DELICIAS	071140002	114	Benemérito de las Américas	0002	Arroyo Delicias	4007	9.999999	187.39	1.3848827	.89024282	.304501	.031784602	.0014447119	0	0	0	10	0	0	10	10	10	0	0	0	0	0	0	0	0	10	10	0	0	0	0	0	0	0	0	0	0	9.6875	0	0	0	0	0
0714109621661712	ARROYO LAS DELICIAS	071140002	114	Benemérito de las Américas	0002	Arroyo Delicias	3378	9.999999	174.24545	2.179184	1.3744694	.3083345	.17153324	.040161312	0	0	0	10	0	0	10	9.999999	9.90909	0	.090909086	0	0	0	0	0	0	9.999999	7.999999	1.9999998	0	0	0	0	0	0	0	0	0	0	0	0	0	0	0
0714109621661712	ARROYO LAS DELICIAS	071140002	114	Benemérito de las Américas	0002	Arroyo Delicias	2247	9.9999962	183.44545	3.6917262	2.4738069	1.5342433	.11726702	.046666939	0	.28095737	0	9.7190428	0	0	10	10	3.7190082	2.8099172	2.7272727	.74380165	0	0	0	0	0	9.999999	1.8181816	6.9421482	.74380165	.082644626	.41322312	0	0	0	0	0	0	0	0	0	0	0	0
0714109621661712	ARROYO LAS DELICIAS	071140002	114	Benemérito de las Américas	0002	Arroyo Delicias	204	9.9999962	181	0	0	0	.030847782	.0057622972	0	10	0	0	0	0	10	10	6.1999998	1	2.1999998	.39999998	.19999999	0	0	0	0	10	2.0999999	5	2.9000001	0	0	0	0	0	0	0	0	0	0	0	0	0	0
0714109621661712	ARROYO LAS DELICIAS	071140002	114	Benemérito de las Américas	0002	Arroyo Delicias	543	9.999999	179.39999	.48989794	.18841711	.37683421	.058395118	.017446574	0	9.9902344	0	.009765625	0	0	10	10	8.090909	.90909088	.99999988	0	0	0	0	0	0	9.999999	7.999999	1.1818181	.81818181	0	0	0	0	0	0	0	0	0	0	0	0	0	0
0714109621661712	ARROYO LAS DELICIAS	071140002	114	Benemérito de las Américas	0002	Arroyo Delicias	2876	10.000002	170.39999	1.4346365	.96798426	.55962944	.068627834	.032831747	0	0	0	10	0	0	10	9.999999	8.7999992	1	.19999999	0	0	0	0	0	0	10	.39999998	6.1999998	3.3999999	0	0	0	0	0	0	0	0	0	0	0	0	0	0
0714109621661712	ARROYO LAS DELICIAS	071140002	114	Benemérito de las Américas	0002	Arroyo Delicias	3696	9.9999962	178.79091	1.3079857	.71678126	.39863968	0	0	0	0	0	10	0	0	10	10	4.2999997	1.4	1.8	2.5	0	0	0	0	0	10	4.5	5.1999998	.29999998	0	0	0	0	0	0	0	0	0	0	0	0	0	0
0714109621661712	ARROYO LAS DELICIAS	071140002	114	Benemérito de las Américas	0002	Arroyo Delicias	731	9.999999	201.94	.66060579	.40320623	.42973271	0	0	0	10	0	0	0	0	10	9.999999	1.5999999	3.8999999	2.9999998	1.4999999	0	0	0	0	0	10	0	8.8999996	.5	.19999999	.39999998	0	0	0	0	0	0	0	0	0	0	0	0
0714109621661712	ARROYO LAS DELICIAS	071140002	114	Benemérito de las Américas	0002	Arroyo Delicias	1921	10.000002	200.99001	.99493718	.90171403	.5179072	.11377295	.012226285	0	10	0	0	0	0	10	9.999999	2.3999999	2.6999998	3.1999998	1.0999999	0	0	0	0	.59999996	10	1.8	5.5	.89999998	1.1999999	0	0	0	.59999996	0	0	0	0	0	0	0	0	0
0714109621661712	ARROYO LAS DELICIAS	071140002	114	Benemérito de las Américas	0002	Arroyo Delicias	4773	10.000002	201.8	.40000001	.21936476	.37345597	.028628927	.0010729654	0	10	0	0	0	0	10	10	10	0	0	0	0	0	0	0	0	10	10	0	0	0	0	0	0	0	0	0	0	0	0	0	0	0	0
0714109621661712	ARROYO LAS DELICIAS	071140002	114	Benemérito de las Américas	0002	Arroyo Delicias	1241	9.999999	200.69421	.55808073	.51029396	.42390648	.080820061	.0031542457	0	10	0	0	0	0	10	9.999999	6.636363	0	2.8181818	.5454545	0	0	0	0	0	10	4.7272725	.99999988	3.6363635	.63636363	0	0	0	0	0	0	0	0	0	0	0	0	0
0714109621661712	ARROYO LAS DELICIAS	071140002	114	Benemérito de las Américas	0002	Arroyo Delicias	4635	9.999999	181.28181	.87523317	.5363481	.39890116	.040888205	.0019818766	0	0	0	10	0	0	10	10	10	0	0	0	0	0	0	0	0	10	10	0	0	0	0	0	0	0	0	0	0	10	0	0	0	0	0
0714109621661712	ARROYO LAS DELICIAS	071140002	114	Benemérito de las Américas	0002	Arroyo Delicias	4470	9.999999	200.91818	.27408752	.16183275	.33463681	.030055566	.0052225855	0	0	0	10	0	0	10	10	10	0	0	0	0	0	0	0	0	10	10	0	0	0	0	0	0	0	0	0	0	0	0	0	0	0	0
0714109621661712	ARROYO LAS DELICIAS	071140002	114	Benemérito de las Américas	0002	Arroyo Delicias	732	9.9999962	201.08	.337046	.24707946	.40653542	0	0	0	10	0	0	0	0	10	9.999999	1.6999999	5.8999996	.69999999	1.5999999	.099999994	0	0	0	0	10	.099999994	9.5	.29999998	.099999994	0	0	0	0	0	0	0	0	0	0	0	0	0
0714109621661712	ARROYO LAS DELICIAS	071140002	114	Benemérito de las Américas	0002	Arroyo Delicias	1239	9.9999962	201.30579	.47834036	.29658198	.41524577	.059591431	.013627985	0	10	0	0	0	0	10	10	6.9090905	2.2727273	.81818181	0	0	0	0	0	0	10	3.6363635	6	.36363634	0	0	0	0	0	0	0	0	0	0	0	0	0	0
0714109621661712	ARROYO LAS DELICIAS	071140002	114	Benemérito de las Américas	0002	Arroyo Delicias	2252	9.999999	178.50909	1.042248	.58749801	.41863877	.51599997	0	0	0	0	10	0	0	10	10	3.9669421	1.07438	4.3801651	.57851237	0	0	0	0	0	9.999999	1.7355371	6.6942143	1.5702479	0	0	0	0	0	0	0	0	0	0	0	0	0	0
0714109621661712	ARROYO LAS DELICIAS	071140002	114	Benemérito de las Américas	0002	Arroyo Delicias	5092	9.9999962	166.09	.94968414	.58600312	.39475685	.035815626	.0003707704	0	0	10	0	0	0	10	10	10	0	0	0	0	0	0	0	0	10.000001	9.9000006	0	.099999994	0	0	0	0	0	0	0	0	0	0	0	0	0	0
0714109621661712	ARROYO LAS DELICIAS	071140002	114	Benemérito de las Américas	0002	Arroyo Delicias	3697	9.999999	179.64546	1.0667398	.77485764	.40871894	0	0	0	0	0	10	0	0	10	10	8.3999996	.89999998	.69999999	0	0	0	0	0	0	10	7.9000001	2.0999999	0	0	0	0	0	0	0	0	0	0	0	0	0	0	0
0714109621661712	ARROYO LAS DELICIAS	071140002	114	Benemérito de las Américas	0002	Arroyo Delicias	4477	10.000002	198.94545	1.8773112	1.2516742	.68164307	.032266211	.00038442694	0	.47851565	0	9.5214844	0	0	10	10	10	0	0	0	0	0	0	0	0	10	10	0	0	0	0	0	0	0	0	0	0	10	0	0	0	0	0
0714109621661712	ARROYO LAS DELICIAS	071140002	114	Benemérito de las Américas	0002	Arroyo Delicias	1409	10.000002	199.87	1.3612862	1.3705983	.56107217	.041185886	.001034604	0	10	0	0	0	0	10	10	10	0	0	0	0	0	0	0	0	10	9	0	.36363634	.63636363	0	0	0	0	0	0	0	0	0	0	0	0	0
0714109621661712	ARROYO LAS DELICIAS	071140002	114	Benemérito de las Américas	0002	Arroyo Delicias	3532	9.999999	169.53636	1.9571652	1.298059	.32980567	0	0	0	0	0	10	0	0	10	9.999999	.090909086	3.9999995	.72727269	5.181818	0	0	0	0	0	9.999999	.45454544	8.727272	.36363634	.45454544	0	0	0	0	0	0	0	0	0	0	0	0	0
0714109621661712	ARROYO LAS DELICIAS	071140002	114	Benemérito de las Américas	0002	Arroyo Delicias	387	10.000002	199.0248	1.4052017	1.2123716	.60863346	.15455833	.085094109	0	10	0	0	0	0	10	9.999999	4.5454545	1.3636363	3.0909088	.99999988	0	0	0	0	0	9.999999	2.6363635	5.9090905	1.4545454	0	0	0	0	0	0	0	0	0	0	0	0	0	0
0714109621661712	ARROYO LAS DELICIAS	071140002	114	Benemérito de las Américas	0002	Arroyo Delicias	3031	10.000002	197.79091	6.1127219	3.2495809	4.0671253	.070822075	.0052072266	0	10	0	0	0	0	10	9.999999	9.5041313	0	.49586776	0	0	0	0	0	0	10	9.1735535	.49586776	.33057851	0	0	0	0	0	0	0	0	0	0	0	0	0	0
0714109621661712	ARROYO LAS DELICIAS	071140002	114	Benemérito de las Américas	0002	Arroyo Delicias	2725	9.9999962	170.49001	1.6461774	1.0746523	.25561261	.4454	0	0	0	0	10	0	0	10	10	3.3	.79999995	5	.89999998	0	0	0	0	0	9.999999	4.7999997	2.5999999	2.3999999	.099999994	.099999994	0	0	0	0	0	0	0	0	0	0	0	0
0714109621661712	ARROYO LAS DELICIAS	071140002	114	Benemérito de las Américas	0002	Arroyo Delicias	2560	10.000002	207.95454	11.821695	10.13484	4.6311498	.061934471	.0035114731	0	8.1347656	0	1.8652344	0	0	10	9.999999	4.6363635	.36363634	3.4545453	1.5454544	0	0	0	0	0	9.999999	3.181818	5.454545	.63636363	.72727269	0	0	0	0	0	0	0	0	0	0	0	0	0
0714109621661712	ARROYO LAS DELICIAS	071140002	114	Benemérito de las Américas	0002	Arroyo Delicias	5089	9.9999962	175.89999	.59160799	.3185738	.42461759	.036114551	.0019064738	0	0	0	10	0	0	10	10	10	0	0	0	0	0	0	0	0	10	8.3000002	0	1.6999999	0	0	0	0	0	0	0	0	0	0	0	0	0	0
0714109621661712	ARROYO LAS DELICIAS	071140002	114	Benemérito de las Américas	0002	Arroyo Delicias	2411	10.000002	176.83636	1.2024767	.76576495	.30555585	0	0	0	0	0	10	0	0	10	9.999999	2.6363635	3.6363635	1.7272726	1.9999998	0	0	0	0	0	10	.63636363	8.545455	.81818181	0	0	0	0	0	0	0	0	0	0	0	0	0	0
0714109621661712	ARROYO LAS DELICIAS	071140002	114	Benemérito de las Américas	0002	Arroyo Delicias	1408	10.000002	201.66364	.80087763	.63954687	.39338729	.038955241	.00077037694	0	10	0	0	0	0	10	10	10	0	0	0	0	0	0	0	0	10	10	0	0	0	0	0	0	0	0	0	0	0	0	0	0	0	0
0714109621661712	ARROYO LAS DELICIAS	071140002	114	Benemérito de las Américas	0002	Arroyo Delicias	3037	10.000002	167.14	1.2963024	.8770929	.33890432	.14735042	.075708941	0	0	2.6008062	7.3991938	0	0	10	10	.45454544	9.181818	.36363634	0	0	0	0	0	0	10	.27272725	9.545455	.18181817	0	0	0	0	0	0	0	0	0	0	0	0	0	0
0714109621661712	ARROYO LAS DELICIAS	071140002	114	Benemérito de las Américas	0002	Arroyo Delicias	5076	9.999999	200.61	.48774993	.3831228	.41560623	.026258789	.00092655118	0	10	0	0	0	0	10	10	10	0	0	0	0	0	0	0	0	10	10	0	0	0	0	0	0	0	0	0	0	0	0	0	0	0	0
0714109621661712	ARROYO LAS DELICIAS	071140002	114	Benemérito de las Américas	0002	Arroyo Delicias	2884	10.000002	163.60909	1.062548	.64056343	.38915259	0	0	0	0	3.1152346	6.8847661	0	0	10.000001	9.999999	1.5999999	1.4	4.8999996	2.0999999	0	0	0	0	0	9.999999	.79999995	7.4999995	1.4	.099999994	.19999999	0	0	0	0	0	0	0	0	0	0	0	0
0714109621661712	ARROYO LAS DELICIAS	071140002	114	Benemérito de las Américas	0002	Arroyo Delicias	3035	9.999999	173.23	1.8700535	1.2434745	.29026285	.063398436	.022020822	0	0	0	10	0	0	10	9.999999	7.545454	1.9090908	.45454544	.090909086	0	0	0	0	0	9.999999	7.999999	1.9090908	.090909086	0	0	0	0	0	0	0	0	0	0	0	0	0	0
0714109621661712	ARROYO LAS DELICIAS	071140002	114	Benemérito de las Américas	0002	Arroyo Delicias	209	9.999999	179.64	.50039983	.26781738	.38892713	.038051281	.00056016108	0	0	0	10	0	0	10	10	10	0	0	0	0	0	0	0	0	10	7.7999997	0	2.1999998	0	0	0	0	0	0	0	0	0	0	0	0	0	0
0714109621661712	ARROYO LAS DELICIAS	071140002	114	Benemérito de las Américas	0002	Arroyo Delicias	3365	10.000002	173.02727	8.1301451	4.9732862	2.9175797	0	0	0	0	3.7695313	6.2304692	0	0	10	10	.63636363	8.181818	1.090909	.090909086	0	0	0	0	0	10	1.5454544	6.5454545	1.2727273	.63636363	0	0	0	0	0	0	0	0	0	0	0	0	0
0714109621661712	ARROYO LAS DELICIAS	071140002	114	Benemérito de las Américas	0002	Arroyo Delicias	1414	10.000002	202.42	.83880866	.63413584	.37761027	.08629486	.0039277016	0	10	0	0	0	0	10	10	6.272727	.45454544	2.5454545	.72727269	0	0	0	0	0	10	1.5454544	7.181818	.81818181	.090909086	.36363634	0	0	0	0	0	0	0	0	0	0	0	0
0714109621661712	ARROYO LAS DELICIAS	071140002	114	Benemérito de las Américas	0002	Arroyo Delicias	3375	9.999999	178.3091	2.4148986	1.5948094	.36886016	0	0	0	0	0	10	0	0	10	9.999999	3.0909088	4.5454545	1.9090908	.45454544	0	0	0	0	0	10	2.4545453	6.5454545	.99999988	0	0	0	0	0	0	0	0	0	0	0	0	0	0
0714109621661712	ARROYO LAS DELICIAS	071140002	114	Benemérito de las Américas	0002	Arroyo Delicias	4925	9.999999	200.95454	.20829889	.11653785	.28143707	.029209275	.0010555702	0	10	0	0	0	0	10	10	10	0	0	0	0	0	0	0	0	10	10	0	0	0	0	0	0	0	0	0	0	.24414063	0	0	0	0	0
0714109621661712	ARROYO LAS DELICIAS	071140002	114	Benemérito de las Américas	0002	Arroyo Delicias	2719	9.9999962	172.86363	1.2171298	.83639854	.68212098	.05451259	.0010935235	0	0	0	10	0	0	10	9.999999	6.636363	0	3.2727273	.090909086	0	0	0	0	0	9.999999	7.999999	1.3636363	.63636363	0	0	0	0	0	0	0	0	0	0	0	0	0	0
0714109621661712	ARROYO LAS DELICIAS	071140002	114	Benemérito de las Américas	0002	Arroyo Delicias	729	9.9999962	201.98	.97959173	.63209563	.45647708	0	0	0	10	0	0	0	0	10	10	3.7999997	2.5999999	3.3	.29999998	0	0	0	0	0	10	0	9.5	0	0	.5	0	0	0	0	0	0	0	0	0	0	0	0
0714109621661712	ARROYO LAS DELICIAS	071140002	114	Benemérito de las Américas	0002	Arroyo Delicias	2401	10.000002	196.14546	1.5830716	1.0416813	.57749933	.063982129	.0014781358	0	10	0	0	0	0	10	10	7.272727	.18181817	1.3636363	1.1818181	0	0	0	0	0	10	7.8181815	1.1818181	.81818181	.18181817	0	0	0	0	0	0	0	0	0	0	0	0	0
0714109621661712	ARROYO LAS DELICIAS	071140002	114	Benemérito de las Américas	0002	Arroyo Delicias	3698	9.999999	188.2066	5.7853012	3.32847	1.31769	0	0	0	0	0	10	0	0	10	9.999999	4.363636	3.6363635	1.2727273	.72727269	0	0	0	0	0	10	3.6363635	6.363636	0	0	0	0	0	0	0	0	0	0	0	0	0	0	0
0714109621661712	ARROYO LAS DELICIAS	071140002	114	Benemérito de las Américas	0002	Arroyo Delicias	1416	9.999999	199.63	.52258968	.34664565	.41292131	.089855343	.0054191835	0	9.4858866	0	.51411289	0	0	9.999999	10	2.181818	3.5454543	3.7272727	.5454545	0	0	0	0	0	9.999999	.72727269	4.454545	3.8181815	.99999988	0	0	0	0	0	0	0	0	0	0	0	0	0
0714109621661712	ARROYO LAS DELICIAS	071140002	114	Benemérito de las Américas	0002	Arroyo Delicias	4623	9.999999	201.11	.50783855	.29192731	.41758806	.028906446	.0011469718	0	10	0	0	0	0	10	10	10	0	0	0	0	0	0	0	0	10	10	0	0	0	0	0	0	0	0	0	0	0	0	0	0	0	0
0714109621661712	ARROYO LAS DELICIAS	071140002	114	Benemérito de las Américas	0002	Arroyo Delicias	1747	9.999999	214.84297	4.0370355	2.576704	1.0979005	.040186595	.00039756275	0	10	0	0	0	0	10	10	9.7520657	0	.24793388	0	0	0	0	0	0	9.999999	7.6859498	.90909082	1.07438	.33057851	0	0	0	0	0	0	0	0	0	0	0	0	0
[truncated: 18,412 more rows]
[truncated: 46 more columns]
