# Supplementary material for: How Effective Are Biodiversity Conservation Payments in Mexico?
Source: PLoS One. 2015 Mar 25;10(3):e0119881. doi: 10.1371/journal.pone.0119881 (PMC4373862; doi:10.1371/journal.pone.0119881)
Supplement: S2 File — (ZIP) [file pone.0119881.s002.zip › variable_description.xls]

## Sheet: variables
variable name	variable label
claveunica	ID National Agricultural Registry(RAN)
nom_na	Ejido name
cve_loc	ID INEGI
mun	Municipality id
nom_mun	Municipality name
loc	Locality id
nom_loc	Locality name
grid	id grid
areagrid	area of the grid
elevmean	average elevation in meter
elevstd	average standard deviation elevation in meter
slopemean	average slope in percentage
slopestd	average standard deviation slope in percentage
riskmean	average deforestation risk
riskstd	average standard deviation deforestation risk
geo_guat	geomorphologic map: area of the cell correponding to guatemala
geo_slope	geomorphologic map:area of the cell correponding to slope
geo_aluv	geomorphologic map: area of the cell correponding to alluvial plain
geo_stru	geomorphologic map: area of the cell corresponding to structural plain
geo_eros	geomorphologic map: area of the cell corresponding to land with erosion
geo_riva	geomorphologic map: area of the cell corresponding to rivers and lakes
geo_area	geomorphologic map: total area of the cell
area07	cell area overlapping with 2007 land use map
selva07	cell area overlaping with mature forest in 2007
agro07	cell area overlapping with agricultural land in 2007
arbu07	cell area overlapping with disturbed forest in 2007
herba07	cell area overlapping with other vegetation in 2007
suelo07	cell area overlapping with other soils in 2007
agua07	cell area overlapping with water body in 2007
inun07	cell area overlapping with wetland in 2007
urb07	cell area ovelapping with urbanization in 2007
nub07	cell area overlapping with clouds in 2007
area13	cell area overlapping with 2013 land use map
selva13	cell area overlaping with mature forest in 2013
agro13	cell area overlapping with agricultural land in 2013
arbu13	cell area overlapping with disturbed forest in 2013
herba13	cell area overlapping with other vegetation in 2013
suelo13	cell area overlapping with other soils in 2013
agua13	cell area overlapping with water body in 2013
urb13	cell area ovelapping with urbanization in 2013
nub13	cell area overlapping with clouds in 2013
apsa04	area of overlap with psa04 polygons
apsa05	area of overlap with psa05 polygons
apsa07	area of overlap with psa07 polygons
apsa09	area of overlap with psa09 polygons
apsa10	area of overlap with psa10 polygons
apsa11	area of overlap with psa11 polygons
apesl10	area of overlap with pesl10 polygons
apesl11	area of overlap with pesl11 polygons
apesl12	area of overlap with pesl12 polygons
apesl13	area of overlap with pesl13 polygons
apsa08	area of overlap with psa08 polygons
areaha	area of the ejido with which the cell overlap
sup_plano_	ejido total area
sup_uso_co	area of commons according to RAN
ejidatario	number of right holder in the ejido
rpesl11	dummy =1 if the ejido has applied for a PESL in 2011 but has not been funded, 0
rpesl12	dummy =1 if the ejido has applied for a PESL in 2012 but has not been funded, 0
rpsa12	dummy =1 if the ejido has applied for a PES in 2012 but has not been funded, 0 o
dist_comi	distance in km to the city of Comitan
dist_palen	distance in km to the city of Palenque
distkm	distance in km to the nearest city
poptot05	total population in 2005
im_05	marginality index in 2005
r1565	proportion of people between 15 and 64 years old in the ejido
ageejido	Years since ejido foudnation
idt	(min) idt
welev	spatially lagged elevation in meter
wslope	spatially lagged slope in meter
wrisk	spatially lagged risk
wconser	spatillay lagged conserved forest in ha
wselv07	spatially lagged forest cover in 2007 in ha
geoindic	index variable =1 if the dominant soil is alluvial in the soil, -3 if the domina
psa05	dummy =1 if the cell overlap with PES contract in 2005,o otherwise
epsa05	dummy =1 if the cell overlap with an ejido which has received a PES contract in
psa07	dummy =1 if the cell overlap with PES contract in 2007,o otherwise
psa09	dummy =1 if the cell overlap with PES contract in 2009,o otherwise
epsa09	dummy =1 if the cell overlap with an ejido which has received a PES contract in
psa10	dummy =1 if the cell overlap with PES contract in 2010,o otherwise
epsa10	dummy =1 if the cell overlap with an ejido which has received a PES contract in
psa11	dummy =1 if the cell overlap with PES contract in 2011,o otherwise
epsa11	dummy =1 if the cell overlap with an ejido which has received a PES contract in
psa08	dummy =1 if the cell overlap with PES contract in 2008,o otherwise
epsa08	dummy =1 if the cell overlap with an ejido which has received a PES contract in
rpsa05	dummy =1 if the cell overlap with PES contract that has not been funded in 2005,
rpsa06	dummy =1 if the cell overlap with PES contract that has not been funded in 2006,
rpsa08	dummy =1 if the cell overlap with PES contract that has not been funded in 2008,
rpsa09	dummy =1 if the cell overlap with PES contract that has not been funded in 2009,
pesl10	dummy =1 if the cell overlap with PESL contract that has not been funded in 2010
epesl10	dummy =1 if the cell overlap with an ejido which has received a PESL contract in
pesl11	dummy =1 if the cell overlap with PESL contract in 2011,o otherwise
epesl11	dummy =1 if the cell overlap with an ejido which has received a PESL contract in
pesl12	dummy =1 if the cell overlap with PESL contract in 2012,o otherwise
epesl12	dummy =1 if the cell overlap with an ejido which has received a PESl contract in
epesl13	dummy =1 if the cell overlap with an ejido which has received a PESL contract in
conserluc	area of forest conserved between 2007 and 2013
