# Supplementary material for: How Effective Are Biodiversity Conservation Payments in Mexico?
Source: PLoS One. 2015 Mar 25;10(3):e0119881. doi: 10.1371/journal.pone.0119881 (PMC4373862; doi:10.1371/journal.pone.0119881)
Supplement: S2 File — (ZIP) [file pone.0119881.s002.zip › land use maps/07/log]

20150201  23   0     0     0Seb C:\Users\Seb\Desktop\plosone\stata\lu\07 = (C:\Users\Seb\Desktop\plosone\stata\lu071.tif)
