# Supplementary material for: How Effective Are Biodiversity Conservation Payments in Mexico?
Source: PLoS One. 2015 Mar 25;10(3):e0119881. doi: 10.1371/journal.pone.0119881 (PMC4373862; doi:10.1371/journal.pone.0119881)
Supplement: S2 File — (ZIP) [file pone.0119881.s002.zip › land use maps/07/prj.adf]

Projection    UTM
Zone          15
Datum         WGS84
Spheroid      WGS84
Units         METERS
Zunits        NO
Parameters    
