# Supplementary material for: How Effective Are Biodiversity Conservation Payments in Mexico?
Source: PLoS One. 2015 Mar 25;10(3):e0119881. doi: 10.1371/journal.pone.0119881 (PMC4373862; doi:10.1371/journal.pone.0119881)
Supplement: S2 File — (ZIP) [file pone.0119881.s002.zip › land use maps/landuseclasses.xls]

## Sheet: Feuil1
Land use classes	code in map 07.tiff	code in map 13.tiff
Mature forest	100	1
Agricultural land	200	2
Disturbed forest	300	3
Other vegetation	400	4
Other soil	500	5
River	600	6
Wetland	700	7
Urbanized areas	800	8
Unclassified	900	9
