# Supplementary material for: How Effective Are Biodiversity Conservation Payments in Mexico?
Source: PLoS One. 2015 Mar 25;10(3):e0119881. doi: 10.1371/journal.pone.0119881 (PMC4373862; doi:10.1371/journal.pone.0119881)
Supplement: S2 File — (ZIP) [file pone.0119881.s002.zip › grid/grid10.prj]

PROJCS["WGS_1984_UTM_Zone_15N",GEOGCS["GCS_WGS_1984",DATUM["D_WGS_1984",SPHEROID["WGS_1984",6378137.0,298.257223563]],PRIMEM["Greenwich",0.0],UNIT["Degree",0.0174532925199433]],PROJECTION["Transverse_Mercator"],PARAMETER["False_Easting",500000.0],PARAMETER["False_Northing",0.0],PARAMETER["Central_Meridian",-93.0],PARAMETER["Scale_Factor",0.9996],PARAMETER["Latitude_Of_Origin",0.0],UNIT["Meter",1.0]]
