# Supplementary material for: How Effective Are Biodiversity Conservation Payments in Mexico?
Source: PLoS One. 2015 Mar 25;10(3):e0119881. doi: 10.1371/journal.pone.0119881 (PMC4373862; doi:10.1371/journal.pone.0119881)
Supplement: S2 File — (ZIP) [file pone.0119881.s002.zip › grid/grid10.shp.xml]

<?xml version="1.0" encoding="UTF-8"?>
<metadata xml:lang="en"><Esri><CreaDate>20150131</CreaDate><CreaTime>22582000</CreaTime><ArcGISFormat>1.0</ArcGISFormat><SyncOnce>FALSE</SyncOnce><DataProperties><lineage><Process Name="Create Fishnet" ToolSource="c:\program files (x86)\arcgis\desktop10.2\ArcToolbox\Toolboxes\Data Management Tools.tbx\CreateFishnet" Date="20140804" Time="015008">CreateFishnet C:\Arcgis\marques\fishnet.shp "711133.910075 1740098.755019" "711133.910075 1740108.755019" 316.227766017 316.227766017 # # "794023.910075 1837888.755019" LABELS "711133.910075 1740098.755019 794023.910075 1837888.755019" POLYGON</Process><Process Name="Calculate Field" ToolSource="c:\program files (x86)\arcgis\desktop10.2\ArcToolbox\Toolboxes\Data Management Tools.tbx\CalculateField" Date="20140804" Time="015020">CalculateField C:\Arcgis\marques\fishnet.shp Id [FID]+1 VB #</Process><Process Name="Define Projection (3)" ToolSource="c:\program files (x86)\arcgis\desktop10.2\ArcToolbox\Toolboxes\Data Management Tools.tbx\DefineProjection" Date="20140804" Time="015020">DefineProjection C:\Arcgis\marques\fishnet.shp PROJCS['WGS_1984_UTM_Zone_15N',GEOGCS['GCS_WGS_1984',DATUM['D_WGS_1984',SPHEROID['WGS_1984',6378137.0,298.257223563]],PRIMEM['Greenwich',0.0],UNIT['Degree',0.0174532925199433]],PROJECTION['Transverse_Mercator'],PARAMETER['False_Easting',500000.0],PARAMETER['False_Northing',0.0],PARAMETER['Central_Meridian',-93.0],PARAMETER['Scale_Factor',0.9996],PARAMETER['Latitude_Of_Origin',0.0],UNIT['Meter',1.0]]</Process><Process Name="Join Field (2)" ToolSource="c:\program files (x86)\arcgis\desktop10.2\ArcToolbox\Toolboxes\Data Management Tools.tbx\JoinField" Date="20140804" Time="020637">JoinField C:\Arcgis\marques\fishnet.shp Id in_memory\gridid Id Mean</Process><Process Name="Feature Class to Feature Class" ToolSource="c:\program files (x86)\arcgis\desktop10.2\ArcToolbox\Toolboxes\Conversion Tools.tbx\FeatureClassToFeatureClass" Date="20140804" Time="020644">FeatureClassToFeatureClass C:\Arcgis\marques\fishnet.shp C:\Arcgis\marques grid.shp ""MEAN" =  1" "Id "Id" true true false 6 Long 0 6 ,First,#,C:\Arcgis\marques\fishnet.shp,Id,-1,-1;Mean "Mean" true true false 0 Double 0 0 ,First,#,C:\Arcgis\marques\fishnet.shp,Mean,-1,-1" #</Process><Process Name="Spatial Join (2)" ToolSource="c:\program files (x86)\arcgis\desktop10.2\ArcToolbox\Toolboxes\Analysis Tools.tbx\SpatialJoin" Date="20140804" Time="020800">SpatialJoin C:\Arcgis\marques\grid.shp C:\Arcgis\marques.shp C:\Arcgis\marques\fishnet3.shp JOIN_ONE_TO_ONE KEEP_ALL "Id "Id" true true false 6 Long 0 6 ,First,#,C:\Arcgis\marques\grid.shp,Id,-1,-1;Mean "Mean" true true false 19 Double 0 0 ,First,#,C:\Arcgis\marques\grid.shp,Mean,-1,-1;OBJECTID "OBJECTID" true true false 9 Long 0 9 ,First,#,C:\Arcgis\marques.shp,OBJECTID,-1,-1;CLAVEUNICA "CLAVEUNICA" true true false 16 Text 0 0 ,First,#,C:\Arcgis\marques.shp,CLAVEUNICA,-1,-1;CVE_EDO "CVE_EDO" true true false 2 Text 0 0 ,First,#,C:\Arcgis\marques.shp,CVE_EDO,-1,-1;CINA_MUN "CINA_MUN" true true false 3 Text 0 0 ,First,#,C:\Arcgis\marques.shp,CINA_MUN,-1,-1;CINA_NA "CINA_NA" true true false 3 Text 0 0 ,First,#,C:\Arcgis\marques.shp,CINA_NA,-1,-1;CVEMUNIN "CVEMUNIN" true true false 3 Text 0 0 ,First,#,C:\Arcgis\marques.shp,CVEMUNIN,-1,-1;CVENAIN "CVENAIN" true true false 3 Text 0 0 ,First,#,C:\Arcgis\marques.shp,CVENAIN,-1,-1;NOM_NA "NOM_NA" true true false 60 Text 0 0 ,First,#,C:\Arcgis\marques.shp,NOM_NA,-1,-1;CVE_LOC "CVE_LOC" true true false 9 Text 0 0 ,First,#,C:\Arcgis\marques.shp,CVE_LOC,-1,-1;ENT "ENT" true true false 2 Text 0 0 ,First,#,C:\Arcgis\marques.shp,ENT,-1,-1;NOM_ENT "NOM_ENT" true true false 50 Text 0 0 ,First,#,C:\Arcgis\marques.shp,NOM_ENT,-1,-1;MUN "MUN" true true false 3 Text 0 0 ,First,#,C:\Arcgis\marques.shp,MUN,-1,-1;NOM_MUN "NOM_MUN" true true false 50 Text 0 0 ,First,#,C:\Arcgis\marques.shp,NOM_MUN,-1,-1;LOC "LOC" true true false 4 Text 0 0 ,First,#,C:\Arcgis\marques.shp,LOC,-1,-1;NOM_LOC "NOM_LOC" true true false 50 Text 0 0 ,First,#,C:\Arcgis\marques.shp,NOM_LOC,-1,-1;LONGITUD "LONGITUD" true true false 19 Double 0 0 ,First,#,C:\Arcgis\marques.shp,LONGITUD,-1,-1;LATITUD "LATITUD" true true false 19 Double 0 0 ,First,#,C:\Arcgis\marques.shp,LATITUD,-1,-1;ALTITUD "ALTITUD" true true false 19 Double 0 0 ,First,#,C:\Arcgis\marques.shp,ALTITUD,-1,-1;cve "cve" true true false 19 Double 0 0 ,First,#,C:\Arcgis\marques.shp,cve,-1,-1" HAVE_THEIR_CENTER_IN # #</Process><Process Name="Spatial Join" ToolSource="c:\program files (x86)\arcgis\desktop10.2\ArcToolbox\Toolboxes\Analysis Tools.tbx\SpatialJoin" Date="20140804" Time="020812">SpatialJoin C:\Arcgis\marques\fishnet3.shp C:\Arcgis\marques.shp C:\Arcgis\Default.gdb\join JOIN_ONE_TO_ONE KEEP_ALL "Join_Count "Join_Count" true true false 0 Long 0 0 ,First,#,C:\Arcgis\marques\fishnet3.shp,Join_Count,-1,-1;TARGET_FID "TARGET_FID" true true false 0 Long 0 0 ,First,#,C:\Arcgis\marques\fishnet3.shp,TARGET_FID,-1,-1;Id "Id" true true false 6 Long 0 6 ,First,#,C:\Arcgis\marques\fishnet3.shp,Id,-1,-1;Mean "Mean" true true false 19 Double 0 0 ,First,#,C:\Arcgis\marques\fishnet3.shp,Mean,-1,-1;OBJECTID "OBJECTID" true true false 9 Long 0 9 ,First,#,C:\Arcgis\marques\fishnet3.shp,OBJECTID,-1,-1;CLAVEUNICA "CLAVEUNICA" true true false 16 Text 0 0 ,First,#,C:\Arcgis\marques\fishnet3.shp,CLAVEUNICA,-1,-1;CVE_EDO "CVE_EDO" true true false 2 Text 0 0 ,First,#,C:\Arcgis\marques\fishnet3.shp,CVE_EDO,-1,-1;CINA_MUN "CINA_MUN" true true false 3 Text 0 0 ,First,#,C:\Arcgis\marques\fishnet3.shp,CINA_MUN,-1,-1;CINA_NA "CINA_NA" true true false 3 Text 0 0 ,First,#,C:\Arcgis\marques\fishnet3.shp,CINA_NA,-1,-1;CVEMUNIN "CVEMUNIN" true true false 3 Text 0 0 ,First,#,C:\Arcgis\marques\fishnet3.shp,CVEMUNIN,-1,-1;CVENAIN "CVENAIN" true true false 3 Text 0 0 ,First,#,C:\Arcgis\marques\fishnet3.shp,CVENAIN,-1,-1;NOM_NA "NOM_NA" true true false 60 Text 0 0 ,First,#,C:\Arcgis\marques\fishnet3.shp,NOM_NA,-1,-1;CVE_LOC "CVE_LOC" true true false 9 Text 0 0 ,First,#,C:\Arcgis\marques\fishnet3.shp,CVE_LOC,-1,-1;ENT "ENT" true true false 2 Text 0 0 ,First,#,C:\Arcgis\marques\fishnet3.shp,ENT,-1,-1;NOM_ENT "NOM_ENT" true true false 50 Text 0 0 ,First,#,C:\Arcgis\marques\fishnet3.shp,NOM_ENT,-1,-1;MUN "MUN" true true false 3 Text 0 0 ,First,#,C:\Arcgis\marques\fishnet3.shp,MUN,-1,-1;NOM_MUN "NOM_MUN" true true false 50 Text 0 0 ,First,#,C:\Arcgis\marques\fishnet3.shp,NOM_MUN,-1,-1;LOC "LOC" true true false 4 Text 0 0 ,First,#,C:\Arcgis\marques\fishnet3.shp,LOC,-1,-1;NOM_LOC "NOM_LOC" true true false 50 Text 0 0 ,First,#,C:\Arcgis\marques\fishnet3.shp,NOM_LOC,-1,-1;LONGITUD "LONGITUD" true true false 19 Double 0 0 ,First,#,C:\Arcgis\marques\fishnet3.shp,LONGITUD,-1,-1;LATITUD "LATITUD" true true false 19 Double 0 0 ,First,#,C:\Arcgis\marques\fishnet3.shp,LATITUD,-1,-1;ALTITUD "ALTITUD" true true false 19 Double 0 0 ,First,#,C:\Arcgis\marques\fishnet3.shp,ALTITUD,-1,-1;cve "cve" true true false 19 Double 0 0 ,First,#,C:\Arcgis\marques\fishnet3.shp,cve,-1,-1" INTERSECT # #</Process><Process Name="Spatial Join (4)" ToolSource="c:\program files (x86)\arcgis\desktop10.2\ArcToolbox\Toolboxes\Analysis Tools.tbx\SpatialJoin" Date="20140804" Time="020825">SpatialJoin C:\Arcgis\Default.gdb\join C:\Arcgis\marques.shp C:\Arcgis\marques\join3.shp JOIN_ONE_TO_ONE KEEP_ALL "Join_Count "Join_Count" true true false 0 Long 0 0 ,First,#,C:\Arcgis\Default.gdb\join,Join_Count,-1,-1;TARGET_FID "TARGET_FID" true true false 0 Long 0 0 ,First,#,C:\Arcgis\Default.gdb\join,TARGET_FID,-1,-1;Join_Cou_1 "Join_Cou_1" true true false 0 Long 0 0 ,First,#,C:\Arcgis\Default.gdb\join,Join_Count,-1,-1;TARGET_F_1 "TARGET_F_1" true true false 0 Long 0 0 ,First,#,C:\Arcgis\Default.gdb\join,TARGET_FID,-1,-1;Id "Id" true true false 6 Long 0 6 ,First,#,C:\Arcgis\Default.gdb\join,Id,-1,-1;Mean "Mean" true true false 19 Double 0 0 ,First,#,C:\Arcgis\Default.gdb\join,Mean,-1,-1;OBJECTID "OBJECTID" true true false 9 Long 0 9 ,First,#,C:\Arcgis\Default.gdb\join,OBJECTID,-1,-1;CLAVEUNICA "CLAVEUNICA" true true false 16 Text 0 0 ,First,#,C:\Arcgis\Default.gdb\join,CLAVEUNICA,-1,-1;CVE_EDO "CVE_EDO" true true false 2 Text 0 0 ,First,#,C:\Arcgis\Default.gdb\join,CVE_EDO,-1,-1;CINA_MUN "CINA_MUN" true true false 3 Text 0 0 ,First,#,C:\Arcgis\Default.gdb\join,CINA_MUN,-1,-1;CINA_NA "CINA_NA" true true false 3 Text 0 0 ,First,#,C:\Arcgis\Default.gdb\join,CINA_NA,-1,-1;CVEMUNIN "CVEMUNIN" true true false 3 Text 0 0 ,First,#,C:\Arcgis\Default.gdb\join,CVEMUNIN,-1,-1;CVENAIN "CVENAIN" true true false 3 Text 0 0 ,First,#,C:\Arcgis\Default.gdb\join,CVENAIN,-1,-1;NOM_NA "NOM_NA" true true false 60 Text 0 0 ,First,#,C:\Arcgis\Default.gdb\join,NOM_NA,-1,-1;CVE_LOC "CVE_LOC" true true false 9 Text 0 0 ,First,#,C:\Arcgis\Default.gdb\join,CVE_LOC,-1,-1;ENT "ENT" true true false 2 Text 0 0 ,First,#,C:\Arcgis\Default.gdb\join,ENT,-1,-1;NOM_ENT "NOM_ENT" true true false 50 Text 0 0 ,First,#,C:\Arcgis\Default.gdb\join,NOM_ENT,-1,-1;MUN "MUN" true true false 3 Text 0 0 ,First,#,C:\Arcgis\Default.gdb\join,MUN,-1,-1;NOM_MUN "NOM_MUN" true true false 50 Text 0 0 ,First,#,C:\Arcgis\Default.gdb\join,NOM_MUN,-1,-1;LOC "LOC" true true false 4 Text 0 0 ,First,#,C:\Arcgis\Default.gdb\join,LOC,-1,-1;NOM_LOC "NOM_LOC" true true false 50 Text 0 0 ,First,#,C:\Arcgis\Default.gdb\join,NOM_LOC,-1,-1;LONGITUD "LONGITUD" true true false 19 Double 0 0 ,First,#,C:\Arcgis\Default.gdb\join,LONGITUD,-1,-1;LATITUD "LATITUD" true true false 19 Double 0 0 ,First,#,C:\Arcgis\Default.gdb\join,LATITUD,-1,-1;ALTITUD "ALTITUD" true true false 19 Double 0 0 ,First,#,C:\Arcgis\Default.gdb\join,ALTITUD,-1,-1;cve "cve" true true false 19 Double 0 0 ,First,#,C:\Arcgis\Default.gdb\join,cve,-1,-1" WITHIN # #</Process><Process Name="Feature Class to Feature Class (2)" ToolSource="c:\program files (x86)\arcgis\desktop10.2\ArcToolbox\Toolboxes\Conversion Tools.tbx\FeatureClassToFeatureClass" Date="20140804" Time="053348">FeatureClassToFeatureClass C:\Arcgis\marques\join3.shp C:\Arcgis\marques grid10.shp ""OBJECTID" &lt;&gt; 0" "Join_Count "Join_Count" true true false 0 Long 0 0 ,First,#,C:\Arcgis\marques\join3.shp,Join_Count,-1,-1,C:\Arcgis\marques\join3.shp,Join_Count,-1,-1;TARGET_FID "TARGET_FID" true true false 0 Long 0 0 ,First,#,C:\Arcgis\marques\join3.shp,TARGET_FID,-1,-1,C:\Arcgis\marques\join3.shp,TARGET_FID,-1,-1;Join_Cou_1 "Join_Cou_1" true true false 0 Long 0 0 ,First,#,C:\Arcgis\marques\join3.shp,Join_Cou_1,-1,-1;TARGET_F_1 "TARGET_F_1" true true false 0 Long 0 0 ,First,#,C:\Arcgis\marques\join3.shp,TARGET_F_1,-1,-1;Id "Id" true true false 6 Long 0 6 ,First,#,C:\Arcgis\marques\join3.shp,Id,-1,-1;Mean "Mean" true true false 19 Double 0 0 ,First,#,C:\Arcgis\marques\join3.shp,Mean,-1,-1;OBJECTID "OBJECTID" true true false 9 Long 0 9 ,First,#,C:\Arcgis\marques\join3.shp,OBJECTID,-1,-1;CLAVEUNICA "CLAVEUNICA" true true false 16 Text 0 0 ,First,#,C:\Arcgis\marques\join3.shp,CLAVEUNICA,-1,-1;CVE_EDO "CVE_EDO" true true false 2 Text 0 0 ,First,#,C:\Arcgis\marques\join3.shp,CVE_EDO,-1,-1;CINA_MUN "CINA_MUN" true true false 3 Text 0 0 ,First,#,C:\Arcgis\marques\join3.shp,CINA_MUN,-1,-1;CINA_NA "CINA_NA" true true false 3 Text 0 0 ,First,#,C:\Arcgis\marques\join3.shp,CINA_NA,-1,-1;CVEMUNIN "CVEMUNIN" true true false 3 Text 0 0 ,First,#,C:\Arcgis\marques\join3.shp,CVEMUNIN,-1,-1;CVENAIN "CVENAIN" true true false 3 Text 0 0 ,First,#,C:\Arcgis\marques\join3.shp,CVENAIN,-1,-1;NOM_NA "NOM_NA" true true false 60 Text 0 0 ,First,#,C:\Arcgis\marques\join3.shp,NOM_NA,-1,-1;CVE_LOC "CVE_LOC" true true false 9 Text 0 0 ,First,#,C:\Arcgis\marques\join3.shp,CVE_LOC,-1,-1;ENT "ENT" true true false 2 Text 0 0 ,First,#,C:\Arcgis\marques\join3.shp,ENT,-1,-1;NOM_ENT "NOM_ENT" true true false 50 Text 0 0 ,First,#,C:\Arcgis\marques\join3.shp,NOM_ENT,-1,-1;MUN "MUN" true true false 3 Text 0 0 ,First,#,C:\Arcgis\marques\join3.shp,MUN,-1,-1;NOM_MUN "NOM_MUN" true true false 50 Text 0 0 ,First,#,C:\Arcgis\marques\join3.shp,NOM_MUN,-1,-1;LOC "LOC" true true false 4 Text 0 0 ,First,#,C:\Arcgis\marques\join3.shp,LOC,-1,-1;NOM_LOC "NOM_LOC" true true false 50 Text 0 0 ,First,#,C:\Arcgis\marques\join3.shp,NOM_LOC,-1,-1;LONGITUD "LONGITUD" true true false 19 Double 0 0 ,First,#,C:\Arcgis\marques\join3.shp,LONGITUD,-1,-1;LATITUD "LATITUD" true true false 19 Double 0 0 ,First,#,C:\Arcgis\marques\join3.shp,LATITUD,-1,-1;ALTITUD "ALTITUD" true true false 19 Double 0 0 ,First,#,C:\Arcgis\marques\join3.shp,ALTITUD,-1,-1;cve "cve" true true false 19 Double 0 0 ,First,#,C:\Arcgis\marques\join3.shp,cve,-1,-1" #</Process><Process Name="Delete Field" ToolSource="c:\program files (x86)\arcgis\desktop10.2\ArcToolbox\Toolboxes\Data Management Tools.tbx\DeleteField" Date="20140804" Time="053356">DeleteField C:\Arcgis\marques\grid10.shp Join_Count;TARGET_FID;Mean;areaha;ELEVMEAN;ELEVSTD;ELEVMIN;ELEVMAX;SLOPEMEAN;SLOPESTD;SLOPEMIN;SLOPEMAX;RISKMEAN;RISKSTD;RISKMIN;RISKMAX;AREA07;FOR07;AGR07;WAT07;URB07;CLO07;AREA13;FOR13;AGR13;WAT13;URB13;CLO13;GEO_GUAT;GEO_SLOPE;GEO_ALUV;GEO_STRU;GEO_LAKP;GEO_EROS;GEO_RIVA;GEO_AREA;S3AGRTP;S3SELVPRIM;S3SELVSEC;S3CULTPAST;S3VEHY;S3URB;S3AREA;S4AGRTP;S4SELVPRIM;S4SELVSEC;S4INDPAST;S4CULTPAST;S4VEHY;S4URB;S4AREA;S5AGRTP;S5SELVPRIM;S5SELVSEC;S5INDPAST;S5CULTPAST;S5VEHY;S5URB;S5AREA;ACABSA04;ACABSA05;ACABSA07;ACABSA08;APSA09;APSA10;APSA11;ARPSA06;ARPSA08;ARPSA09;Shape_Leng;Shape_Area</Process><Process Name="Add Field" ToolSource="c:\program files (x86)\arcgis\desktop10.2\ArcToolbox\Toolboxes\Data Management Tools.tbx\AddField" Date="20140804" Time="053356">AddField C:\Arcgis\marques\grid10.shp grid LONG # # # # NULLABLE NON_REQUIRED #</Process><Process Name="Calculate Field (2)" ToolSource="c:\program files (x86)\arcgis\desktop10.2\ArcToolbox\Toolboxes\Data Management Tools.tbx\CalculateField" Date="20140804" Time="053402">CalculateField C:\Arcgis\marques\grid10.shp grid [FID]+1 VB #</Process><Process Name="Delete Field (3)" ToolSource="c:\program files (x86)\arcgis\desktop10.2\ArcToolbox\Toolboxes\Data Management Tools.tbx\DeleteField" Date="20140804" Time="180957">DeleteField grid10 areaha</Process><Process Name="Add Field (12)" ToolSource="c:\program files (x86)\arcgis\desktop10.2\ArcToolbox\Toolboxes\Data Management Tools.tbx\AddField" Date="20140804" Time="180958">AddField grid10 areaha DOUBLE # # # # NULLABLE NON_REQUIRED #</Process><Process Name="Calculate Field (22)" ToolSource="c:\program files (x86)\arcgis\desktop10.2\ArcToolbox\Toolboxes\Data Management Tools.tbx\CalculateField" Date="20140804" Time="181024">CalculateField grid10 areaha !shape.area@hectare! PYTHON #</Process><Process Name="Delete Field (3)" ToolSource="c:\program files (x86)\arcgis\desktop10.2\ArcToolbox\Toolboxes\Data Management Tools.tbx\DeleteField" Date="20140805" Time="220906">DeleteField grid10 areaha</Process><Process Name="Add Field (12)" ToolSource="c:\program files (x86)\arcgis\desktop10.2\ArcToolbox\Toolboxes\Data Management Tools.tbx\AddField" Date="20140805" Time="220907">AddField grid10 areaha DOUBLE # # # # NULLABLE NON_REQUIRED #</Process><Process Name="Calculate Field (22)" ToolSource="c:\program files (x86)\arcgis\desktop10.2\ArcToolbox\Toolboxes\Data Management Tools.tbx\CalculateField" Date="20140805" Time="220927">CalculateField grid10 areaha !shape.area@hectare! PYTHON #</Process><Process Name="Delete Field (3)" ToolSource="c:\program files (x86)\arcgis\desktop10.2\ArcToolbox\Toolboxes\Data Management Tools.tbx\DeleteField" Date="20140805" Time="225745">DeleteField grid10 areaha</Process><Process Name="Add Field (12)" ToolSource="c:\program files (x86)\arcgis\desktop10.2\ArcToolbox\Toolboxes\Data Management Tools.tbx\AddField" Date="20140805" Time="225746">AddField grid10 areaha DOUBLE # # # # NULLABLE NON_REQUIRED #</Process><Process Name="Calculate Field (22)" ToolSource="c:\program files (x86)\arcgis\desktop10.2\ArcToolbox\Toolboxes\Data Management Tools.tbx\CalculateField" Date="20140805" Time="225812">CalculateField grid10 areaha !shape.area@hectare! PYTHON #</Process><Process Name="Delete Field (3)" ToolSource="c:\program files (x86)\arcgis\desktop10.2\ArcToolbox\Toolboxes\Data Management Tools.tbx\DeleteField" Date="20140805" Time="230303">DeleteField grid10 areaha</Process><Process Name="Add Field (12)" ToolSource="c:\program files (x86)\arcgis\desktop10.2\ArcToolbox\Toolboxes\Data Management Tools.tbx\AddField" Date="20140805" Time="230303">AddField grid10 areaha DOUBLE # # # # NULLABLE NON_REQUIRED #</Process><Process Name="Calculate Field (22)" ToolSource="c:\program files (x86)\arcgis\desktop10.2\ArcToolbox\Toolboxes\Data Management Tools.tbx\CalculateField" Date="20140805" Time="230321">CalculateField grid10 areaha !shape.area@hectare! PYTHON #</Process><Process Name="Delete Field (3)" ToolSource="c:\program files (x86)\arcgis\desktop10.2\ArcToolbox\Toolboxes\Data Management Tools.tbx\DeleteField" Date="20140806" Time="023207">DeleteField grid10 areaha</Process><Process Name="Add Field (12)" ToolSource="c:\program files (x86)\arcgis\desktop10.2\ArcToolbox\Toolboxes\Data Management Tools.tbx\AddField" Date="20140806" Time="023207">AddField grid10 areaha DOUBLE # # # # NULLABLE NON_REQUIRED #</Process><Process Name="Calculate Field (22)" ToolSource="c:\program files (x86)\arcgis\desktop10.2\ArcToolbox\Toolboxes\Data Management Tools.tbx\CalculateField" Date="20140806" Time="023224">CalculateField grid10 areaha !shape.area@hectare! PYTHON #</Process><Process Name="Delete Field (5)" ToolSource="c:\program files (x86)\arcgis\desktop10.2\ArcToolbox\Toolboxes\Data Management Tools.tbx\DeleteField" Date="20140806" Time="024039">DeleteField grid10 ELEVMEAN;ELEVSTD;ELEVMIN;ELEVMAX;SLOPEMEAN;SLOPESTD;SLOPEMIN;SLOPEMAX;RISKMEAN;RISKSTD;RISKMIN;RISKMAX;S3AGRTP;S3SELVPRIM;S3SELVSEC;S3CULTPAST;S3VEHY;S3URB;S3AREA;S4AGRTP;S4SELVPRIM;S4SELVSEC;S4INDPAST;S4CULTPAST;S4VEHY;S4URB;S4AREA;S5AGRTP;S5SELVPRIM;S5SELVSEC;S5INDPAST;S5CULTPAST;S5VEHY;S5URB;S5AREA;GEO_GUAT;GEO_SLOPE;GEO_ALUV;GEO_STRU;GEO_EROS;GEO_RIVA;GEO_AREA;AREA07;SELVA07;AGRO07;SSEC07;ACAH07;AGUA07;INUN07;URB07;NUBE07;AREA13;SELVA13;AGRO13;SSEC13;ACAH13;AGUA13;INUN13;URB13;NUBE13;LUC_AREA;SELVTOSELV;SELVTOAGRO;SELVTOSSEC;SELVTOACAH;SELVTOAGUA;SELVTOINUN;AGROTOSELV;AGROTOAGRO;AGROTOSSEC;AGROTOACAH;AGROTOAGUA;AGROTOINUN;SSECTOSELV;SSECTOAGRO;SSECTOSSEC;SSECTOACAH;SSECTOAGUA;SSECTOINUN;ACAHTOSELV;ACAHTOAGRO;ACAHTOSSEC;ACAHTOACAH;ACAHTOAGUA;ACAHTOINUN;AGUATOSELV;AGUATOAGRO;AGUATOSSEC;AGUATOACAH;AGUATOAGUA;AGUATOINUN;INUNTOSELV;INUNTOAGRO;INUNTOSSEC;INUNTOACAH;INUNTOAGUA;INUNTOINUN;URB;CLOUDS</Process><Process Name="Join Field [131053_05202014]" ToolSource="c:\program files (x86)\arcgis\desktop10.2\ArcToolbox\Toolboxes\Data Management Tools.tbx\JoinField" Date="20140806" Time="024425">JoinField grid10 grid C:\Arcgis\marques\grid\elev GRID ELEVMEAN;ELEVSTD;ELEVMIN;ELEVMAX</Process><Process Name="Join Field [131053_05202014]" ToolSource="c:\program files (x86)\arcgis\desktop10.2\ArcToolbox\Toolboxes\Data Management Tools.tbx\JoinField" Date="20140806" Time="024811">JoinField grid10 grid C:\Arcgis\marques\grid\slopetab GRID SLOPEMEAN;SLOPESTD;SLOPEMIN;SLOPEMAX</Process><Process Name="Join Field [131053_05202014]" ToolSource="c:\program files (x86)\arcgis\desktop10.2\ArcToolbox\Toolboxes\Data Management Tools.tbx\JoinField" Date="20140806" Time="025205">JoinField grid10 grid C:\Arcgis\marques\grid\risk GRID RISKMEAN;RISKSTD;RISKMIN;RISKMAX</Process><Process Name="Join Field [131053_05202014]" ToolSource="c:\program files (x86)\arcgis\desktop10.2\ArcToolbox\Toolboxes\Data Management Tools.tbx\JoinField" Date="20140806" Time="025559">JoinField grid10 grid C:\Arcgis\marques\grid\s3 GRID S3AGRTP;S3SELVPRIM;S3SELVSEC;S3CULTPAST;S3VEHY;S3URB;S3AREA</Process><Process Name="Join Field [131053_05202014]" ToolSource="c:\program files (x86)\arcgis\desktop10.2\ArcToolbox\Toolboxes\Data Management Tools.tbx\JoinField" Date="20140806" Time="025940">JoinField grid10 grid C:\Arcgis\marques\grid\s4 GRID S4AGRTP;S4SELVPRIM;S4SELVSEC;S4INDPAST;S4CULTPAST;S4VEHY;S4URB;S4AREA</Process><Process Name="Join Field [131053_05202014]" ToolSource="c:\program files (x86)\arcgis\desktop10.2\ArcToolbox\Toolboxes\Data Management Tools.tbx\JoinField" Date="20140806" Time="030322">JoinField grid10 grid C:\Arcgis\marques\grid\s5 GRID S5AGRTP;S5SELVPRIM;S5SELVSEC;S5INDPAST;S5CULTPAST;S5VEHY;S5URB;S5AREA</Process><Process Name="Join Field [131053_05202014]" ToolSource="c:\program files (x86)\arcgis\desktop10.2\ArcToolbox\Toolboxes\Data Management Tools.tbx\JoinField" Date="20140806" Time="030710">JoinField grid10 grid C:\Arcgis\marques\grid\geoma GRID GEO_GUAT;GEO_SLOPE;GEO_ALUV;GEO_STRU;GEO_EROS;GEO_RIVA;GEO_AREA</Process><Process Name="Join Field [131053_05202014]" ToolSource="c:\program files (x86)\arcgis\desktop10.2\ArcToolbox\Toolboxes\Data Management Tools.tbx\JoinField" Date="20140806" Time="031058">JoinField grid10 grid C:\Arcgis\marques\grid\tab07 GRID AREA07;SELVA07;AGRO07;SSEC07;ACAH07;AGUA07;INUN07;URB07;NUBE07</Process><Process Name="Join Field [131053_05202014]" ToolSource="c:\program files (x86)\arcgis\desktop10.2\ArcToolbox\Toolboxes\Data Management Tools.tbx\JoinField" Date="20140806" Time="031453">JoinField grid10 grid C:\Arcgis\marques\grid\tab13 GRID AREA13;SELVA13;AGRO13;SSEC13;ACAH13;AGUA13;INUN13;URB13;NUBE13</Process><Process Name="Join Field [131053_05202014]" ToolSource="c:\program files (x86)\arcgis\desktop10.2\ArcToolbox\Toolboxes\Data Management Tools.tbx\JoinField" Date="20140806" Time="031842">JoinField grid10 grid C:\Arcgis\marques\grid\luc GRID LUC_AREA;SELVTOSELV;SELVTOAGRO;SELVTOSSEC;SELVTOACAH;SELVTOAGUA;SELVTOINUN;AGROTOSELV;AGROTOAGRO;AGROTOSSEC;AGROTOACAH;AGROTOAGUA;AGROTOINUN;SSECTOSELV;SSECTOAGRO;SSECTOSSEC;SSECTOACAH;SSECTOAGUA;SSECTOINUN;ACAHTOSELV;ACAHTOAGRO;ACAHTOSSEC;ACAHTOACAH;ACAHTOAGUA;ACAHTOINUN;AGUATOSELV;AGUATOAGRO;AGUATOSSEC;AGUATOACAH;AGUATOAGUA;AGUATOINUN;INUNTOSELV;INUNTOAGRO;INUNTOSSEC;INUNTOACAH;INUNTOAGUA;INUNTOINUN;URB;CLOUDS</Process><Process Name="Delete Field (2)" ToolSource="c:\program files (x86)\arcgis\desktop10.2\ArcToolbox\Toolboxes\Data Management Tools.tbx\DeleteField" Date="20140806" Time="031842">DeleteField grid10 ACABSA04;ACABSA05;ACABSA07;ACABSA08;APSA09;APSA10;APSA11;ARPSA05;ARPSA06;ARPSA08;ARPSA09;APESL10;APESL11;APESL12;APESL13</Process><Process Name="Join Field [153540_05202014]" ToolSource="c:\program files (x86)\arcgis\desktop10.2\ArcToolbox\Toolboxes\Data Management Tools.tbx\JoinField" Date="20140806" Time="032235">JoinField grid10 grid C:\Arcgis\marques\grid\cabsa04 GRID ACABSA04</Process><Process Name="Join Field [153540_05202014]" ToolSource="c:\program files (x86)\arcgis\desktop10.2\ArcToolbox\Toolboxes\Data Management Tools.tbx\JoinField" Date="20140806" Time="032628">JoinField grid10 grid C:\Arcgis\marques\grid\cabsa05 GRID ACABSA05</Process><Process Name="Join Field [153540_05202014]" ToolSource="c:\program files (x86)\arcgis\desktop10.2\ArcToolbox\Toolboxes\Data Management Tools.tbx\JoinField" Date="20140806" Time="033022">JoinField grid10 grid C:\Arcgis\marques\grid\cabsa07 GRID ACABSA07</Process><Process Name="Join Field [153540_05202014]" ToolSource="c:\program files (x86)\arcgis\desktop10.2\ArcToolbox\Toolboxes\Data Management Tools.tbx\JoinField" Date="20140806" Time="033426">JoinField grid10 grid C:\Arcgis\marques\grid\cabsa08 GRID ACABSA08</Process><Process Name="Join Field [153540_05202014]" ToolSource="c:\program files (x86)\arcgis\desktop10.2\ArcToolbox\Toolboxes\Data Management Tools.tbx\JoinField" Date="20140806" Time="033849">JoinField grid10 grid C:\Arcgis\marques\grid\psa09 GRID APSA09</Process><Process Name="Join Field [153540_05202014]" ToolSource="c:\program files (x86)\arcgis\desktop10.2\ArcToolbox\Toolboxes\Data Management Tools.tbx\JoinField" Date="20140806" Time="034256">JoinField grid10 grid C:\Arcgis\marques\grid\psa10 GRID APSA10</Process><Process Name="Join Field [153540_05202014]" ToolSource="c:\program files (x86)\arcgis\desktop10.2\ArcToolbox\Toolboxes\Data Management Tools.tbx\JoinField" Date="20140806" Time="034754">JoinField grid10 grid C:\Arcgis\marques\grid\psa11 GRID APSA11</Process><Process Name="Join Field [153540_05202014]" ToolSource="c:\program files (x86)\arcgis\desktop10.2\ArcToolbox\Toolboxes\Data Management Tools.tbx\JoinField" Date="20140806" Time="035220">JoinField grid10 grid C:\Arcgis\marques\grid\rpsa05 GRID ARPSA05</Process><Process Name="Join Field [153540_05202014]" ToolSource="c:\program files (x86)\arcgis\desktop10.2\ArcToolbox\Toolboxes\Data Management Tools.tbx\JoinField" Date="20140806" Time="035652">JoinField grid10 grid C:\Arcgis\marques\grid\rpsa06 GRID ARPSA06</Process><Process Name="Join Field [153540_05202014]" ToolSource="c:\program files (x86)\arcgis\desktop10.2\ArcToolbox\Toolboxes\Data Management Tools.tbx\JoinField" Date="20140806" Time="040125">JoinField grid10 grid C:\Arcgis\marques\grid\rpsa08 GRID ARPSA08</Process><Process Name="Join Field [153540_05202014]" ToolSource="c:\program files (x86)\arcgis\desktop10.2\ArcToolbox\Toolboxes\Data Management Tools.tbx\JoinField" Date="20140806" Time="040601">JoinField grid10 grid C:\Arcgis\marques\grid\rpsa09 GRID ARPSA09</Process><Process Name="Join Field [153540_05202014]" ToolSource="c:\program files (x86)\arcgis\desktop10.2\ArcToolbox\Toolboxes\Data Management Tools.tbx\JoinField" Date="20140806" Time="041044">JoinField grid10 grid C:\Arcgis\marques\grid\pesl10 GRID APESL10</Process><Process Name="Join Field [153540_05202014]" ToolSource="c:\program files (x86)\arcgis\desktop10.2\ArcToolbox\Toolboxes\Data Management Tools.tbx\JoinField" Date="20140806" Time="041517">JoinField grid10 grid C:\Arcgis\marques\grid\pesl11 GRID APESL11</Process><Process Name="Join Field [153540_05202014]" ToolSource="c:\program files (x86)\arcgis\desktop10.2\ArcToolbox\Toolboxes\Data Management Tools.tbx\JoinField" Date="20140806" Time="041939">JoinField grid10 grid C:\Arcgis\marques\grid\pesl12 GRID APESL12</Process><Process Name="Join Field [153540_05202014]" ToolSource="c:\program files (x86)\arcgis\desktop10.2\ArcToolbox\Toolboxes\Data Management Tools.tbx\JoinField" Date="20140806" Time="042352">JoinField grid10 grid C:\Arcgis\marques\grid\pesl13 GRID APESL13</Process><Process Name="Delete Field (3)" ToolSource="c:\program files (x86)\arcgis\desktop10.2\ArcToolbox\Toolboxes\Data Management Tools.tbx\DeleteField" Date="20140806" Time="052354">DeleteField grid10 areaha</Process><Process Name="Add Field (12)" ToolSource="c:\program files (x86)\arcgis\desktop10.2\ArcToolbox\Toolboxes\Data Management Tools.tbx\AddField" Date="20140806" Time="052355">AddField grid10 areaha DOUBLE # # # # NULLABLE NON_REQUIRED #</Process><Process Name="Calculate Field (22)" ToolSource="c:\program files (x86)\arcgis\desktop10.2\ArcToolbox\Toolboxes\Data Management Tools.tbx\CalculateField" Date="20140806" Time="052446">CalculateField grid10 areaha !shape.area@hectare! PYTHON #</Process><Process Name="Delete Field (5)" ToolSource="c:\program files (x86)\arcgis\desktop10.2\ArcToolbox\Toolboxes\Data Management Tools.tbx\DeleteField" Date="20140806" Time="055331">DeleteField grid10 ELEVMEAN;ELEVSTD;ELEVMIN;ELEVMAX;SLOPEMEAN;SLOPESTD;SLOPEMIN;SLOPEMAX;RISKMEAN;RISKSTD;RISKMIN;RISKMAX;S3AGRTP;S3SELVPRIM;S3SELVSEC;S3CULTPAST;S3VEHY;S3URB;S3AREA;S4AGRTP;S4SELVPRIM;S4SELVSEC;S4INDPAST;S4CULTPAST;S4VEHY;S4URB;S4AREA;S5AGRTP;S5SELVPRIM;S5SELVSEC;S5INDPAST;S5CULTPAST;S5VEHY;S5URB;S5AREA;GEO_GUAT;GEO_SLOPE;GEO_ALUV;GEO_STRU;GEO_EROS;GEO_RIVA;GEO_AREA;AREA07;SELVA07;AGRO07;SSEC07;ACAH07;AGUA07;INUN07;URB07;NUBE07;AREA13;SELVA13;AGRO13;SSEC13;ACAH13;AGUA13;INUN13;URB13;NUBE13;LUC_AREA;SELVTOSELV;SELVTOAGRO;SELVTOSSEC;SELVTOACAH;SELVTOAGUA;SELVTOINUN;AGROTOSELV;AGROTOAGRO;AGROTOSSEC;AGROTOACAH;AGROTOAGUA;AGROTOINUN;SSECTOSELV;SSECTOAGRO;SSECTOSSEC;SSECTOACAH;SSECTOAGUA;SSECTOINUN;ACAHTOSELV;ACAHTOAGRO;ACAHTOSSEC;ACAHTOACAH;ACAHTOAGUA;ACAHTOINUN;AGUATOSELV;AGUATOAGRO;AGUATOSSEC;AGUATOACAH;AGUATOAGUA;AGUATOINUN;INUNTOSELV;INUNTOAGRO;INUNTOSSEC;INUNTOACAH;INUNTOAGUA;INUNTOINUN;URB;CLOUDS</Process><Process Name="Join Field [131053_05202014]" ToolSource="c:\program files (x86)\arcgis\desktop10.2\ArcToolbox\Toolboxes\Data Management Tools.tbx\JoinField" Date="20140806" Time="060042">JoinField grid10 grid C:\Arcgis\marques\grid\elev GRID ELEVMEAN;ELEVSTD;ELEVMIN;ELEVMAX</Process><Process Name="Join Field [131053_05202014]" ToolSource="c:\program files (x86)\arcgis\desktop10.2\ArcToolbox\Toolboxes\Data Management Tools.tbx\JoinField" Date="20140806" Time="060717">JoinField grid10 grid C:\Arcgis\marques\grid\slopetab GRID SLOPEMEAN;SLOPESTD;SLOPEMIN;SLOPEMAX</Process><Process Name="Join Field [131053_05202014]" ToolSource="c:\program files (x86)\arcgis\desktop10.2\ArcToolbox\Toolboxes\Data Management Tools.tbx\JoinField" Date="20140806" Time="061217">JoinField grid10 grid C:\Arcgis\marques\grid\risk GRID RISKMEAN;RISKSTD;RISKMIN;RISKMAX</Process><Process Name="Join Field [131053_05202014]" ToolSource="c:\program files (x86)\arcgis\desktop10.2\ArcToolbox\Toolboxes\Data Management Tools.tbx\JoinField" Date="20140806" Time="061605">JoinField grid10 grid C:\Arcgis\marques\grid\s3 GRID S3AGRTP;S3SELVPRIM;S3SELVSEC;S3CULTPAST;S3VEHY;S3URB;S3AREA</Process><Process Name="Join Field [131053_05202014]" ToolSource="c:\program files (x86)\arcgis\desktop10.2\ArcToolbox\Toolboxes\Data Management Tools.tbx\JoinField" Date="20140806" Time="062034">JoinField grid10 grid C:\Arcgis\marques\grid\s4 GRID S4AGRTP;S4SELVPRIM;S4SELVSEC;S4INDPAST;S4CULTPAST;S4VEHY;S4URB;S4AREA</Process><Process Name="Join Field [131053_05202014]" ToolSource="c:\program files (x86)\arcgis\desktop10.2\ArcToolbox\Toolboxes\Data Management Tools.tbx\JoinField" Date="20140806" Time="062525">JoinField grid10 grid C:\Arcgis\marques\grid\s5 GRID S5AGRTP;S5SELVPRIM;S5SELVSEC;S5INDPAST;S5CULTPAST;S5VEHY;S5URB;S5AREA</Process><Process Name="Join Field [131053_05202014]" ToolSource="c:\program files (x86)\arcgis\desktop10.2\ArcToolbox\Toolboxes\Data Management Tools.tbx\JoinField" Date="20140806" Time="063018">JoinField grid10 grid C:\Arcgis\marques\grid\geoma GRID GEO_GUAT;GEO_SLOPE;GEO_ALUV;GEO_STRU;GEO_EROS;GEO_RIVA;GEO_AREA</Process><Process Name="Join Field [131053_05202014]" ToolSource="c:\program files (x86)\arcgis\desktop10.2\ArcToolbox\Toolboxes\Data Management Tools.tbx\JoinField" Date="20140806" Time="063509">JoinField grid10 grid C:\Arcgis\marques\grid\tab07 GRID AREA07;SELVA07;AGRO07;SSEC07;ACAH07;AGUA07;INUN07;URB07;NUBE07</Process><Process Name="Join Field [131053_05202014]" ToolSource="c:\program files (x86)\arcgis\desktop10.2\ArcToolbox\Toolboxes\Data Management Tools.tbx\JoinField" Date="20140806" Time="063844">JoinField grid10 grid C:\Arcgis\marques\grid\tab13 GRID AREA13;SELVA13;AGRO13;SSEC13;ACAH13;AGUA13;INUN13;URB13;NUBE13</Process><Process Name="Delete Field (3)" ToolSource="c:\program files (x86)\arcgis\desktop10.2\ArcToolbox\Toolboxes\Data Management Tools.tbx\DeleteField" Date="20140806" Time="070743">DeleteField grid10 areaha</Process><Process Name="Add Field (12)" ToolSource="c:\program files (x86)\arcgis\desktop10.2\ArcToolbox\Toolboxes\Data Management Tools.tbx\AddField" Date="20140806" Time="070744">AddField grid10 areaha DOUBLE # # # # NULLABLE NON_REQUIRED #</Process><Process Name="Calculate Field (22)" ToolSource="c:\program files (x86)\arcgis\desktop10.2\ArcToolbox\Toolboxes\Data Management Tools.tbx\CalculateField" Date="20140806" Time="070811">CalculateField grid10 areaha !shape.area@hectare! PYTHON #</Process><Process Name="Delete Field (5)" ToolSource="c:\program files (x86)\arcgis\desktop10.2\ArcToolbox\Toolboxes\Data Management Tools.tbx\DeleteField" Date="20140806" Time="071843">DeleteField grid10 ELEVMEAN;ELEVSTD;ELEVMIN;ELEVMAX;SLOPEMEAN;SLOPESTD;SLOPEMIN;SLOPEMAX;RISKMEAN;RISKSTD;RISKMIN;RISKMAX;S3AGRTP;S3SELVPRIM;S3SELVSEC;S3CULTPAST;S3VEHY;S3URB;S3AREA;S4AGRTP;S4SELVPRIM;S4SELVSEC;S4INDPAST;S4CULTPAST;S4VEHY;S4URB;S4AREA;S5AGRTP;S5SELVPRIM;S5SELVSEC;S5INDPAST;S5CULTPAST;S5VEHY;S5URB;S5AREA;GEO_GUAT;GEO_SLOPE;GEO_ALUV;GEO_STRU;GEO_EROS;GEO_RIVA;GEO_AREA;AREA07;SELVA07;AGRO07;SSEC07;ACAH07;AGUA07;INUN07;URB07;NUBE07;AREA13;SELVA13;AGRO13;SSEC13;ACAH13;AGUA13;INUN13;URB13;NUBE13;LUC_AREA;SELVTOSELV;SELVTOAGRO;SELVTOSSEC;SELVTOACAH;SELVTOAGUA;SELVTOINUN;AGROTOSELV;AGROTOAGRO;AGROTOSSEC;AGROTOACAH;AGROTOAGUA;AGROTOINUN;SSECTOSELV;SSECTOAGRO;SSECTOSSEC;SSECTOACAH;SSECTOAGUA;SSECTOINUN;ACAHTOSELV;ACAHTOAGRO;ACAHTOSSEC;ACAHTOACAH;ACAHTOAGUA;ACAHTOINUN;AGUATOSELV;AGUATOAGRO;AGUATOSSEC;AGUATOACAH;AGUATOAGUA;AGUATOINUN;INUNTOSELV;INUNTOAGRO;INUNTOSSEC;INUNTOACAH;INUNTOAGUA;INUNTOINUN;URB;CLOUDS</Process><Process Name="Join Field [131053_05202014]" ToolSource="c:\program files (x86)\arcgis\desktop10.2\ArcToolbox\Toolboxes\Data Management Tools.tbx\JoinField" Date="20140806" Time="072236">JoinField grid10 grid C:\Arcgis\marques\grid\elev GRID ELEVMEAN;ELEVSTD;ELEVMIN;ELEVMAX</Process><Process Name="Join Field [131053_05202014]" ToolSource="c:\program files (x86)\arcgis\desktop10.2\ArcToolbox\Toolboxes\Data Management Tools.tbx\JoinField" Date="20140806" Time="072634">JoinField grid10 grid C:\Arcgis\marques\grid\slopetab GRID SLOPEMEAN;SLOPESTD;SLOPEMIN;SLOPEMAX</Process><Process Name="Join Field [131053_05202014]" ToolSource="c:\program files (x86)\arcgis\desktop10.2\ArcToolbox\Toolboxes\Data Management Tools.tbx\JoinField" Date="20140806" Time="073036">JoinField grid10 grid C:\Arcgis\marques\grid\risk GRID RISKMEAN;RISKSTD;RISKMIN;RISKMAX</Process><Process Name="Join Field [131053_05202014]" ToolSource="c:\program files (x86)\arcgis\desktop10.2\ArcToolbox\Toolboxes\Data Management Tools.tbx\JoinField" Date="20140806" Time="073438">JoinField grid10 grid C:\Arcgis\marques\grid\s3 GRID S3AGRTP;S3SELVPRIM;S3SELVSEC;S3CULTPAST;S3VEHY;S3URB;S3AREA</Process><Process Name="Join Field [131053_05202014]" ToolSource="c:\program files (x86)\arcgis\desktop10.2\ArcToolbox\Toolboxes\Data Management Tools.tbx\JoinField" Date="20140806" Time="073852">JoinField grid10 grid C:\Arcgis\marques\grid\s4 GRID S4AGRTP;S4SELVPRIM;S4SELVSEC;S4INDPAST;S4CULTPAST;S4VEHY;S4URB;S4AREA</Process><Process Name="Join Field [131053_05202014]" ToolSource="c:\program files (x86)\arcgis\desktop10.2\ArcToolbox\Toolboxes\Data Management Tools.tbx\JoinField" Date="20140806" Time="074258">JoinField grid10 grid C:\Arcgis\marques\grid\s5 GRID S5AGRTP;S5SELVPRIM;S5SELVSEC;S5INDPAST;S5CULTPAST;S5VEHY;S5URB;S5AREA</Process><Process Name="Join Field [131053_05202014]" ToolSource="c:\program files (x86)\arcgis\desktop10.2\ArcToolbox\Toolboxes\Data Management Tools.tbx\JoinField" Date="20140806" Time="074712">JoinField grid10 grid C:\Arcgis\marques\grid\geoma GRID GEO_GUAT;GEO_SLOPE;GEO_ALUV;GEO_STRU;GEO_EROS;GEO_RIVA;GEO_AREA</Process><Process Name="Join Field [131053_05202014]" ToolSource="c:\program files (x86)\arcgis\desktop10.2\ArcToolbox\Toolboxes\Data Management Tools.tbx\JoinField" Date="20140806" Time="075138">JoinField grid10 grid C:\Arcgis\marques\grid\tab07 GRID AREA07;SELVA07;AGRO07;ARBU07;HERBA07;SUELO07;AGUA07;INUN07;URB07;NUB07</Process><Process Name="Join Field [131053_05202014]" ToolSource="c:\program files (x86)\arcgis\desktop10.2\ArcToolbox\Toolboxes\Data Management Tools.tbx\JoinField" Date="20140806" Time="075604">JoinField grid10 grid C:\Arcgis\marques\grid\tab13 GRID AREA13;SELVA13;AGRO13;ARBU13;HERBA13;SUELO13;AGUA13;URB13;NUB13</Process><Process Name="Join Field [131053_05202014]" ToolSource="c:\program files (x86)\arcgis\desktop10.2\ArcToolbox\Toolboxes\Data Management Tools.tbx\JoinField" Date="20140806" Time="080117">JoinField grid10 grid C:\Arcgis\marques\grid\luc GRID LUCAREA;A101;A102;A103;A104;A105;A106;A201;A202;A203;A204;A205;A206;A301;A302;A303;A304;A305;A306;A401;A402;A403;A404;A405;A406;A501;A502;A503;A504;A505;A506;A601;A602;A603;A604;A605;A606;A702;A808;A909</Process><Process Name="Delete Field (2)" ToolSource="c:\program files (x86)\arcgis\desktop10.2\ArcToolbox\Toolboxes\Data Management Tools.tbx\DeleteField" Date="20140806" Time="080128">DeleteField grid10 ACABSA04;ACABSA05;ACABSA07;ACABSA08;APSA09;APSA10;APSA11;ARPSA05;ARPSA06;ARPSA08;ARPSA09;APESL10;APESL11;APESL12;APESL13</Process><Process Name="Join Field [153540_05202014]" ToolSource="c:\program files (x86)\arcgis\desktop10.2\ArcToolbox\Toolboxes\Data Management Tools.tbx\JoinField" Date="20140806" Time="080603">JoinField grid10 grid C:\Arcgis\marques\grid\cabsa04 GRID ACABSA04</Process><Process Name="Join Field [153540_05202014]" ToolSource="c:\program files (x86)\arcgis\desktop10.2\ArcToolbox\Toolboxes\Data Management Tools.tbx\JoinField" Date="20140806" Time="081035">JoinField grid10 grid C:\Arcgis\marques\grid\cabsa05 GRID ACABSA05</Process><Process Name="Join Field [153540_05202014]" ToolSource="c:\program files (x86)\arcgis\desktop10.2\ArcToolbox\Toolboxes\Data Management Tools.tbx\JoinField" Date="20140806" Time="081509">JoinField grid10 grid C:\Arcgis\marques\grid\cabsa07 GRID ACABSA07</Process><Process Name="Join Field [153540_05202014]" ToolSource="c:\program files (x86)\arcgis\desktop10.2\ArcToolbox\Toolboxes\Data Management Tools.tbx\JoinField" Date="20140806" Time="081948">JoinField grid10 grid C:\Arcgis\marques\grid\cabsa08 GRID ACABSA08</Process><Process Name="Join Field [153540_05202014]" ToolSource="c:\program files (x86)\arcgis\desktop10.2\ArcToolbox\Toolboxes\Data Management Tools.tbx\JoinField" Date="20140806" Time="082438">JoinField grid10 grid C:\Arcgis\marques\grid\psa09 GRID APSA09</Process><Process Name="Join Field [153540_05202014]" ToolSource="c:\program files (x86)\arcgis\desktop10.2\ArcToolbox\Toolboxes\Data Management Tools.tbx\JoinField" Date="20140806" Time="082944">JoinField grid10 grid C:\Arcgis\marques\grid\psa10 GRID APSA10</Process><Process Name="Join Field [153540_05202014]" ToolSource="c:\program files (x86)\arcgis\desktop10.2\ArcToolbox\Toolboxes\Data Management Tools.tbx\JoinField" Date="20140806" Time="083438">JoinField grid10 grid C:\Arcgis\marques\grid\psa11 GRID APSA11</Process><Process Name="Join Field [153540_05202014]" ToolSource="c:\program files (x86)\arcgis\desktop10.2\ArcToolbox\Toolboxes\Data Management Tools.tbx\JoinField" Date="20140806" Time="083927">JoinField grid10 grid C:\Arcgis\marques\grid\rpsa05 GRID ARPSA05</Process><Process Name="Join Field [153540_05202014]" ToolSource="c:\program files (x86)\arcgis\desktop10.2\ArcToolbox\Toolboxes\Data Management Tools.tbx\JoinField" Date="20140806" Time="084416">JoinField grid10 grid C:\Arcgis\marques\grid\rpsa06 GRID ARPSA06</Process><Process Name="Join Field [153540_05202014]" ToolSource="c:\program files (x86)\arcgis\desktop10.2\ArcToolbox\Toolboxes\Data Management Tools.tbx\JoinField" Date="20140806" Time="084853">JoinField grid10 grid C:\Arcgis\marques\grid\rpsa08 GRID ARPSA08</Process><Process Name="Join Field [153540_05202014]" ToolSource="c:\program files (x86)\arcgis\desktop10.2\ArcToolbox\Toolboxes\Data Management Tools.tbx\JoinField" Date="20140806" Time="085322">JoinField grid10 grid C:\Arcgis\marques\grid\rpsa09 GRID ARPSA09</Process><Process Name="Join Field [153540_05202014]" ToolSource="c:\program files (x86)\arcgis\desktop10.2\ArcToolbox\Toolboxes\Data Management Tools.tbx\JoinField" Date="20140806" Time="085743">JoinField grid10 grid C:\Arcgis\marques\grid\pesl10 GRID APESL10</Process><Process Name="Join Field [153540_05202014]" ToolSource="c:\program files (x86)\arcgis\desktop10.2\ArcToolbox\Toolboxes\Data Management Tools.tbx\JoinField" Date="20140806" Time="090222">JoinField grid10 grid C:\Arcgis\marques\grid\pesl11 GRID APESL11</Process><Process Name="Join Field [153540_05202014]" ToolSource="c:\program files (x86)\arcgis\desktop10.2\ArcToolbox\Toolboxes\Data Management Tools.tbx\JoinField" Date="20140806" Time="090656">JoinField grid10 grid C:\Arcgis\marques\grid\pesl12 GRID APESL12</Process><Process Name="Join Field [153540_05202014]" ToolSource="c:\program files (x86)\arcgis\desktop10.2\ArcToolbox\Toolboxes\Data Management Tools.tbx\JoinField" Date="20140806" Time="091117">JoinField grid10 grid C:\Arcgis\marques\grid\pesl13 GRID APESL13</Process><Process Name="Delete Field (3)" ToolSource="c:\program files (x86)\arcgis\desktop10.2\ArcToolbox\Toolboxes\Data Management Tools.tbx\DeleteField" Date="20140807" Time="031652">DeleteField grid10 areaha</Process><Process Name="Add Field (12)" ToolSource="c:\program files (x86)\arcgis\desktop10.2\ArcToolbox\Toolboxes\Data Management Tools.tbx\AddField" Date="20140807" Time="031653">AddField grid10 areaha DOUBLE # # # # NULLABLE NON_REQUIRED #</Process><Process Name="Calculate Field (22)" ToolSource="c:\program files (x86)\arcgis\desktop10.2\ArcToolbox\Toolboxes\Data Management Tools.tbx\CalculateField" Date="20140807" Time="031730">CalculateField grid10 areaha !shape.area@hectare! PYTHON #</Process><Process Name="Delete Field (5)" ToolSource="c:\program files (x86)\arcgis\desktop10.2\ArcToolbox\Toolboxes\Data Management Tools.tbx\DeleteField" Date="20140807" Time="032903">DeleteField grid10 ELEVMEAN;ELEVSTD;ELEVMIN;ELEVMAX;SLOPEMEAN;SLOPESTD;SLOPEMIN;SLOPEMAX;RISKMEAN;RISKSTD;RISKMIN;RISKMAX;S3AGRTP;S3SELVPRIM;S3SELVSEC;S3CULTPAST;S3VEHY;S3URB;S3AREA;S4AGRTP;S4SELVPRIM;S4SELVSEC;S4INDPAST;S4CULTPAST;S4VEHY;S4URB;S4AREA;S5AGRTP;S5SELVPRIM;S5SELVSEC;S5INDPAST;S5CULTPAST;S5VEHY;S5URB;S5AREA;GEO_GUAT;GEO_SLOPE;GEO_ALUV;GEO_STRU;GEO_EROS;GEO_RIVA;GEO_AREA;AREA07;SELVA07;AGRO07;SSEC07;ACAH07;AGUA07;INUN07;URB07;NUBE07;AREA13;SELVA13;AGRO13;SSEC13;ACAH13;AGUA13;INUN13;URB13;NUBE13;LUC_AREA;SELVTOSELV;SELVTOAGRO;SELVTOSSEC;SELVTOACAH;SELVTOAGUA;SELVTOINUN;AGROTOSELV;AGROTOAGRO;AGROTOSSEC;AGROTOACAH;AGROTOAGUA;AGROTOINUN;SSECTOSELV;SSECTOAGRO;SSECTOSSEC;SSECTOACAH;SSECTOAGUA;SSECTOINUN;ACAHTOSELV;ACAHTOAGRO;ACAHTOSSEC;ACAHTOACAH;ACAHTOAGUA;ACAHTOINUN;AGUATOSELV;AGUATOAGRO;AGUATOSSEC;AGUATOACAH;AGUATOAGUA;AGUATOINUN;INUNTOSELV;INUNTOAGRO;INUNTOSSEC;INUNTOACAH;INUNTOAGUA;INUNTOINUN;URB;CLOUDS</Process><Process Name="Join Field [131053_05202014]" ToolSource="c:\program files (x86)\arcgis\desktop10.2\ArcToolbox\Toolboxes\Data Management Tools.tbx\JoinField" Date="20140807" Time="033313">JoinField grid10 grid C:\Arcgis\marques\grid\elev GRID ELEVMEAN;ELEVSTD;ELEVMIN;ELEVMAX</Process><Process Name="Join Field [131053_05202014]" ToolSource="c:\program files (x86)\arcgis\desktop10.2\ArcToolbox\Toolboxes\Data Management Tools.tbx\JoinField" Date="20140807" Time="033722">JoinField grid10 grid C:\Arcgis\marques\grid\slopetab GRID SLOPEMEAN;SLOPESTD;SLOPEMIN;SLOPEMAX</Process><Process Name="Join Field [131053_05202014]" ToolSource="c:\program files (x86)\arcgis\desktop10.2\ArcToolbox\Toolboxes\Data Management Tools.tbx\JoinField" Date="20140807" Time="034146">JoinField grid10 grid C:\Arcgis\marques\grid\risk GRID RISKMEAN;RISKSTD;RISKMIN;RISKMAX</Process><Process Name="Join Field [131053_05202014]" ToolSource="c:\program files (x86)\arcgis\desktop10.2\ArcToolbox\Toolboxes\Data Management Tools.tbx\JoinField" Date="20140807" Time="034610">JoinField grid10 grid C:\Arcgis\marques\grid\s3 GRID S3AGRTP;S3SELVPRIM;S3SELVSEC;S3CULTPAST;S3VEHY;S3URB;S3AREA</Process><Process Name="Join Field [131053_05202014]" ToolSource="c:\program files (x86)\arcgis\desktop10.2\ArcToolbox\Toolboxes\Data Management Tools.tbx\JoinField" Date="20140807" Time="035050">JoinField grid10 grid C:\Arcgis\marques\grid\s4 GRID S4AGRTP;S4SELVPRIM;S4SELVSEC;S4INDPAST;S4CULTPAST;S4VEHY;S4URB;S4AREA</Process><Process Name="Join Field [131053_05202014]" ToolSource="c:\program files (x86)\arcgis\desktop10.2\ArcToolbox\Toolboxes\Data Management Tools.tbx\JoinField" Date="20140807" Time="035537">JoinField grid10 grid C:\Arcgis\marques\grid\s5 GRID S5AGRTP;S5SELVPRIM;S5SELVSEC;S5INDPAST;S5CULTPAST;S5VEHY;S5URB;S5AREA</Process><Process Name="Join Field [131053_05202014]" ToolSource="c:\program files (x86)\arcgis\desktop10.2\ArcToolbox\Toolboxes\Data Management Tools.tbx\JoinField" Date="20140807" Time="040022">JoinField grid10 grid C:\Arcgis\marques\grid\geoma GRID GEO_GUAT;GEO_SLOPE;GEO_ALUV;GEO_STRU;GEO_EROS;GEO_RIVA;GEO_AREA</Process><Process Name="Join Field [131053_05202014]" ToolSource="c:\program files (x86)\arcgis\desktop10.2\ArcToolbox\Toolboxes\Data Management Tools.tbx\JoinField" Date="20140807" Time="040506">JoinField grid10 grid C:\Arcgis\marques\grid\tab07 GRID AREA07;SELVA07;AGRO07;ARBU07;HERBA07;SUELO07;AGUA07;INUN07;URB07;NUB07</Process><Process Name="Join Field [131053_05202014]" ToolSource="c:\program files (x86)\arcgis\desktop10.2\ArcToolbox\Toolboxes\Data Management Tools.tbx\JoinField" Date="20140807" Time="041004">JoinField grid10 grid C:\Arcgis\marques\grid\tab13 GRID AREA13;SELVA13;AGRO13;ARBU13;HERBA13;SUELO13;AGUA13;URB13;NUB13</Process><Process Name="Join Field [131053_05202014]" ToolSource="c:\program files (x86)\arcgis\desktop10.2\ArcToolbox\Toolboxes\Data Management Tools.tbx\JoinField" Date="20140807" Time="041752">JoinField grid10 grid C:\Arcgis\marques\grid\luc GRID LUCAREA;A101;A102;A103;A104;A105;A106;A201;A202;A203;A204;A205;A206;A301;A302;A303;A304;A305;A306;A401;A402;A403;A404;A405;A406;A501;A502;A503;A504;A505;A506;A601;A602;A603;A604;A605;A606;A702;A808;A909</Process><Process Name="Delete Field (2)" ToolSource="c:\program files (x86)\arcgis\desktop10.2\ArcToolbox\Toolboxes\Data Management Tools.tbx\DeleteField" Date="20140807" Time="041811">DeleteField grid10 ACABSA04;ACABSA05;ACABSA07;ACABSA08;APSA09;APSA10;APSA11;ARPSA05;ARPSA06;ARPSA08;ARPSA09;APESL10;APESL11;APESL12;APESL13</Process><Process Name="Join Field [153540_05202014]" ToolSource="c:\program files (x86)\arcgis\desktop10.2\ArcToolbox\Toolboxes\Data Management Tools.tbx\JoinField" Date="20140807" Time="042341">JoinField grid10 grid C:\Arcgis\marques\grid\cabsa04 GRID ACABSA04</Process><Process Name="Join Field [153540_05202014]" ToolSource="c:\program files (x86)\arcgis\desktop10.2\ArcToolbox\Toolboxes\Data Management Tools.tbx\JoinField" Date="20140807" Time="042851">JoinField grid10 grid C:\Arcgis\marques\grid\cabsa05 GRID ACABSA05</Process><Process Name="Join Field [153540_05202014]" ToolSource="c:\program files (x86)\arcgis\desktop10.2\ArcToolbox\Toolboxes\Data Management Tools.tbx\JoinField" Date="20140807" Time="043406">JoinField grid10 grid C:\Arcgis\marques\grid\cabsa07 GRID ACABSA07</Process><Process Name="Join Field [153540_05202014]" ToolSource="c:\program files (x86)\arcgis\desktop10.2\ArcToolbox\Toolboxes\Data Management Tools.tbx\JoinField" Date="20140807" Time="043919">JoinField grid10 grid C:\Arcgis\marques\grid\cabsa08 GRID ACABSA08</Process><Process Name="Join Field [153540_05202014]" ToolSource="c:\program files (x86)\arcgis\desktop10.2\ArcToolbox\Toolboxes\Data Management Tools.tbx\JoinField" Date="20140807" Time="044445">JoinField grid10 grid C:\Arcgis\marques\grid\psa09 GRID APSA09</Process><Process Name="Join Field [153540_05202014]" ToolSource="c:\program files (x86)\arcgis\desktop10.2\ArcToolbox\Toolboxes\Data Management Tools.tbx\JoinField" Date="20140807" Time="045016">JoinField grid10 grid C:\Arcgis\marques\grid\psa10 GRID APSA10</Process><Process Name="Join Field [153540_05202014]" ToolSource="c:\program files (x86)\arcgis\desktop10.2\ArcToolbox\Toolboxes\Data Management Tools.tbx\JoinField" Date="20140807" Time="045536">JoinField grid10 grid C:\Arcgis\marques\grid\psa11 GRID APSA11</Process><Process Name="Join Field [153540_05202014]" ToolSource="c:\program files (x86)\arcgis\desktop10.2\ArcToolbox\Toolboxes\Data Management Tools.tbx\JoinField" Date="20140807" Time="050104">JoinField grid10 grid C:\Arcgis\marques\grid\rpsa05 GRID ARPSA05</Process><Process Name="Join Field [153540_05202014]" ToolSource="c:\program files (x86)\arcgis\desktop10.2\ArcToolbox\Toolboxes\Data Management Tools.tbx\JoinField" Date="20140807" Time="050637">JoinField grid10 grid C:\Arcgis\marques\grid\rpsa06 GRID ARPSA06</Process><Process Name="Join Field [153540_05202014]" ToolSource="c:\program files (x86)\arcgis\desktop10.2\ArcToolbox\Toolboxes\Data Management Tools.tbx\JoinField" Date="20140807" Time="051154">JoinField grid10 grid C:\Arcgis\marques\grid\rpsa08 GRID ARPSA08</Process><Process Name="Join Field [153540_05202014]" ToolSource="c:\program files (x86)\arcgis\desktop10.2\ArcToolbox\Toolboxes\Data Management Tools.tbx\JoinField" Date="20140807" Time="051724">JoinField grid10 grid C:\Arcgis\marques\grid\rpsa09 GRID ARPSA09</Process><Process Name="Join Field [153540_05202014]" ToolSource="c:\program files (x86)\arcgis\desktop10.2\ArcToolbox\Toolboxes\Data Management Tools.tbx\JoinField" Date="20140807" Time="052236">JoinField grid10 grid C:\Arcgis\marques\grid\pesl10 GRID APESL10</Process><Process Name="Join Field [153540_05202014]" ToolSource="c:\program files (x86)\arcgis\desktop10.2\ArcToolbox\Toolboxes\Data Management Tools.tbx\JoinField" Date="20140807" Time="052753">JoinField grid10 grid C:\Arcgis\marques\grid\pesl11 GRID APESL11</Process><Process Name="Join Field [153540_05202014]" ToolSource="c:\program files (x86)\arcgis\desktop10.2\ArcToolbox\Toolboxes\Data Management Tools.tbx\JoinField" Date="20140807" Time="053323">JoinField grid10 grid C:\Arcgis\marques\grid\pesl12 GRID APESL12</Process><Process Name="Join Field [153540_05202014]" ToolSource="c:\program files (x86)\arcgis\desktop10.2\ArcToolbox\Toolboxes\Data Management Tools.tbx\JoinField" Date="20140807" Time="053847">JoinField grid10 grid C:\Arcgis\marques\grid\pesl13 GRID APESL13</Process><Process ToolSource="c:\program files (x86)\arcgis\desktop10.2\ArcToolbox\Toolboxes\Data Management Tools.tbx\DeleteField" Date="20140807" Time="055632">DeleteField grid10 ARBU07_1;HERBA07_1;SUELO07_1;NUB07_1;ARBU13_1;HERBA13_1;SUELO13_1;NUB13_1;LUCAREA_1;A101_1;A102_1;A103_1;A104_1;A105_1;A106_1;A201_1;A202_1;A203_1;A204_1;A205_1;A206_1;A301_1;A302_1;A303_1;A304_1;A305_1;A306_1;A401_1;A402_1;A403_1;A404_1;A405_1;A406_1;A501_1;A502_1;A503_1;A504_1;A505_1;A506_1;A601_1;A602_1;A603_1;A604_1;A605_1;A606_1;A702_1;A808_1;A909_1</Process><Process Name="Delete Field (3)" ToolSource="c:\program files (x86)\arcgis\desktop10.2\ArcToolbox\Toolboxes\Data Management Tools.tbx\DeleteField" Date="20140807" Time="060348">DeleteField grid10 areaha</Process><Process Name="Add Field (12)" ToolSource="c:\program files (x86)\arcgis\desktop10.2\ArcToolbox\Toolboxes\Data Management Tools.tbx\AddField" Date="20140807" Time="060349">AddField grid10 areaha DOUBLE # # # # NULLABLE NON_REQUIRED #</Process><Process Name="Calculate Field (22)" ToolSource="c:\program files (x86)\arcgis\desktop10.2\ArcToolbox\Toolboxes\Data Management Tools.tbx\CalculateField" Date="20140807" Time="060414">CalculateField grid10 areaha !shape.area@hectare! PYTHON #</Process><Process Name="Delete Field (5)" ToolSource="c:\program files (x86)\arcgis\desktop10.2\ArcToolbox\Toolboxes\Data Management Tools.tbx\DeleteField" Date="20140807" Time="061645">DeleteField grid10 ELEVMEAN;ELEVSTD;ELEVMIN;ELEVMAX;SLOPEMEAN;SLOPESTD;SLOPEMIN;SLOPEMAX;RISKMEAN;RISKSTD;RISKMIN;RISKMAX;S3AGRTP;S3SELVPRIM;S3SELVSEC;S3CULTPAST;S3VEHY;S3URB;S3AREA;S4AGRTP;S4SELVPRIM;S4SELVSEC;S4INDPAST;S4CULTPAST;S4VEHY;S4URB;S4AREA;S5AGRTP;S5SELVPRIM;S5SELVSEC;S5INDPAST;S5CULTPAST;S5VEHY;S5URB;S5AREA;GEO_GUAT;GEO_SLOPE;GEO_ALUV;GEO_STRU;GEO_EROS;GEO_RIVA;GEO_AREA;AREA07;SELVA07;AGRO07;ARBU07;HERBA07;SUELO07;AGUA07;INUN07;URB07;NUB07;AREA13;SELVA13;AGRO13;ARBU13;HERBA13;SUELO13;AGUA13;URB13;NUB13;LUCAREA;A101;A102;A103;A104;A105;A106;A201;A202;A203;A204;A205;A206;A301;A302;A303;A304;A305;A306;A401;A402;A403;A404;A405;A406;A501;A502;A503;A504;A505;A506;A601;A602;A603;A604;A605;A606;A702;A808;A909;ACABSA04;ACABSA05;ACABSA07;ACABSA08;APSA09;APSA10;APSA11;ARPSA05;ARPSA06;ARPSA08;ARPSA09;APESL10;APESL11;APESL12;APESL13</Process><Process Name="Join Field [131053_05202014]" ToolSource="c:\program files (x86)\arcgis\desktop10.2\ArcToolbox\Toolboxes\Data Management Tools.tbx\JoinField" Date="20140807" Time="062031">JoinField grid10 grid C:\Arcgis\marques\grid\elev GRID ELEVMEAN;ELEVSTD;ELEVMIN;ELEVMAX</Process><Process Name="Join Field [131053_05202014]" ToolSource="c:\program files (x86)\arcgis\desktop10.2\ArcToolbox\Toolboxes\Data Management Tools.tbx\JoinField" Date="20140807" Time="062423">JoinField grid10 grid C:\Arcgis\marques\grid\slopetab GRID SLOPEMEAN;SLOPESTD;SLOPEMIN;SLOPEMAX</Process><Process Name="Join Field [131053_05202014]" ToolSource="c:\program files (x86)\arcgis\desktop10.2\ArcToolbox\Toolboxes\Data Management Tools.tbx\JoinField" Date="20140807" Time="062823">JoinField grid10 grid C:\Arcgis\marques\grid\risk GRID RISKMEAN;RISKSTD;RISKMIN;RISKMAX</Process><Process Name="Join Field [131053_05202014]" ToolSource="c:\program files (x86)\arcgis\desktop10.2\ArcToolbox\Toolboxes\Data Management Tools.tbx\JoinField" Date="20140807" Time="063224">JoinField grid10 grid C:\Arcgis\marques\grid\s3 GRID S3AGRTP;S3SELVPRIM;S3SELVSEC;S3CULTPAST;S3VEHY;S3URB;S3AREA</Process><Process Name="Join Field [131053_05202014]" ToolSource="c:\program files (x86)\arcgis\desktop10.2\ArcToolbox\Toolboxes\Data Management Tools.tbx\JoinField" Date="20140807" Time="063630">JoinField grid10 grid C:\Arcgis\marques\grid\s4 GRID S4AGRTP;S4SELVPRIM;S4SELVSEC;S4INDPAST;S4CULTPAST;S4VEHY;S4URB;S4AREA</Process><Process Name="Join Field [131053_05202014]" ToolSource="c:\program files (x86)\arcgis\desktop10.2\ArcToolbox\Toolboxes\Data Management Tools.tbx\JoinField" Date="20140807" Time="064027">JoinField grid10 grid C:\Arcgis\marques\grid\s5 GRID S5AGRTP;S5SELVPRIM;S5SELVSEC;S5INDPAST;S5CULTPAST;S5VEHY;S5URB;S5AREA</Process><Process Name="Join Field [131053_05202014]" ToolSource="c:\program files (x86)\arcgis\desktop10.2\ArcToolbox\Toolboxes\Data Management Tools.tbx\JoinField" Date="20140807" Time="064424">JoinField grid10 grid C:\Arcgis\marques\grid\geoma GRID GEO_GUAT;GEO_SLOPE;GEO_ALUV;GEO_STRU;GEO_EROS;GEO_RIVA;GEO_AREA</Process><Process Name="Join Field [131053_05202014]" ToolSource="c:\program files (x86)\arcgis\desktop10.2\ArcToolbox\Toolboxes\Data Management Tools.tbx\JoinField" Date="20140807" Time="064835">JoinField grid10 grid C:\Arcgis\marques\grid\tab07 GRID AREA07;SELVA07;AGRO07;ARBU07;HERBA07;SUELO07;AGUA07;INUN07;URB07;NUB07</Process><Process Name="Join Field [131053_05202014]" ToolSource="c:\program files (x86)\arcgis\desktop10.2\ArcToolbox\Toolboxes\Data Management Tools.tbx\JoinField" Date="20140807" Time="065246">JoinField grid10 grid C:\Arcgis\marques\grid\tab13 GRID AREA13;SELVA13;AGRO13;ARBU13;HERBA13;SUELO13;AGUA13;URB13;NUB13</Process><Process Name="Join Field [131053_05202014]" ToolSource="c:\program files (x86)\arcgis\desktop10.2\ArcToolbox\Toolboxes\Data Management Tools.tbx\JoinField" Date="20140807" Time="065749">JoinField grid10 grid C:\Arcgis\marques\grid\luc GRID LUCAREA;A101;A102;A103;A104;A105;A106;A201;A202;A203;A204;A205;A206;A301;A302;A303;A304;A305;A306;A401;A402;A403;A404;A405;A406;A501;A502;A503;A504;A505;A506;A601;A602;A603;A604;A605;A606;A702;A808;A909</Process><Process Name="Delete Field (2)" ToolSource="c:\program files (x86)\arcgis\desktop10.2\ArcToolbox\Toolboxes\Data Management Tools.tbx\DeleteField" Date="20140807" Time="065749">DeleteField grid10 ACABSA04;ACABSA05;ACABSA07;ACABSA08;APSA09;APSA10;APSA11;ARPSA05;ARPSA06;ARPSA08;ARPSA09;APESL10;APESL11;APESL12;APESL13</Process><Process Name="Join Field [153540_05202014]" ToolSource="c:\program files (x86)\arcgis\desktop10.2\ArcToolbox\Toolboxes\Data Management Tools.tbx\JoinField" Date="20140807" Time="070220">JoinField grid10 grid C:\Arcgis\marques\grid\cabsa04 GRID ACABSA04</Process><Process Name="Join Field [153540_05202014]" ToolSource="c:\program files (x86)\arcgis\desktop10.2\ArcToolbox\Toolboxes\Data Management Tools.tbx\JoinField" Date="20140807" Time="070653">JoinField grid10 grid C:\Arcgis\marques\grid\cabsa05 GRID ACABSA05</Process><Process Name="Join Field [153540_05202014]" ToolSource="c:\program files (x86)\arcgis\desktop10.2\ArcToolbox\Toolboxes\Data Management Tools.tbx\JoinField" Date="20140807" Time="071130">JoinField grid10 grid C:\Arcgis\marques\grid\cabsa07 GRID ACABSA07</Process><Process Name="Join Field [153540_05202014]" ToolSource="c:\program files (x86)\arcgis\desktop10.2\ArcToolbox\Toolboxes\Data Management Tools.tbx\JoinField" Date="20140807" Time="071605">JoinField grid10 grid C:\Arcgis\marques\grid\cabsa08 GRID ACABSA08</Process><Process Name="Join Field [153540_05202014]" ToolSource="c:\program files (x86)\arcgis\desktop10.2\ArcToolbox\Toolboxes\Data Management Tools.tbx\JoinField" Date="20140807" Time="072035">JoinField grid10 grid C:\Arcgis\marques\grid\psa09 GRID APSA09</Process><Process Name="Join Field [153540_05202014]" ToolSource="c:\program files (x86)\arcgis\desktop10.2\ArcToolbox\Toolboxes\Data Management Tools.tbx\JoinField" Date="20140807" Time="072520">JoinField grid10 grid C:\Arcgis\marques\grid\psa10 GRID APSA10</Process><Process Name="Join Field [153540_05202014]" ToolSource="c:\program files (x86)\arcgis\desktop10.2\ArcToolbox\Toolboxes\Data Management Tools.tbx\JoinField" Date="20140807" Time="072942">JoinField grid10 grid C:\Arcgis\marques\grid\psa11 GRID APSA11</Process><Process Name="Join Field [153540_05202014]" ToolSource="c:\program files (x86)\arcgis\desktop10.2\ArcToolbox\Toolboxes\Data Management Tools.tbx\JoinField" Date="20140807" Time="073404">JoinField grid10 grid C:\Arcgis\marques\grid\rpsa05 GRID ARPSA05</Process><Process Name="Join Field [153540_05202014]" ToolSource="c:\program files (x86)\arcgis\desktop10.2\ArcToolbox\Toolboxes\Data Management Tools.tbx\JoinField" Date="20140807" Time="073833">JoinField grid10 grid C:\Arcgis\marques\grid\rpsa06 GRID ARPSA06</Process><Process Name="Join Field [153540_05202014]" ToolSource="c:\program files (x86)\arcgis\desktop10.2\ArcToolbox\Toolboxes\Data Management Tools.tbx\JoinField" Date="20140807" Time="074306">JoinField grid10 grid C:\Arcgis\marques\grid\rpsa08 GRID ARPSA08</Process><Process Name="Join Field [153540_05202014]" ToolSource="c:\program files (x86)\arcgis\desktop10.2\ArcToolbox\Toolboxes\Data Management Tools.tbx\JoinField" Date="20140807" Time="074737">JoinField grid10 grid C:\Arcgis\marques\grid\rpsa09 GRID ARPSA09</Process><Process Name="Join Field [153540_05202014]" ToolSource="c:\program files (x86)\arcgis\desktop10.2\ArcToolbox\Toolboxes\Data Management Tools.tbx\JoinField" Date="20140807" Time="075208">JoinField grid10 grid C:\Arcgis\marques\grid\pesl10 GRID APESL10</Process><Process Name="Join Field [153540_05202014]" ToolSource="c:\program files (x86)\arcgis\desktop10.2\ArcToolbox\Toolboxes\Data Management Tools.tbx\JoinField" Date="20140807" Time="075648">JoinField grid10 grid C:\Arcgis\marques\grid\pesl11 GRID APESL11</Process><Process Name="Join Field [153540_05202014]" ToolSource="c:\program files (x86)\arcgis\desktop10.2\ArcToolbox\Toolboxes\Data Management Tools.tbx\JoinField" Date="20140807" Time="080140">JoinField grid10 grid C:\Arcgis\marques\grid\pesl12 GRID APESL12</Process><Process Name="Join Field [153540_05202014]" ToolSource="c:\program files (x86)\arcgis\desktop10.2\ArcToolbox\Toolboxes\Data Management Tools.tbx\JoinField" Date="20140807" Time="080602">JoinField grid10 grid C:\Arcgis\marques\grid\pesl13 GRID APESL13</Process><Process Name="Add Field" ToolSource="c:\program files (x86)\arcgis\desktop10.2\ArcToolbox\Toolboxes\Data Management Tools.tbx\AddField" Date="20140807" Time="184758">AddField grid10 defo LONG # # # # NULLABLE NON_REQUIRED #</Process><Process Name="Calculate Field" ToolSource="c:\program files (x86)\arcgis\desktop10.2\ArcToolbox\Toolboxes\Data Management Tools.tbx\CalculateField" Date="20140807" Time="184808">CalculateField grid10 defo "[A102]+ [A103]+ [A104]+ [A105]+ [A106]" VB #</Process><Process Name="Delete Field (3)" ToolSource="c:\program files (x86)\arcgis\desktop10.2\ArcToolbox\Toolboxes\Data Management Tools.tbx\DeleteField" Date="20140807" Time="210154">DeleteField grid10 areaha</Process><Process Name="Add Field (12)" ToolSource="c:\program files (x86)\arcgis\desktop10.2\ArcToolbox\Toolboxes\Data Management Tools.tbx\AddField" Date="20140807" Time="210155">AddField grid10 areaha DOUBLE # # # # NULLABLE NON_REQUIRED #</Process><Process Name="Calculate Field (22)" ToolSource="c:\program files (x86)\arcgis\desktop10.2\ArcToolbox\Toolboxes\Data Management Tools.tbx\CalculateField" Date="20140807" Time="210219">CalculateField grid10 areaha !shape.area@hectare! PYTHON #</Process><Process Name="Delete Field (3)" ToolSource="c:\program files (x86)\arcgis\desktop10.2\ArcToolbox\Toolboxes\Data Management Tools.tbx\DeleteField" Date="20140807" Time="211340">DeleteField grid10 areaha</Process><Process Name="Add Field (12)" ToolSource="c:\program files (x86)\arcgis\desktop10.2\ArcToolbox\Toolboxes\Data Management Tools.tbx\AddField" Date="20140807" Time="211340">AddField grid10 areaha DOUBLE # # # # NULLABLE NON_REQUIRED #</Process><Process Name="Calculate Field (22)" ToolSource="c:\program files (x86)\arcgis\desktop10.2\ArcToolbox\Toolboxes\Data Management Tools.tbx\CalculateField" Date="20140807" Time="211404">CalculateField grid10 areaha !shape.area@hectare! PYTHON #</Process><Process Name="Delete Field (3)" ToolSource="c:\program files (x86)\arcgis\desktop10.2\ArcToolbox\Toolboxes\Data Management Tools.tbx\DeleteField" Date="20140807" Time="213416">DeleteField grid10 areaha</Process><Process Name="Add Field (12)" ToolSource="c:\program files (x86)\arcgis\desktop10.2\ArcToolbox\Toolboxes\Data Management Tools.tbx\AddField" Date="20140807" Time="213417">AddField grid10 areaha DOUBLE # # # # NULLABLE NON_REQUIRED #</Process><Process Name="Calculate Field (22)" ToolSource="c:\program files (x86)\arcgis\desktop10.2\ArcToolbox\Toolboxes\Data Management Tools.tbx\CalculateField" Date="20140807" Time="213440">CalculateField grid10 areaha !shape.area@hectare! PYTHON #</Process><Process Name="Delete Field (5)" ToolSource="c:\program files (x86)\arcgis\desktop10.2\ArcToolbox\Toolboxes\Data Management Tools.tbx\DeleteField" Date="20140812" Time="202527">DeleteField grid10 ELEVMEAN;ELEVSTD;ELEVMIN;ELEVMAX;SLOPEMEAN;SLOPESTD;SLOPEMIN;SLOPEMAX;RISKMEAN;RISKSTD;RISKMIN;RISKMAX;S3AGRTP;S3SELVPRIM;S3SELVSEC;S3CULTPAST;S3VEHY;S3URB;S3AREA;S4AGRTP;S4SELVPRIM;S4SELVSEC;S4INDPAST;S4CULTPAST;S4VEHY;S4URB;S4AREA;S5AGRTP;S5SELVPRIM;S5SELVSEC;S5INDPAST;S5CULTPAST;S5VEHY;S5URB;S5AREA;GEO_GUAT;GEO_SLOPE;GEO_ALUV;GEO_STRU;GEO_EROS;GEO_RIVA;GEO_AREA;AREA07;SELVA07;AGRO07;ARBU07;HERBA07;SUELO07;AGUA07;INUN07;URB07;NUB07;AREA13;SELVA13;AGRO13;ARBU13;HERBA13;SUELO13;AGUA13;URB13;NUB13;LUCAREA;A101;A102;A103;A104;A105;A106;A201;A202;A203;A204;A205;A206;A301;A302;A303;A304;A305;A306;A401;A402;A403;A404;A405;A406;A501;A502;A503;A504;A505;A506;A601;A602;A603;A604;A605;A606;A702;A808;A909;ACABSA04;ACABSA05;ACABSA07;ACABSA08;APSA09;APSA10;APSA11;ARPSA05;ARPSA06;ARPSA08;ARPSA09;APESL10;APESL11;APESL12;APESL13</Process><Process Name="Delete Field (2)" ToolSource="c:\program files (x86)\arcgis\desktop10.2\ArcToolbox\Toolboxes\Data Management Tools.tbx\DeleteField" Date="20140812" Time="202527">DeleteField grid10 ACABSA04;ACABSA05;ACABSA07;ACABSA08;APSA09;APSA10;APSA11;ARPSA05;ARPSA06;ARPSA08;ARPSA09;APESL10;APESL11;APESL12;APESL13</Process><Process Name="Add Field" ToolSource="c:\program files (x86)\arcgis\desktop10.2\ArcToolbox\Toolboxes\Data Management Tools.tbx\AddField" Date="20140812" Time="202528">AddField grid10 defo LONG # # # # NULLABLE NON_REQUIRED #</Process><Process Name="Delete Field (3)" ToolSource="c:\program files (x86)\arcgis\desktop10.2\ArcToolbox\Toolboxes\Data Management Tools.tbx\DeleteField" Date="20140812" Time="203505">DeleteField grid10 defo;areaha</Process><Process Name="Add Field (12)" ToolSource="c:\program files (x86)\arcgis\desktop10.2\ArcToolbox\Toolboxes\Data Management Tools.tbx\AddField" Date="20140812" Time="203505">AddField grid10 areaha DOUBLE # # # # NULLABLE NON_REQUIRED #</Process><Process Name="Calculate Field (22)" ToolSource="c:\program files (x86)\arcgis\desktop10.2\ArcToolbox\Toolboxes\Data Management Tools.tbx\CalculateField" Date="20140812" Time="203525">CalculateField grid10 areaha !shape.area@hectare! PYTHON #</Process><Process Name="Delete Field (3)" ToolSource="c:\program files (x86)\arcgis\desktop10.2\ArcToolbox\Toolboxes\Data Management Tools.tbx\DeleteField" Date="20140812" Time="203921">DeleteField grid10 defo;areaha</Process><Process Name="Add Field (12)" ToolSource="c:\program files (x86)\arcgis\desktop10.2\ArcToolbox\Toolboxes\Data Management Tools.tbx\AddField" Date="20140812" Time="203921">AddField grid10 areaha DOUBLE # # # # NULLABLE NON_REQUIRED #</Process><Process Name="Calculate Field (22)" ToolSource="c:\program files (x86)\arcgis\desktop10.2\ArcToolbox\Toolboxes\Data Management Tools.tbx\CalculateField" Date="20140812" Time="203941">CalculateField grid10 areaha !shape.area@hectare! PYTHON #</Process><Process Name="Delete Field (5)" ToolSource="c:\program files (x86)\arcgis\desktop10.2\ArcToolbox\Toolboxes\Data Management Tools.tbx\DeleteField" Date="20140812" Time="205136">DeleteField grid10 ELEVMEAN;ELEVSTD;ELEVMIN;ELEVMAX;SLOPEMEAN;SLOPESTD;SLOPEMIN;SLOPEMAX;RISKMEAN;RISKSTD;RISKMIN;RISKMAX;S3AGRTP;S3SELVPRIM;S3SELVSEC;S3CULTPAST;S3VEHY;S3URB;S3AREA;S4AGRTP;S4SELVPRIM;S4SELVSEC;S4INDPAST;S4CULTPAST;S4VEHY;S4URB;S4AREA;S5AGRTP;S5SELVPRIM;S5SELVSEC;S5INDPAST;S5CULTPAST;S5VEHY;S5URB;S5AREA;GEO_GUAT;GEO_SLOPE;GEO_ALUV;GEO_STRU;GEO_EROS;GEO_RIVA;GEO_AREA;AREA07;SELVA07;AGRO07;ARBU07;HERBA07;SUELO07;AGUA07;INUN07;URB07;NUB07;AREA13;SELVA13;AGRO13;ARBU13;HERBA13;SUELO13;AGUA13;URB13;NUB13;LUCAREA;A101;A102;A103;A104;A105;A106;A201;A202;A203;A204;A205;A206;A301;A302;A303;A304;A305;A306;A401;A402;A403;A404;A405;A406;A501;A502;A503;A504;A505;A506;A601;A602;A603;A604;A605;A606;A702;A808;A909;ACABSA04;ACABSA05;ACABSA07;ACABSA08;APSA09;APSA10;APSA11;ARPSA05;ARPSA06;ARPSA08;ARPSA09;APESL10;APESL11;APESL12;APESL13</Process><Process Name="Delete Field (2)" ToolSource="c:\program files (x86)\arcgis\desktop10.2\ArcToolbox\Toolboxes\Data Management Tools.tbx\DeleteField" Date="20140812" Time="205136">DeleteField grid10 ACABSA04;ACABSA05;ACABSA07;ACABSA08;APSA09;APSA10;APSA11;ARPSA05;ARPSA06;ARPSA08;ARPSA09;APESL10;APESL11;APESL12;APESL13</Process><Process Name="Add Field" ToolSource="c:\program files (x86)\arcgis\desktop10.2\ArcToolbox\Toolboxes\Data Management Tools.tbx\AddField" Date="20140812" Time="205137">AddField grid10 defo LONG # # # # NULLABLE NON_REQUIRED #</Process><Process Name="Delete Field (3)" ToolSource="c:\program files (x86)\arcgis\desktop10.2\ArcToolbox\Toolboxes\Data Management Tools.tbx\DeleteField" Date="20140812" Time="205420">DeleteField grid10 defo;areaha</Process><Process Name="Add Field (12)" ToolSource="c:\program files (x86)\arcgis\desktop10.2\ArcToolbox\Toolboxes\Data Management Tools.tbx\AddField" Date="20140812" Time="205421">AddField grid10 areaha DOUBLE # # # # NULLABLE NON_REQUIRED #</Process><Process Name="Calculate Field (22)" ToolSource="c:\program files (x86)\arcgis\desktop10.2\ArcToolbox\Toolboxes\Data Management Tools.tbx\CalculateField" Date="20140812" Time="205438">CalculateField grid10 areaha !shape.area@hectare! PYTHON #</Process><Process Name="Join Field [153540_05202014]" ToolSource="c:\program files (x86)\arcgis\desktop10.2\ArcToolbox\Toolboxes\Data Management Tools.tbx\JoinField" Date="20140812" Time="211506">JoinField grid10 grid C:\Arcgis\marques\grid\cabsa04 GRID ACABSA04</Process><Process Name="Join Field [153540_05202014]" ToolSource="c:\program files (x86)\arcgis\desktop10.2\ArcToolbox\Toolboxes\Data Management Tools.tbx\JoinField" Date="20140812" Time="211927">JoinField grid10 grid C:\Arcgis\marques\grid\cabsa05 GRID ACABSA05</Process><Process Name="Join Field [153540_05202014]" ToolSource="c:\program files (x86)\arcgis\desktop10.2\ArcToolbox\Toolboxes\Data Management Tools.tbx\JoinField" Date="20140812" Time="212335">JoinField grid10 grid C:\Arcgis\marques\grid\cabsa07 GRID ACABSA07</Process><Process Name="Join Field [153540_05202014]" ToolSource="c:\program files (x86)\arcgis\desktop10.2\ArcToolbox\Toolboxes\Data Management Tools.tbx\JoinField" Date="20140812" Time="212712">JoinField grid10 grid C:\Arcgis\marques\grid\cabsa08 GRID ACABSA08</Process><Process Name="Join Field [153540_05202014]" ToolSource="c:\program files (x86)\arcgis\desktop10.2\ArcToolbox\Toolboxes\Data Management Tools.tbx\JoinField" Date="20140812" Time="213041">JoinField grid10 grid C:\Arcgis\marques\grid\psa09 GRID APSA09</Process><Process Name="Join Field [153540_05202014]" ToolSource="c:\program files (x86)\arcgis\desktop10.2\ArcToolbox\Toolboxes\Data Management Tools.tbx\JoinField" Date="20140812" Time="213423">JoinField grid10 grid C:\Arcgis\marques\grid\psa10 GRID APSA10</Process><Process Name="Join Field [153540_05202014]" ToolSource="c:\program files (x86)\arcgis\desktop10.2\ArcToolbox\Toolboxes\Data Management Tools.tbx\JoinField" Date="20140812" Time="213804">JoinField grid10 grid C:\Arcgis\marques\grid\psa11 GRID APSA11</Process><Process Name="Join Field [153540_05202014]" ToolSource="c:\program files (x86)\arcgis\desktop10.2\ArcToolbox\Toolboxes\Data Management Tools.tbx\JoinField" Date="20140812" Time="214140">JoinField grid10 grid C:\Arcgis\marques\grid\rpsa05 GRID ARPSA05</Process><Process Name="Join Field [153540_05202014]" ToolSource="c:\program files (x86)\arcgis\desktop10.2\ArcToolbox\Toolboxes\Data Management Tools.tbx\JoinField" Date="20140812" Time="214528">JoinField grid10 grid C:\Arcgis\marques\grid\rpsa06 GRID ARPSA06</Process><Process Name="Join Field [153540_05202014]" ToolSource="c:\program files (x86)\arcgis\desktop10.2\ArcToolbox\Toolboxes\Data Management Tools.tbx\JoinField" Date="20140812" Time="214856">JoinField grid10 grid C:\Arcgis\marques\grid\rpsa08 GRID ARPSA08</Process><Process Name="Join Field [153540_05202014]" ToolSource="c:\program files (x86)\arcgis\desktop10.2\ArcToolbox\Toolboxes\Data Management Tools.tbx\JoinField" Date="20140812" Time="215250">JoinField grid10 grid C:\Arcgis\marques\grid\rpsa09 GRID ARPSA09</Process><Process Name="Join Field [153540_05202014]" ToolSource="c:\program files (x86)\arcgis\desktop10.2\ArcToolbox\Toolboxes\Data Management Tools.tbx\JoinField" Date="20140812" Time="215644">JoinField grid10 grid C:\Arcgis\marques\grid\pesl10 GRID APESL10</Process><Process Name="Join Field [153540_05202014]" ToolSource="c:\program files (x86)\arcgis\desktop10.2\ArcToolbox\Toolboxes\Data Management Tools.tbx\JoinField" Date="20140812" Time="220022">JoinField grid10 grid C:\Arcgis\marques\grid\pesl11 GRID APESL11</Process><Process Name="Join Field [153540_05202014]" ToolSource="c:\program files (x86)\arcgis\desktop10.2\ArcToolbox\Toolboxes\Data Management Tools.tbx\JoinField" Date="20140812" Time="220402">JoinField grid10 grid C:\Arcgis\marques\grid\pesl12 GRID APESL12</Process><Process Name="Join Field [153540_05202014]" ToolSource="c:\program files (x86)\arcgis\desktop10.2\ArcToolbox\Toolboxes\Data Management Tools.tbx\JoinField" Date="20140812" Time="220734">JoinField grid10 grid C:\Arcgis\marques\grid\pesl13 GRID APESL13</Process><Process Name="Delete Field (5)" ToolSource="c:\program files (x86)\arcgis\desktop10.2\ArcToolbox\Toolboxes\Data Management Tools.tbx\DeleteField" Date="20140812" Time="221304">DeleteField grid10 ELEVMEAN;ELEVSTD;ELEVMIN;ELEVMAX;SLOPEMEAN;SLOPESTD;SLOPEMIN;SLOPEMAX;RISKMEAN;RISKSTD;RISKMIN;RISKMAX;S3AGRTP;S3SELVPRIM;S3SELVSEC;S3CULTPAST;S3VEHY;S3URB;S3AREA;S4AGRTP;S4SELVPRIM;S4SELVSEC;S4INDPAST;S4CULTPAST;S4VEHY;S4URB;S4AREA;S5AGRTP;S5SELVPRIM;S5SELVSEC;S5INDPAST;S5CULTPAST;S5VEHY;S5URB;S5AREA;GEO_GUAT;GEO_SLOPE;GEO_ALUV;GEO_STRU;GEO_EROS;GEO_RIVA;GEO_AREA;AREA07;SELVA07;AGRO07;ARBU07;HERBA07;SUELO07;AGUA07;INUN07;URB07;NUB07;AREA13;SELVA13;AGRO13;ARBU13;HERBA13;SUELO13;AGUA13;URB13;NUB13;LUCAREA;A101;A102;A103;A104;A105;A106;A201;A202;A203;A204;A205;A206;A301;A302;A303;A304;A305;A306;A401;A402;A403;A404;A405;A406;A501;A502;A503;A504;A505;A506;A601;A602;A603;A604;A605;A606;A702;A808;A909;ACABSA04;ACABSA05;ACABSA07;ACABSA08;APSA09;APSA10;APSA11;ARPSA05;ARPSA06;ARPSA08;ARPSA09;APESL10;APESL11;APESL12;APESL13</Process><Process Name="Join Field [131053_05202014]" ToolSource="c:\program files (x86)\arcgis\desktop10.2\ArcToolbox\Toolboxes\Data Management Tools.tbx\JoinField" Date="20140812" Time="221647">JoinField grid10 grid C:\Arcgis\marques\grid\elev GRID ELEVMEAN;ELEVSTD;ELEVMIN;ELEVMAX</Process><Process Name="Join Field [131053_05202014]" ToolSource="c:\program files (x86)\arcgis\desktop10.2\ArcToolbox\Toolboxes\Data Management Tools.tbx\JoinField" Date="20140812" Time="222026">JoinField grid10 grid C:\Arcgis\marques\grid\slopetab GRID SLOPEMEAN;SLOPESTD;SLOPEMIN;SLOPEMAX</Process><Process Name="Join Field [131053_05202014]" ToolSource="c:\program files (x86)\arcgis\desktop10.2\ArcToolbox\Toolboxes\Data Management Tools.tbx\JoinField" Date="20140812" Time="222425">JoinField grid10 grid C:\Arcgis\marques\grid\risk GRID RISKMEAN;RISKSTD;RISKMIN;RISKMAX</Process><Process Name="Join Field [131053_05202014]" ToolSource="c:\program files (x86)\arcgis\desktop10.2\ArcToolbox\Toolboxes\Data Management Tools.tbx\JoinField" Date="20140812" Time="222821">JoinField grid10 grid C:\Arcgis\marques\grid\s3 GRID S3AGRTP;S3SELVPRIM;S3SELVSEC;S3CULTPAST;S3VEHY;S3URB;S3AREA</Process><Process Name="Join Field [131053_05202014]" ToolSource="c:\program files (x86)\arcgis\desktop10.2\ArcToolbox\Toolboxes\Data Management Tools.tbx\JoinField" Date="20140812" Time="223209">JoinField grid10 grid C:\Arcgis\marques\grid\s4 GRID S4AGRTP;S4SELVPRIM;S4SELVSEC;S4INDPAST;S4CULTPAST;S4VEHY;S4URB;S4AREA</Process><Process Name="Join Field [131053_05202014]" ToolSource="c:\program files (x86)\arcgis\desktop10.2\ArcToolbox\Toolboxes\Data Management Tools.tbx\JoinField" Date="20140812" Time="223556">JoinField grid10 grid C:\Arcgis\marques\grid\s5 GRID S5AGRTP;S5SELVPRIM;S5SELVSEC;S5INDPAST;S5CULTPAST;S5VEHY;S5URB;S5AREA</Process><Process Name="Join Field [131053_05202014]" ToolSource="c:\program files (x86)\arcgis\desktop10.2\ArcToolbox\Toolboxes\Data Management Tools.tbx\JoinField" Date="20140812" Time="224013">JoinField grid10 grid C:\Arcgis\marques\grid\geoma GRID GEO_GUAT;GEO_SLOPE;GEO_ALUV;GEO_STRU;GEO_EROS;GEO_RIVA;GEO_AREA</Process><Process Name="Join Field [131053_05202014]" ToolSource="c:\program files (x86)\arcgis\desktop10.2\ArcToolbox\Toolboxes\Data Management Tools.tbx\JoinField" Date="20140812" Time="224441">JoinField grid10 grid C:\Arcgis\marques\grid\tab07 GRID AREA07;SELVA07;AGRO07;ARBU07;HERBA07;SUELO07;AGUA07;INUN07;URB07;NUB07</Process><Process Name="Join Field [131053_05202014]" ToolSource="c:\program files (x86)\arcgis\desktop10.2\ArcToolbox\Toolboxes\Data Management Tools.tbx\JoinField" Date="20140812" Time="224904">JoinField grid10 grid C:\Arcgis\marques\grid\tab13 GRID AREA13;SELVA13;AGRO13;ARBU13;HERBA13;SUELO13;AGUA13;URB13;NUB13</Process><Process Name="Join Field [131053_05202014]" ToolSource="c:\program files (x86)\arcgis\desktop10.2\ArcToolbox\Toolboxes\Data Management Tools.tbx\JoinField" Date="20140812" Time="225446">JoinField grid10 grid C:\Arcgis\marques\grid\luc GRID LUCAREA;A101;A102;A103;A104;A105;A106;A201;A202;A203;A204;A205;A206;A301;A302;A303;A304;A305;A306;A401;A402;A403;A404;A405;A406;A501;A502;A503;A504;A505;A506;A601;A602;A603;A604;A605;A606;A702;A808;A909</Process><Process Name="Delete Field (5)" ToolSource="c:\program files (x86)\arcgis\desktop10.2\ArcToolbox\Toolboxes\Data Management Tools.tbx\DeleteField" Date="20140812" Time="230546">DeleteField grid10 ELEVMEAN;ELEVSTD;ELEVMIN;ELEVMAX;SLOPEMEAN;SLOPESTD;SLOPEMIN;SLOPEMAX;RISKMEAN;RISKSTD;RISKMIN;RISKMAX;S3AGRTP;S3SELVPRIM;S3SELVSEC;S3CULTPAST;S3VEHY;S3URB;S3AREA;S4AGRTP;S4SELVPRIM;S4SELVSEC;S4INDPAST;S4CULTPAST;S4VEHY;S4URB;S4AREA;S5AGRTP;S5SELVPRIM;S5SELVSEC;S5INDPAST;S5CULTPAST;S5VEHY;S5URB;S5AREA;GEO_GUAT;GEO_SLOPE;GEO_ALUV;GEO_STRU;GEO_EROS;GEO_RIVA;GEO_AREA;AREA07;SELVA07;AGRO07;ARBU07;HERBA07;SUELO07;AGUA07;INUN07;URB07;NUB07;AREA13;SELVA13;AGRO13;ARBU13;HERBA13;SUELO13;AGUA13;URB13;NUB13;LUCAREA;A101;A102;A103;A104;A105;A106;A201;A202;A203;A204;A205;A206;A301;A302;A303;A304;A305;A306;A401;A402;A403;A404;A405;A406;A501;A502;A503;A504;A505;A506;A601;A602;A603;A604;A605;A606;A702;A808;A909;ACABSA04;ACABSA05;ACABSA07;ACABSA08;APSA09;APSA10;APSA11;ARPSA05;ARPSA06;ARPSA08;ARPSA09;APESL10;APESL11;APESL12;APESL13</Process><Process Name="Join Field [131053_05202014]" ToolSource="c:\program files (x86)\arcgis\desktop10.2\ArcToolbox\Toolboxes\Data Management Tools.tbx\JoinField" Date="20140812" Time="230950">JoinField grid10 grid C:\Arcgis\marques\grid\elev GRID ELEVMEAN;ELEVSTD;ELEVMIN;ELEVMAX</Process><Process Name="Join Field [131053_05202014]" ToolSource="c:\program files (x86)\arcgis\desktop10.2\ArcToolbox\Toolboxes\Data Management Tools.tbx\JoinField" Date="20140812" Time="231340">JoinField grid10 grid C:\Arcgis\marques\grid\slopetab GRID SLOPEMEAN;SLOPESTD;SLOPEMIN;SLOPEMAX</Process><Process Name="Join Field [131053_05202014]" ToolSource="c:\program files (x86)\arcgis\desktop10.2\ArcToolbox\Toolboxes\Data Management Tools.tbx\JoinField" Date="20140812" Time="231718">JoinField grid10 grid C:\Arcgis\marques\grid\risk GRID RISKMEAN;RISKSTD;RISKMIN;RISKMAX</Process><Process Name="Join Field [131053_05202014]" ToolSource="c:\program files (x86)\arcgis\desktop10.2\ArcToolbox\Toolboxes\Data Management Tools.tbx\JoinField" Date="20140812" Time="232140">JoinField grid10 grid C:\Arcgis\marques\grid\s3 GRID S3AGRTP;S3SELVPRIM;S3SELVSEC;S3CULTPAST;S3VEHY;S3URB;S3AREA</Process><Process Name="Join Field [131053_05202014]" ToolSource="c:\program files (x86)\arcgis\desktop10.2\ArcToolbox\Toolboxes\Data Management Tools.tbx\JoinField" Date="20140812" Time="232600">JoinField grid10 grid C:\Arcgis\marques\grid\s4 GRID S4AGRTP;S4SELVPRIM;S4SELVSEC;S4INDPAST;S4CULTPAST;S4VEHY;S4URB;S4AREA</Process><Process Name="Join Field [131053_05202014]" ToolSource="c:\program files (x86)\arcgis\desktop10.2\ArcToolbox\Toolboxes\Data Management Tools.tbx\JoinField" Date="20140812" Time="233005">JoinField grid10 grid C:\Arcgis\marques\grid\s5 GRID S5AGRTP;S5SELVPRIM;S5SELVSEC;S5INDPAST;S5CULTPAST;S5VEHY;S5URB;S5AREA</Process><Process Name="Join Field [131053_05202014]" ToolSource="c:\program files (x86)\arcgis\desktop10.2\ArcToolbox\Toolboxes\Data Management Tools.tbx\JoinField" Date="20140812" Time="233410">JoinField grid10 grid C:\Arcgis\marques\grid\geoma GRID GEO_GUAT;GEO_SLOPE;GEO_ALUV;GEO_STRU;GEO_EROS;GEO_RIVA;GEO_AREA</Process><Process Name="Join Field [131053_05202014]" ToolSource="c:\program files (x86)\arcgis\desktop10.2\ArcToolbox\Toolboxes\Data Management Tools.tbx\JoinField" Date="20140812" Time="233830">JoinField grid10 grid C:\Arcgis\marques\grid\tab07 GRID AREA07;SELVA07;AGRO07;ARBU07;HERBA07;SUELO07;AGUA07;INUN07;URB07;NUB07</Process><Process Name="Join Field [131053_05202014]" ToolSource="c:\program files (x86)\arcgis\desktop10.2\ArcToolbox\Toolboxes\Data Management Tools.tbx\JoinField" Date="20140812" Time="234306">JoinField grid10 grid C:\Arcgis\marques\grid\tab13 GRID AREA13;SELVA13;AGRO13;ARBU13;HERBA13;SUELO13;AGUA13;URB13;NUB13</Process><Process Name="Join Field [131053_05202014]" ToolSource="c:\program files (x86)\arcgis\desktop10.2\ArcToolbox\Toolboxes\Data Management Tools.tbx\JoinField" Date="20140812" Time="234833">JoinField grid10 grid C:\Arcgis\marques\grid\luc GRID LUCAREA;A101;A102;A103;A104;A105;A106;A201;A202;A203;A204;A205;A206;A301;A302;A303;A304;A305;A306;A401;A402;A403;A404;A405;A406;A501;A502;A503;A504;A505;A506;A601;A602;A603;A604;A605;A606;A702;A808;A909</Process><Process Name="Join Field [131053_05202014]" ToolSource="c:\program files (x86)\arcgis\desktop10.2\ArcToolbox\Toolboxes\Data Management Tools.tbx\JoinField" Date="20140813" Time="000518">JoinField grid10 grid C:\Arcgis\marques\grid\elev GRID ELEVMEAN;ELEVSTD;ELEVMIN;ELEVMAX</Process><Process Name="Join Field [131053_05202014]" ToolSource="c:\program files (x86)\arcgis\desktop10.2\ArcToolbox\Toolboxes\Data Management Tools.tbx\JoinField" Date="20140813" Time="001013">JoinField grid10 grid C:\Arcgis\marques\grid\slopetab GRID SLOPEMEAN;SLOPESTD;SLOPEMIN;SLOPEMAX</Process><Process Name="Join Field [131053_05202014]" ToolSource="c:\program files (x86)\arcgis\desktop10.2\ArcToolbox\Toolboxes\Data Management Tools.tbx\JoinField" Date="20140813" Time="001456">JoinField grid10 grid C:\Arcgis\marques\grid\risk GRID RISKMEAN;RISKSTD;RISKMIN;RISKMAX</Process><Process Name="Join Field [131053_05202014]" ToolSource="c:\program files (x86)\arcgis\desktop10.2\ArcToolbox\Toolboxes\Data Management Tools.tbx\JoinField" Date="20140813" Time="001931">JoinField grid10 grid C:\Arcgis\marques\grid\s3 GRID S3AGRTP;S3SELVPRIM;S3SELVSEC;S3CULTPAST;S3VEHY;S3URB;S3AREA</Process><Process Name="Join Field [131053_05202014]" ToolSource="c:\program files (x86)\arcgis\desktop10.2\ArcToolbox\Toolboxes\Data Management Tools.tbx\JoinField" Date="20140813" Time="002444">JoinField grid10 grid C:\Arcgis\marques\grid\s4 GRID S4AGRTP;S4SELVPRIM;S4SELVSEC;S4INDPAST;S4CULTPAST;S4VEHY;S4URB;S4AREA</Process><Process Name="Join Field [131053_05202014]" ToolSource="c:\program files (x86)\arcgis\desktop10.2\ArcToolbox\Toolboxes\Data Management Tools.tbx\JoinField" Date="20140813" Time="003019">JoinField grid10 grid C:\Arcgis\marques\grid\s5 GRID S5AGRTP;S5SELVPRIM;S5SELVSEC;S5INDPAST;S5CULTPAST;S5VEHY;S5URB;S5AREA</Process><Process Name="Join Field [131053_05202014]" ToolSource="c:\program files (x86)\arcgis\desktop10.2\ArcToolbox\Toolboxes\Data Management Tools.tbx\JoinField" Date="20140813" Time="003548">JoinField grid10 grid C:\Arcgis\marques\grid\geoma GRID GEO_GUAT;GEO_SLOPE;GEO_ALUV;GEO_STRU;GEO_EROS;GEO_RIVA;GEO_AREA</Process><Process Name="Join Field [131053_05202014]" ToolSource="c:\program files (x86)\arcgis\desktop10.2\ArcToolbox\Toolboxes\Data Management Tools.tbx\JoinField" Date="20140813" Time="004206">JoinField grid10 grid C:\Arcgis\marques\grid\tab07 GRID AREA07;SELVA07;AGRO07;ARBU07;HERBA07;SUELO07;AGUA07;INUN07;URB07;NUB07</Process><Process Name="Join Field [131053_05202014]" ToolSource="c:\program files (x86)\arcgis\desktop10.2\ArcToolbox\Toolboxes\Data Management Tools.tbx\JoinField" Date="20140813" Time="004804">JoinField grid10 grid C:\Arcgis\marques\grid\tab13 GRID AREA13;SELVA13;AGRO13;ARBU13;HERBA13;SUELO13;AGUA13;URB13;NUB13</Process><Process Name="Join Field [131053_05202014]" ToolSource="c:\program files (x86)\arcgis\desktop10.2\ArcToolbox\Toolboxes\Data Management Tools.tbx\JoinField" Date="20140813" Time="005518">JoinField grid10 grid C:\Arcgis\marques\grid\luc GRID LUCAREA;A101;A102;A103;A104;A105;A106;A201;A202;A203;A204;A205;A206;A301;A302;A303;A304;A305;A306;A401;A402;A403;A404;A405;A406;A501;A502;A503;A504;A505;A506;A601;A602;A603;A604;A605;A606;A702;A808;A909</Process><Process Name="Add Field" ToolSource="c:\program files (x86)\arcgis\desktop10.2\ArcToolbox\Toolboxes\Data Management Tools.tbx\AddField" Date="20140813" Time="005519">AddField grid10 defo LONG # # # # NULLABLE NON_REQUIRED #</Process><Process Name="Calculate Field" ToolSource="c:\program files (x86)\arcgis\desktop10.2\ArcToolbox\Toolboxes\Data Management Tools.tbx\CalculateField" Date="20140813" Time="005531">CalculateField grid10 defo "[A102]+ [A103]+ [A104]+ [A105]+ [A106]" VB #</Process><Process Name="Join Field [131053_05202014] (2)" ToolSource="c:\program files (x86)\arcgis\desktop10.2\ArcToolbox\Toolboxes\Data Management Tools.tbx\JoinField" Date="20140813" Time="010210">JoinField grid10 grid C:\Arcgis\marques\grid\cabsa04 GRID ACABSA04</Process><Process Name="Join Field [131053_05202014] (2)" ToolSource="c:\program files (x86)\arcgis\desktop10.2\ArcToolbox\Toolboxes\Data Management Tools.tbx\JoinField" Date="20140813" Time="010829">JoinField grid10 grid C:\Arcgis\marques\grid\cabsa05 GRID ACABSA05</Process><Process Name="Join Field [131053_05202014] (2)" ToolSource="c:\program files (x86)\arcgis\desktop10.2\ArcToolbox\Toolboxes\Data Management Tools.tbx\JoinField" Date="20140813" Time="011441">JoinField grid10 grid C:\Arcgis\marques\grid\cabsa07 GRID ACABSA07</Process><Process Name="Join Field [131053_05202014] (2)" ToolSource="c:\program files (x86)\arcgis\desktop10.2\ArcToolbox\Toolboxes\Data Management Tools.tbx\JoinField" Date="20140813" Time="012103">JoinField grid10 grid C:\Arcgis\marques\grid\cabsa08 GRID ACABSA09</Process><Process Name="Join Field [131053_05202014] (2)" ToolSource="c:\program files (x86)\arcgis\desktop10.2\ArcToolbox\Toolboxes\Data Management Tools.tbx\JoinField" Date="20140813" Time="012734">JoinField grid10 grid C:\Arcgis\marques\grid\psa09 GRID APSA09</Process><Process Name="Join Field [131053_05202014] (2)" ToolSource="c:\program files (x86)\arcgis\desktop10.2\ArcToolbox\Toolboxes\Data Management Tools.tbx\JoinField" Date="20140813" Time="013425">JoinField grid10 grid C:\Arcgis\marques\grid\psa10 GRID APSA10</Process><Process Name="Join Field [131053_05202014] (2)" ToolSource="c:\program files (x86)\arcgis\desktop10.2\ArcToolbox\Toolboxes\Data Management Tools.tbx\JoinField" Date="20140813" Time="014017">JoinField grid10 grid C:\Arcgis\marques\grid\psa11 GRID APSA11</Process><Process Name="Join Field [131053_05202014] (2)" ToolSource="c:\program files (x86)\arcgis\desktop10.2\ArcToolbox\Toolboxes\Data Management Tools.tbx\JoinField" Date="20140813" Time="014635">JoinField grid10 grid C:\Arcgis\marques\grid\pesl10 GRID APESL10</Process><Process Name="Join Field [131053_05202014] (2)" ToolSource="c:\program files (x86)\arcgis\desktop10.2\ArcToolbox\Toolboxes\Data Management Tools.tbx\JoinField" Date="20140813" Time="015316">JoinField grid10 grid C:\Arcgis\marques\grid\pesl11 GRID APESL11</Process><Process Name="Join Field [131053_05202014] (2)" ToolSource="c:\program files (x86)\arcgis\desktop10.2\ArcToolbox\Toolboxes\Data Management Tools.tbx\JoinField" Date="20140813" Time="020007">JoinField grid10 grid C:\Arcgis\marques\grid\pesl12 GRID APESL12</Process><Process Name="Join Field [131053_05202014] (2)" ToolSource="c:\program files (x86)\arcgis\desktop10.2\ArcToolbox\Toolboxes\Data Management Tools.tbx\JoinField" Date="20140813" Time="020650">JoinField grid10 grid C:\Arcgis\marques\grid\pesl13 GRID APESL13</Process><Process Name="Join Field [131053_05202014] (2)" ToolSource="c:\program files (x86)\arcgis\desktop10.2\ArcToolbox\Toolboxes\Data Management Tools.tbx\JoinField" Date="20140813" Time="021333">JoinField grid10 grid C:\Arcgis\marques\grid\rpsa05 GRID ARPSA05</Process><Process Name="Join Field [131053_05202014] (2)" ToolSource="c:\program files (x86)\arcgis\desktop10.2\ArcToolbox\Toolboxes\Data Management Tools.tbx\JoinField" Date="20140813" Time="022013">JoinField grid10 grid C:\Arcgis\marques\grid\rpsa06 GRID ARPSA06</Process><Process Name="Join Field [131053_05202014] (2)" ToolSource="c:\program files (x86)\arcgis\desktop10.2\ArcToolbox\Toolboxes\Data Management Tools.tbx\JoinField" Date="20140813" Time="022715">JoinField grid10 grid C:\Arcgis\marques\grid\rpsa08 GRID ARPSA08</Process><Process Name="Join Field [131053_05202014] (2)" ToolSource="c:\program files (x86)\arcgis\desktop10.2\ArcToolbox\Toolboxes\Data Management Tools.tbx\JoinField" Date="20140813" Time="023322">JoinField grid10 grid C:\Arcgis\marques\grid\rpsa09 GRID ARPSA09</Process><Process ToolSource="c:\program files (x86)\arcgis\desktop10.2\ArcToolbox\Toolboxes\Data Management Tools.tbx\DeleteField" Date="20140813" Time="024210">DeleteField grid10 ELEVMEAN_1;ELEVSTD_1;ELEVMIN_1;ELEVMAX_1;SLOPEMEA_1;SLOPESTD_1;SLOPEMIN_1;SLOPEMAX_1;RISKMEAN_1;RISKSTD_1;RISKMIN_1;RISKMAX_1;S3AGRTP_1;S3SELVPR_1;S3SELVSE_1;S3CULTPA_1;S3VEHY_1;S3URB_1;S3AREA_1;S4AGRTP_1;S4SELVPR_1;S4SELVSE_1;S4INDPAS_1;S4CULTPA_1;S4VEHY_1;S4URB_1;S4AREA_1;S5AGRTP_1;S5SELVPR_1;S5SELVSE_1;S5INDPAS_1;S5CULTPA_1;S5VEHY_1;S5URB_1;S5AREA_1;GEO_GUAT_1;GEO_SLOP_1;GEO_ALUV_1;GEO_STRU_1;GEO_EROS_1;GEO_RIVA_1;GEO_AREA_1;AREA07_1;SELVA07_1;AGRO07_1;ARBU07_1;HERBA07_1;SUELO07_1;AGUA07_1;INUN07_1;URB07_1;NUB07_1;AREA13_1;SELVA13_1;AGRO13_1;ARBU13_1;HERBA13_1;SUELO13_1;AGUA13_1;URB13_1;NUB13_1;LUCAREA_1;A101_1;A102_1;A103_1;A104_1;A105_1;A106_1;A201_1;A202_1;A203_1;A204_1;A205_1;A206_1;A301_1;A302_1;A303_1;A304_1;A305_1;A306_1;A401_1;A402_1;A403_1;A404_1;A405_1;A406_1;A501_1;A502_1;A503_1;A504_1;A505_1;A506_1;A601_1;A602_1;A603_1;A604_1;A605_1;A606_1;A702_1;A808_1;A909_1</Process><Process ToolSource="c:\program files (x86)\arcgis\desktop10.2\ArcToolbox\Toolboxes\Data Management Tools.tbx\JoinField" Date="20140813" Time="024822">JoinField grid10 grid C:\Arcgis\marques\grid\cabsa08 GRID ACABSA08</Process><Process Name="Join Field" ToolSource="c:\program files (x86)\arcgis\desktop10.2\ArcToolbox\Toolboxes\Data Management Tools.tbx\JoinField" Date="20140910" Time="154520">JoinField grid10 grid C:\Arcgis\marques\j\jcabsa05.shp grid jcabsa05</Process><Process Name="Join Field" ToolSource="c:\program files (x86)\arcgis\desktop10.2\ArcToolbox\Toolboxes\Data Management Tools.tbx\JoinField" Date="20140910" Time="155002">JoinField grid10 grid C:\Arcgis\marques\j\jcabsa08.shp grid jcabsa08</Process><Process Name="Join Field" ToolSource="c:\program files (x86)\arcgis\desktop10.2\ArcToolbox\Toolboxes\Data Management Tools.tbx\JoinField" Date="20140910" Time="155411">JoinField grid10 grid C:\Arcgis\marques\j\jpsa09.shp grid jpsa09</Process><Process Name="Join Field" ToolSource="c:\program files (x86)\arcgis\desktop10.2\ArcToolbox\Toolboxes\Data Management Tools.tbx\JoinField" Date="20140910" Time="155816">JoinField grid10 grid C:\Arcgis\marques\j\jpsa10.shp grid jpsa10</Process><Process Name="Join Field" ToolSource="c:\program files (x86)\arcgis\desktop10.2\ArcToolbox\Toolboxes\Data Management Tools.tbx\JoinField" Date="20140910" Time="160227">JoinField grid10 grid C:\Arcgis\marques\j\jpsa11.shp grid jpsa11</Process><Process Name="Join Field" ToolSource="c:\program files (x86)\arcgis\desktop10.2\ArcToolbox\Toolboxes\Data Management Tools.tbx\JoinField" Date="20140910" Time="160637">JoinField grid10 grid C:\Arcgis\marques\j\jpesl10.shp grid jpesl10</Process><Process Name="Join Field" ToolSource="c:\program files (x86)\arcgis\desktop10.2\ArcToolbox\Toolboxes\Data Management Tools.tbx\JoinField" Date="20140910" Time="161053">JoinField grid10 grid C:\Arcgis\marques\j\jpesl11.shp grid jpesl11</Process><Process Name="Join Field" ToolSource="c:\program files (x86)\arcgis\desktop10.2\ArcToolbox\Toolboxes\Data Management Tools.tbx\JoinField" Date="20140910" Time="161508">JoinField grid10 grid C:\Arcgis\marques\j\jpesl12.shp grid jpesl12</Process><Process Name="Join Field" ToolSource="c:\program files (x86)\arcgis\desktop10.2\ArcToolbox\Toolboxes\Data Management Tools.tbx\JoinField" Date="20140910" Time="161922">JoinField grid10 grid C:\Arcgis\marques\j\jpesl13.shp grid jpesl13</Process><Process Name="Join Field" ToolSource="c:\program files (x86)\arcgis\desktop10.2\ArcToolbox\Toolboxes\Data Management Tools.tbx\JoinField" Date="20140910" Time="174236">JoinField grid10 grid C:\Arcgis\marques\j\jcabsa05.shp grid jcabsa05</Process><Process Name="Join Field" ToolSource="c:\program files (x86)\arcgis\desktop10.2\ArcToolbox\Toolboxes\Data Management Tools.tbx\JoinField" Date="20140910" Time="174652">JoinField grid10 grid C:\Arcgis\marques\j\jcabsa08.shp grid jcabsa08</Process><Process Name="Join Field" ToolSource="c:\program files (x86)\arcgis\desktop10.2\ArcToolbox\Toolboxes\Data Management Tools.tbx\JoinField" Date="20140910" Time="175109">JoinField grid10 grid C:\Arcgis\marques\j\jpsa09.shp grid jpsa09</Process><Process Name="Join Field" ToolSource="c:\program files (x86)\arcgis\desktop10.2\ArcToolbox\Toolboxes\Data Management Tools.tbx\JoinField" Date="20140910" Time="175529">JoinField grid10 grid C:\Arcgis\marques\j\jpsa10.shp grid jpsa10</Process><Process Name="Join Field" ToolSource="c:\program files (x86)\arcgis\desktop10.2\ArcToolbox\Toolboxes\Data Management Tools.tbx\JoinField" Date="20140910" Time="180014">JoinField grid10 grid C:\Arcgis\marques\j\jpsa11.shp grid jpsa11</Process><Process Name="Join Field" ToolSource="c:\program files (x86)\arcgis\desktop10.2\ArcToolbox\Toolboxes\Data Management Tools.tbx\JoinField" Date="20140910" Time="180439">JoinField grid10 grid C:\Arcgis\marques\j\jpesl10.shp grid jpesl10</Process><Process Name="Join Field" ToolSource="c:\program files (x86)\arcgis\desktop10.2\ArcToolbox\Toolboxes\Data Management Tools.tbx\JoinField" Date="20140910" Time="180908">JoinField grid10 grid C:\Arcgis\marques\j\jpesl11.shp grid jpesl11</Process><Process Name="Join Field" ToolSource="c:\program files (x86)\arcgis\desktop10.2\ArcToolbox\Toolboxes\Data Management Tools.tbx\JoinField" Date="20140910" Time="181326">JoinField grid10 grid C:\Arcgis\marques\j\jpesl12.shp grid jpesl12</Process><Process Name="Join Field" ToolSource="c:\program files (x86)\arcgis\desktop10.2\ArcToolbox\Toolboxes\Data Management Tools.tbx\JoinField" Date="20140910" Time="181755">JoinField grid10 grid C:\Arcgis\marques\j\jpesl13.shp grid jpesl13</Process><Process Name="Join Field" ToolSource="c:\program files (x86)\arcgis\desktop10.2\ArcToolbox\Toolboxes\Data Management Tools.tbx\JoinField" Date="20140910" Time="195707">JoinField grid10 grid C:\Arcgis\marques\j\jcabsa05.shp grid jcabsa05</Process><Process Name="Join Field" ToolSource="c:\program files (x86)\arcgis\desktop10.2\ArcToolbox\Toolboxes\Data Management Tools.tbx\JoinField" Date="20140910" Time="200123">JoinField grid10 grid C:\Arcgis\marques\j\jcabsa08.shp grid jcabsa08</Process><Process Name="Join Field" ToolSource="c:\program files (x86)\arcgis\desktop10.2\ArcToolbox\Toolboxes\Data Management Tools.tbx\JoinField" Date="20140910" Time="200536">JoinField grid10 grid C:\Arcgis\marques\j\jpsa09.shp grid jpsa09</Process><Process Name="Join Field" ToolSource="c:\program files (x86)\arcgis\desktop10.2\ArcToolbox\Toolboxes\Data Management Tools.tbx\JoinField" Date="20140910" Time="200957">JoinField grid10 grid C:\Arcgis\marques\j\jpsa10.shp grid jpsa10</Process><Process Name="Join Field" ToolSource="c:\program files (x86)\arcgis\desktop10.2\ArcToolbox\Toolboxes\Data Management Tools.tbx\JoinField" Date="20140910" Time="201415">JoinField grid10 grid C:\Arcgis\marques\j\jpsa11.shp grid jpsa11</Process><Process Name="Join Field" ToolSource="c:\program files (x86)\arcgis\desktop10.2\ArcToolbox\Toolboxes\Data Management Tools.tbx\JoinField" Date="20140910" Time="201829">JoinField grid10 grid C:\Arcgis\marques\j\jpesl10.shp grid jpesl10</Process><Process Name="Join Field" ToolSource="c:\program files (x86)\arcgis\desktop10.2\ArcToolbox\Toolboxes\Data Management Tools.tbx\JoinField" Date="20140910" Time="202247">JoinField grid10 grid C:\Arcgis\marques\j\jpesl11.shp grid jpesl11</Process><Process Name="Join Field" ToolSource="c:\program files (x86)\arcgis\desktop10.2\ArcToolbox\Toolboxes\Data Management Tools.tbx\JoinField" Date="20140910" Time="202713">JoinField grid10 grid C:\Arcgis\marques\j\jpesl12.shp grid jpesl12</Process><Process Name="Join Field" ToolSource="c:\program files (x86)\arcgis\desktop10.2\ArcToolbox\Toolboxes\Data Management Tools.tbx\JoinField" Date="20140910" Time="203200">JoinField grid10 grid C:\Arcgis\marques\j\jpesl13.shp grid jpesl13</Process></lineage><itemProps><itemName Sync="TRUE">grid10</itemName><imsContentType Sync="TRUE">002</imsContentType><itemSize Sync="TRUE">0.000</itemSize><itemLocation><linkage Sync="TRUE">file://\\SEBCOS\C$\Arcgis\marques\grid10.shp</linkage><protocol Sync="TRUE">Local Area Network</protocol></itemLocation></itemProps><coordRef><type Sync="TRUE">Projected</type><geogcsn Sync="TRUE">GCS_WGS_1984</geogcsn><csUnits Sync="TRUE">Linear Unit: Meter (1.000000)</csUnits><projcsn Sync="TRUE">WGS_1984_UTM_Zone_15N</projcsn><peXml Sync="TRUE">&lt;ProjectedCoordinateSystem xsi:type='typens:ProjectedCoordinateSystem' xmlns:xsi='http://www.w3.org/2001/XMLSchema-instance' xmlns:xs='http://www.w3.org/2001/XMLSchema' xmlns:typens='http://www.esri.com/schemas/ArcGIS/10.1'&gt;&lt;WKT&gt;PROJCS[&amp;quot;WGS_1984_UTM_Zone_15N&amp;quot;,GEOGCS[&amp;quot;GCS_WGS_1984&amp;quot;,DATUM[&amp;quot;D_WGS_1984&amp;quot;,SPHEROID[&amp;quot;WGS_1984&amp;quot;,6378137.0,298.257223563]],PRIMEM[&amp;quot;Greenwich&amp;quot;,0.0],UNIT[&amp;quot;Degree&amp;quot;,0.0174532925199433]],PROJECTION[&amp;quot;Transverse_Mercator&amp;quot;],PARAMETER[&amp;quot;False_Easting&amp;quot;,500000.0],PARAMETER[&amp;quot;False_Northing&amp;quot;,0.0],PARAMETER[&amp;quot;Central_Meridian&amp;quot;,-93.0],PARAMETER[&amp;quot;Scale_Factor&amp;quot;,0.9996],PARAMETER[&amp;quot;Latitude_Of_Origin&amp;quot;,0.0],UNIT[&amp;quot;Meter&amp;quot;,1.0],AUTHORITY[&amp;quot;EPSG&amp;quot;,32615]]&lt;/WKT&gt;&lt;XOrigin&gt;-5120900&lt;/XOrigin&gt;&lt;YOrigin&gt;-9998100&lt;/YOrigin&gt;&lt;XYScale&gt;450445547.3910538&lt;/XYScale&gt;&lt;ZOrigin&gt;-100000&lt;/ZOrigin&gt;&lt;ZScale&gt;10000&lt;/ZScale&gt;&lt;MOrigin&gt;-100000&lt;/MOrigin&gt;&lt;MScale&gt;10000&lt;/MScale&gt;&lt;XYTolerance&gt;0.001&lt;/XYTolerance&gt;&lt;ZTolerance&gt;0.001&lt;/ZTolerance&gt;&lt;MTolerance&gt;0.001&lt;/MTolerance&gt;&lt;HighPrecision&gt;true&lt;/HighPrecision&gt;&lt;WKID&gt;32615&lt;/WKID&gt;&lt;LatestWKID&gt;32615&lt;/LatestWKID&gt;&lt;/ProjectedCoordinateSystem&gt;</peXml></coordRef></DataProperties><SyncDate>20140804</SyncDate><SyncTime>05334100</SyncTime><ModDate>20140804</ModDate><ModTime>05334100</ModTime></Esri><dataIdInfo><envirDesc Sync="TRUE"> Version 6.2 (Build 9200) ; Esri ArcGIS 10.2.2.3552</envirDesc><dataLang><languageCode value="eng" Sync="TRUE"></languageCode><countryCode value="USA" Sync="TRUE"></countryCode></dataLang><idCitation><resTitle Sync="TRUE">grid10</resTitle><presForm><PresFormCd value="005" Sync="TRUE"></PresFormCd></presForm></idCitation><spatRpType><SpatRepTypCd value="001" Sync="TRUE"></SpatRepTypCd></spatRpType></dataIdInfo><mdLang><languageCode value="eng" Sync="TRUE"></languageCode><countryCode value="USA" Sync="TRUE"></countryCode></mdLang><mdChar><CharSetCd value="004" Sync="TRUE"></CharSetCd></mdChar><distInfo><distFormat><formatName Sync="TRUE">Shapefile</formatName></distFormat><distTranOps><transSize Sync="TRUE">0.000</transSize></distTranOps></distInfo><mdHrLv><ScopeCd value="005" Sync="TRUE"></ScopeCd></mdHrLv><mdHrLvName Sync="TRUE">dataset</mdHrLvName><refSysInfo><RefSystem><refSysID><identCode code="32615" Sync="TRUE"></identCode><idCodeSpace Sync="TRUE">EPSG</idCodeSpace><idVersion Sync="TRUE">8.2.6</idVersion></refSysID></RefSystem></refSysInfo><spatRepInfo><VectSpatRep><geometObjs Name="grid10"><geoObjTyp><GeoObjTypCd value="002" Sync="TRUE"></GeoObjTypCd></geoObjTyp><geoObjCnt Sync="TRUE">0</geoObjCnt></geometObjs><topLvl><TopoLevCd value="001" Sync="TRUE"></TopoLevCd></topLvl></VectSpatRep></spatRepInfo><spdoinfo><ptvctinf><esriterm Name="grid10"><efeatyp Sync="TRUE">Simple</efeatyp><efeageom code="4" Sync="TRUE"></efeageom><esritopo Sync="TRUE">FALSE</esritopo><efeacnt Sync="TRUE">0</efeacnt><spindex Sync="TRUE">FALSE</spindex><linrefer Sync="TRUE">FALSE</linrefer></esriterm></ptvctinf></spdoinfo><eainfo><detailed Name="grid10"><enttyp><enttypl Sync="TRUE">grid10</enttypl><enttypt Sync="TRUE">Feature Class</enttypt><enttypc Sync="TRUE">0</enttypc></enttyp><attr><attrlabl Sync="TRUE">FID</attrlabl><attalias Sync="TRUE">FID</attalias><attrtype Sync="TRUE">OID</attrtype><attwidth Sync="TRUE">4</attwidth><atprecis Sync="TRUE">0</atprecis><attscale Sync="TRUE">0</attscale><attrdef Sync="TRUE">Internal feature number.</attrdef><attrdefs Sync="TRUE">Esri</attrdefs><attrdomv><udom Sync="TRUE">Sequential unique whole numbers that are automatically generated.</udom></attrdomv></attr><attr><attrlabl Sync="TRUE">Shape</attrlabl><attalias Sync="TRUE">Shape</attalias><attrtype Sync="TRUE">Geometry</attrtype><attwidth Sync="TRUE">0</attwidth><atprecis Sync="TRUE">0</atprecis><attscale Sync="TRUE">0</attscale><attrdef Sync="TRUE">Feature geometry.</attrdef><attrdefs Sync="TRUE">Esri</attrdefs><attrdomv><udom Sync="TRUE">Coordinates defining the features.</udom></attrdomv></attr><attr><attrlabl Sync="TRUE">Join_Count</attrlabl><attalias Sync="TRUE">Join_Count</attalias><attrtype Sync="TRUE">Integer</attrtype><attwidth Sync="TRUE">9</attwidth><atprecis Sync="TRUE">9</atprecis><attscale Sync="TRUE">0</attscale></attr><attr><attrlabl Sync="TRUE">TARGET_FID</attrlabl><attalias Sync="TRUE">TARGET_FID</attalias><attrtype Sync="TRUE">Integer</attrtype><attwidth Sync="TRUE">9</attwidth><atprecis Sync="TRUE">9</atprecis><attscale Sync="TRUE">0</attscale></attr><attr><attrlabl Sync="TRUE">Join_Cou_1</attrlabl><attalias Sync="TRUE">Join_Cou_1</attalias><attrtype Sync="TRUE">Integer</attrtype><attwidth Sync="TRUE">9</attwidth><atprecis Sync="TRUE">9</atprecis><attscale Sync="TRUE">0</attscale></attr><attr><attrlabl Sync="TRUE">TARGET_F_1</attrlabl><attalias Sync="TRUE">TARGET_F_1</attalias><attrtype Sync="TRUE">Integer</attrtype><attwidth Sync="TRUE">9</attwidth><atprecis Sync="TRUE">9</atprecis><attscale Sync="TRUE">0</attscale></attr><attr><attrlabl Sync="TRUE">Id</attrlabl><attalias Sync="TRUE">Id</attalias><attrtype Sync="TRUE">Integer</attrtype><attwidth Sync="TRUE">6</attwidth><atprecis Sync="TRUE">6</atprecis><attscale Sync="TRUE">0</attscale></attr><attr><attrlabl Sync="TRUE">Mean</attrlabl><attalias Sync="TRUE">Mean</attalias><attrtype Sync="TRUE">Double</attrtype><attwidth Sync="TRUE">19</attwidth><atprecis Sync="TRUE">0</atprecis><attscale Sync="TRUE">0</attscale></attr><attr><attrlabl Sync="TRUE">OBJECTID</attrlabl><attalias Sync="TRUE">OBJECTID</attalias><attrtype Sync="TRUE">Integer</attrtype><attwidth Sync="TRUE">9</attwidth><atprecis Sync="TRUE">9</atprecis><attscale Sync="TRUE">0</attscale></attr><attr><attrlabl Sync="TRUE">CLAVEUNICA</attrlabl><attalias Sync="TRUE">CLAVEUNICA</attalias><attrtype Sync="TRUE">String</attrtype><attwidth Sync="TRUE">16</attwidth><atprecis Sync="TRUE">0</atprecis><attscale Sync="TRUE">0</attscale></attr><attr><attrlabl Sync="TRUE">CVE_EDO</attrlabl><attalias Sync="TRUE">CVE_EDO</attalias><attrtype Sync="TRUE">String</attrtype><attwidth Sync="TRUE">2</attwidth><atprecis Sync="TRUE">0</atprecis><attscale Sync="TRUE">0</attscale></attr><attr><attrlabl Sync="TRUE">CINA_MUN</attrlabl><attalias Sync="TRUE">CINA_MUN</attalias><attrtype Sync="TRUE">String</attrtype><attwidth Sync="TRUE">3</attwidth><atprecis Sync="TRUE">0</atprecis><attscale Sync="TRUE">0</attscale></attr><attr><attrlabl Sync="TRUE">CINA_NA</attrlabl><attalias Sync="TRUE">CINA_NA</attalias><attrtype Sync="TRUE">String</attrtype><attwidth Sync="TRUE">3</attwidth><atprecis Sync="TRUE">0</atprecis><attscale Sync="TRUE">0</attscale></attr><attr><attrlabl Sync="TRUE">CVEMUNIN</attrlabl><attalias Sync="TRUE">CVEMUNIN</attalias><attrtype Sync="TRUE">String</attrtype><attwidth Sync="TRUE">3</attwidth><atprecis Sync="TRUE">0</atprecis><attscale Sync="TRUE">0</attscale></attr><attr><attrlabl Sync="TRUE">CVENAIN</attrlabl><attalias Sync="TRUE">CVENAIN</attalias><attrtype Sync="TRUE">String</attrtype><attwidth Sync="TRUE">3</attwidth><atprecis Sync="TRUE">0</atprecis><attscale Sync="TRUE">0</attscale></attr><attr><attrlabl Sync="TRUE">NOM_NA</attrlabl><attalias Sync="TRUE">NOM_NA</attalias><attrtype Sync="TRUE">String</attrtype><attwidth Sync="TRUE">60</attwidth><atprecis Sync="TRUE">0</atprecis><attscale Sync="TRUE">0</attscale></attr><attr><attrlabl Sync="TRUE">CVE_LOC</attrlabl><attalias Sync="TRUE">CVE_LOC</attalias><attrtype Sync="TRUE">String</attrtype><attwidth Sync="TRUE">9</attwidth><atprecis Sync="TRUE">0</atprecis><attscale Sync="TRUE">0</attscale></attr><attr><attrlabl Sync="TRUE">ENT</attrlabl><attalias Sync="TRUE">ENT</attalias><attrtype Sync="TRUE">String</attrtype><attwidth Sync="TRUE">2</attwidth><atprecis Sync="TRUE">0</atprecis><attscale Sync="TRUE">0</attscale></attr><attr><attrlabl Sync="TRUE">NOM_ENT</attrlabl><attalias Sync="TRUE">NOM_ENT</attalias><attrtype Sync="TRUE">String</attrtype><attwidth Sync="TRUE">50</attwidth><atprecis Sync="TRUE">0</atprecis><attscale Sync="TRUE">0</attscale></attr><attr><attrlabl Sync="TRUE">MUN</attrlabl><attalias Sync="TRUE">MUN</attalias><attrtype Sync="TRUE">String</attrtype><attwidth Sync="TRUE">3</attwidth><atprecis Sync="TRUE">0</atprecis><attscale Sync="TRUE">0</attscale></attr><attr><attrlabl Sync="TRUE">NOM_MUN</attrlabl><attalias Sync="TRUE">NOM_MUN</attalias><attrtype Sync="TRUE">String</attrtype><attwidth Sync="TRUE">50</attwidth><atprecis Sync="TRUE">0</atprecis><attscale Sync="TRUE">0</attscale></attr><attr><attrlabl Sync="TRUE">LOC</attrlabl><attalias Sync="TRUE">LOC</attalias><attrtype Sync="TRUE">String</attrtype><attwidth Sync="TRUE">4</attwidth><atprecis Sync="TRUE">0</atprecis><attscale Sync="TRUE">0</attscale></attr><attr><attrlabl Sync="TRUE">NOM_LOC</attrlabl><attalias Sync="TRUE">NOM_LOC</attalias><attrtype Sync="TRUE">String</attrtype><attwidth Sync="TRUE">50</attwidth><atprecis Sync="TRUE">0</atprecis><attscale Sync="TRUE">0</attscale></attr><attr><attrlabl Sync="TRUE">LONGITUD</attrlabl><attalias Sync="TRUE">LONGITUD</attalias><attrtype Sync="TRUE">Double</attrtype><attwidth Sync="TRUE">19</attwidth><atprecis Sync="TRUE">0</atprecis><attscale Sync="TRUE">0</attscale></attr><attr><attrlabl Sync="TRUE">LATITUD</attrlabl><attalias Sync="TRUE">LATITUD</attalias><attrtype Sync="TRUE">Double</attrtype><attwidth Sync="TRUE">19</attwidth><atprecis Sync="TRUE">0</atprecis><attscale Sync="TRUE">0</attscale></attr><attr><attrlabl Sync="TRUE">ALTITUD</attrlabl><attalias Sync="TRUE">ALTITUD</attalias><attrtype Sync="TRUE">Double</attrtype><attwidth Sync="TRUE">19</attwidth><atprecis Sync="TRUE">0</atprecis><attscale Sync="TRUE">0</attscale></attr><attr><attrlabl Sync="TRUE">cve</attrlabl><attalias Sync="TRUE">cve</attalias><attrtype Sync="TRUE">Double</attrtype><attwidth Sync="TRUE">19</attwidth><atprecis Sync="TRUE">0</atprecis><attscale Sync="TRUE">0</attscale></attr></detailed></eainfo><mdDateSt Sync="TRUE">20140804</mdDateSt></metadata>
